# Supplementary material for: Hemojuvelin deficiency promotes liver mitochondrial dysfunction and predisposes mice to hepatocellular carcinoma
Source: Commun Biol. 2022 Feb 22;5:153. doi: 10.1038/s42003-022-03108-2 (PMC8863832; doi:10.1038/s42003-022-03108-2)
Supplement: Supplementary file 4 — Supplementary Data 1 [file 42003_2022_3108_MOESM4_ESM.xlsx]

## Sheet: Sheet 1
UniProt accession	Gene symbol	Protein name	Cluster DEN	Cluster Diet	ANOVA p-value DEN	tukey_wt DEN - wt	tukey_Hjv - wt	tukey_Hjv DEN - wt	tukey_Hjv - wt DEN	tukey_Hjv DEN - wt DEN	tukey_Hjv DEN - Hjv	log2fc_wt DEN - wt	log2fc_Hjv - wt	log2fc_Hjv DEN - wt	log2fc_Hjv - wt DEN	log2fc_Hjv DEN - wt DEN	log2fc_Hjv DEN - Hjv	ANOVA p-value Diet	tukey_wt HID - wt	tukey_Hjv - wt	tukey_Hjv IDD - wt	tukey_Hjv - wt HID	tukey_Hjv IDD - wt HID	tukey_Hjv IDD - Hjv	log2fc_wt HID - wt	log2fc_Hjv - wt	log2fc_Hjv IDD - wt	log2fc_Hjv - wt HID	log2fc_Hjv IDD - wt HID	log2fc_Hjv IDD - Hjv
Q8BIJ6	Iars2	isoleucine-tRNA synthetase 2, mitochondrial	A		5.00328e-08	4.71703e-07	0.75712	0.782297	1.39364e-07	1.47316e-07	0.999962	1.41138	-0.137023	-0.129932	-1.5484	-1.54131	0.00709097
P53395	Dbt	dihydrolipoamide branched chain transacylase E2	A	f	0.00026876	0.000166083	0.0170838	0.00527172	0.0820381	0.214051	0.931102	0.700948	0.386217	0.447803	-0.31473	-0.253144	0.0615862	0.00516609	0.0188714	0.244176	0.00607675	0.379842	0.986487	0.185171	0.610111	0.340003	0.68286	-0.270109	0.072749	0.342858
A2AS89	Agmat	agmatine ureohydrolase (agmatinase)	A	g	0.000713443	0.000378775	0.144039	0.029664	0.0249474	0.113412	0.823008	0.682719	0.279412	0.372149	-0.403307	-0.31057	0.0927371	1.89686e-05	0.000227633	0.476388	0.998587	1.23492e-05	0.00030246	0.388473	0.868662	-0.227322	0.00355261	-1.09598	-0.86511	0.230875
P16460	Ass1	argininosuccinate synthetase 1	A	h	0.0048462	0.00308305	0.661426	0.343846	0.0262005	0.0724662	0.93902	0.716344	0.186595	0.272669	-0.529749	-0.443675	0.0860743	0.00112152	0.962448	0.0236512	0.00923517	0.0130055	0.00535607	0.920244	0.0556992	-0.411064	-0.478911	-0.466763	-0.534611	-0.0678474
P63242	Eif5a	eukaryotic translation initiation factor 5A	A		0.00737514	0.0055199	0.0456806	0.232855	0.604825	0.187294	0.787194	0.566333	0.406455	0.27335	-0.159878	-0.292982	-0.133104	0.823793	0.977094	0.782068	0.977751	0.96531	0.999993	0.951239	-0.0455019	-0.0898559	-0.0466081	-0.044354	-0.00110614	0.0432478
Q8VCH0	Acaa1b	acetyl-Coenzyme A acyltransferase 1B	A		0.0105644	0.00726552	0.248449	0.717141	0.219423	0.0506694	0.809075	0.573707	0.289514	0.14791	-0.284193	-0.425797	-0.141604	0.18718	0.980996	0.778936	0.585194	0.585852	0.83786	0.141654	-0.373722	0.128418	-0.655706	0.50214	-0.281984	-0.784124
Q91VR2	Atp5c1	ATP synthase, H+ transporting, mitochondrial F1 complex, gamma polypeptide 1	A		0.0115587	0.0342878	0.0623904	0.991167	0.963291	0.0574498	0.105356	0.495248	0.423017	0.0382671	-0.0722303	-0.456981	-0.38475	0.524158	0.828119	0.739748	0.995363	0.999867	0.710062	0.597128	0.173133	0.205153	-0.0851833	0.0320197	-0.258317	-0.290336
Q8QZR5	Gpt	glutamic pyruvic transaminase, soluble	A	c	0.0115669	0.0067577	0.476172	0.226521	0.0965423	0.226359	0.947901	0.610674	0.226355	0.287413	-0.384318	-0.323261	0.0610576	0.00591353	0.334396	0.993882	0.0175818	0.210393	0.486573	0.00771926	-0.360105	-0.00187544	-0.618911	0.35823	-0.258806	-0.617036
Q19LI2	A1bg	alpha-1-B glycoprotein	B		4.6672e-06	0.420188	1.3858e-05	6.23625e-05	0.000450229	0.00227252	0.80599	-0.836768	-3.50307	-3.01777	-2.6663	-2.18101	0.485297
Q9JLV1	Bag3	BCL2-associated athanogene 3	B		2.53724e-05	0.71765	4.66482e-05	0.000992795	0.000621628	0.0136251	0.36583	-0.142895	-0.787176	-0.596017	-0.644281	-0.453122	0.191159	0.0981821	0.894738	0.249737	0.978287	0.0890562	0.709013	0.443495	0.108268	-0.260787	-0.0541213	-0.369055	-0.162389	0.206666
Q9CPY7	Lap3	leucine aminopeptidase 3	B	e	8.4177e-05	0.999945	0.000160649	0.0724776	0.000269082	0.0870125	0.0275841	0.00470399	-0.49944	-0.226971	-0.504144	-0.231675	0.272469	7.25152e-07	0.175319	1.48537e-06	0.909296	0.000181671	0.438356	4.50176e-06	-0.348535	-1.1711	-0.107298	-0.822564	0.241237	1.0638
Q91WT9	Cbs	cystathionine beta-synthase	B		0.000220424	0.997652	0.00263741	0.00141931	0.00620839	0.00343704	0.988306	-0.0237119	-0.629952	-0.712264	-0.60624	-0.688552	-0.0823116	0.00194072	0.738929	0.0322074	0.437084	0.294471	0.102266	0.00124483	-0.104154	-0.326948	0.181884	-0.222795	0.286037	0.508832
Q61941	Nnt	NAD(P) transhydrogenase, mitochondrial	B		0.000240081	0.414984	0.000706432	0.000837041	0.027344	0.032155	0.999733	-0.467126	-1.63826	-1.61318	-1.17114	-1.14605	0.0250899	0.0256013	0.834854	0.222112	0.198165	0.0598464	0.0550593	0.998352	0.108664	-0.275445	-0.295567	-0.384109	-0.404231	-0.0201216
P10605	Ctsb	cathepsin B	B		0.000553964	0.992668	0.00506442	0.00777973	0.00468294	0.00701836	0.996178	0.0345296	-0.676546	-0.659363	-0.711075	-0.693893	0.0171824	0.606899	0.749958	0.779879	0.585785	0.99867	0.996719	0.978754	-0.294389	-0.224978	-0.361714	0.0694117	-0.0673249	-0.136737
Q99KB8	Hagh	hydroxyacyl glutathione hydrolase	B		0.000906673	0.703123	0.00299629	0.00313105	0.0405389	0.0422019	0.999996	-0.134721	-0.475939	-0.466921	-0.341217	-0.3322	0.00901753	0.00225128	0.998316	0.151166	0.116299	0.250411	0.110654	0.00108915	-0.0873603	-0.435052	0.377092	-0.347692	0.464452	0.812145
P62245	Rps15a	ribosomal protein S15A	B		0.000959411	0.973238	0.0113148	0.00272071	0.0387744	0.0102664	0.885564	-0.0435026	-0.584077	-0.705998	-0.540575	-0.662495	-0.121921	0.0255846	0.999617	0.491467	0.24984	0.605516	0.253811	0.0148911	-0.0649291	0.283994	-0.655858	0.348923	-0.590929	-0.939852
P49443	Ppm1a	protein phosphatase 1A, magnesium dependent, alpha isoform	B		0.00189746	0.885633	0.0791453	0.00187761	0.33027	0.0129977	0.256339	-0.0924615	-0.3035	-0.50113	-0.211038	-0.408669	-0.197631	0.0312029	0.782428	0.0221303	0.334705	0.197079	0.895184	0.485356	-0.139431	-0.409832	-0.225794	-0.270401	-0.0863629	0.184038
Q8JZQ9	Eif3b	eukaryotic translation initiation factor 3, subunit B	B		0.00194715	0.713177	0.0080612	0.00423297	0.0943117	0.0536455	0.98741	-0.179708	-0.638814	-0.679166	-0.459105	-0.499457	-0.0403519	0.193102	0.717433	0.369659	0.160802	0.965435	0.734984	0.916125	-0.510583	-0.676538	-0.881467	-0.165955	-0.370884	-0.204928
Q91YI0	Asl	argininosuccinate lyase	B		0.00228829	0.286099	0.00188608	0.0159055	0.110915	0.506941	0.702632	-0.20756	-0.495757	-0.364783	-0.288197	-0.157223	0.130974	0.117332	0.976076	0.999973	0.237234	0.979742	0.146177	0.193039	0.040189	-0.0112052	-0.340291	-0.0513942	-0.38048	-0.329086
Q9D0R2	Tars	threonyl-tRNA synthetase	B		0.00234826	0.829272	0.00186855	0.158072	0.016574	0.601807	0.134742	-0.118186	-0.615316	-0.306141	-0.497131	-0.187955	0.309175	0.058577	0.133532	0.197752	0.998795	0.967746	0.169319	0.252213	-0.257508	-0.200698	-0.0117089	0.0568105	0.2458	0.188989
P62492	Rab11a	RAB11A, member RAS oncogene family	B		0.00515224	0.673222	0.0174048	0.00872768	0.198408	0.113876	0.984511	-0.222211	-0.591327	-0.670456	-0.369116	-0.448245	-0.0791292	0.243669	0.965078	0.221067	0.934073	0.510943	0.999751	0.513005	-0.0741057	-0.301581	-0.0867984	-0.227475	-0.0126928	0.214782
Q8R0F9	Sec14l4	SEC14-like lipid binding 4	B	g	0.00822381	0.758414	0.00779635	0.0725989	0.0792825	0.439917	0.660345	-0.143236	-0.504847	-0.342334	-0.361611	-0.199099	0.162513	3.13486e-06	0.000174549	0.546451	0.11546	1.17223e-05	3.1911e-06	0.655937	0.710302	-0.154486	-0.287093	-0.864788	-0.997395	-0.132607
Q9QYJ0	Dnaja2	DnaJ heat shock protein family (Hsp40) member A2	B		0.0108151	0.622721	0.00693307	0.183814	0.109051	0.853373	0.331962	-0.208461	-0.597811	-0.334223	-0.38935	-0.125763	0.263588	0.0407519	0.546304	0.658681	0.446839	0.98887	0.0575464	0.0613871	-0.211136	-0.141473	0.20781	0.069663	0.418946	0.349283
Q9CQR2	Rps21	ribosomal protein S21	C		1.29853e-06	0.000282361	9.21164e-07	2.51021e-05	0.0384855	0.760759	0.179291	-0.417525	-0.640385	-0.486508	-0.22286	-0.0689834	0.153876	0.101639	0.931232	0.605	0.568647	0.944517	0.293755	0.0784434	-0.163031	-0.247996	0.258925	-0.0849642	0.421956	0.50692
P63323	Rps12	40S ribosomal protein S12	C		1.37397e-06	9.21155e-06	8.01838e-06	6.20517e-06	0.984728	0.997244	0.998359	-0.847318	-0.801012	-0.826378	0.0463061	0.0209398	-0.0253663	0.0579273	0.0810099	0.122305	0.806987	0.962878	0.32736	0.494131	-0.213106	-0.175028	-0.0733721	0.0380777	0.139734	0.101656
O35295	Purb	purine rich element binding protein B	C		2.89572e-06	1.30468e-05	0.000108414	6.1369e-06	0.408206	0.999991	0.344505	-0.765619	-0.593656	-0.772821	0.171963	-0.00720257	-0.179165
Q3TXS7	Psmd1	proteasome (prosome, macropain) 26S subunit, non-ATPase, 1	C		6.3555e-06	0.000105668	2.21679e-05	1.91274e-05	0.955416	0.932189	0.999731	-0.497563	-0.538571	-0.541452	-0.0410078	-0.0438892	-0.00288136	0.130132	0.577298	0.977241	0.137948	0.767236	0.816577	0.226267	-0.354426	-0.0916999	-0.607527	0.262726	-0.253101	-0.515827
Q922E4	Pcyt2	phosphate cytidylyltransferase 2, ethanolamine	C		9.51378e-06	0.00318185	2.85454e-05	1.68327e-05	0.173269	0.103658	0.988252	-0.500551	-0.753261	-0.785564	-0.25271	-0.285013	-0.0323035	0.0834768	0.463659	0.999906	0.139752	0.463985	0.905447	0.130594	0.22924	0.0169588	0.337315	-0.212281	0.108074	0.320356
Q9D1A2	Cndp2	CNDP dipeptidase 2 (metallopeptidase M20 family)	C		1.0932e-05	0.000600481	7.30699e-06	0.000320901	0.19484	0.999996	0.164064	-0.496256	-0.688692	-0.499299	-0.192436	-0.0030435	0.189393	0.038714	0.997775	0.6792	0.221865	0.608437	0.344907	0.024017	0.0181702	-0.129367	0.257345	-0.147537	0.239175	0.386712
Q9R257	Hebp1	heme binding protein 1	C		2.5572e-05	0.00546885	1.67176e-05	0.000418629	0.0624897	0.736357	0.293886	-0.635041	-1.06247	-0.773459	-0.42743	-0.138419	0.289012	0.135125	0.711019	1	0.45736	0.68773	0.0996846	0.419827	0.176078	0.0361453	-0.222498	-0.139933	-0.398576	-0.258643
P30115	Gsta3	glutathione S-transferase, alpha 3	C		2.78212e-05	0.000359917	3.16565e-05	0.000428712	0.760451	0.977628	0.479807	-0.437469	-0.512384	-0.404364	-0.0749144	0.0331058	0.10802	0.153974	0.569676	0.342985	0.987934	0.993774	0.398413	0.206924	0.211356	0.269818	-0.0676578	0.0584619	-0.279014	-0.337476
P48193	Epb41	erythrocyte membrane protein band 4.1	C		3.16458e-05	8.05058e-05	0.173917	0.000204959	0.00376266	0.829049	0.0134629	-0.708389	-0.224397	-0.61706	0.483992	0.0913287	-0.392663
P19536	Cox5b	cytochrome c oxidase subunit 5B, mitochondrial	C		3.29059e-05	0.0420549	0.000153813	4.78943e-05	0.0857872	0.0264853	0.908809	-0.445943	-0.835362	-0.90376	-0.389419	-0.457818	-0.0683988	0.279204	0.996745	0.999051	0.377557	0.985616	0.543825	0.280737	0.0378137	0.0537801	-0.38667	0.0159663	-0.424484	-0.44045
P12710	Fabp1	fatty acid binding protein 1, liver	C	c	5.04297e-05	0.000330666	0.000371389	0.000106737	0.981689	0.992432	0.900563	-1.30473	-1.20943	-1.3633	0.0953061	-0.0585613	-0.153867	0.00838547	0.0625077	0.0320607	0.00763432	0.999961	0.833341	0.813387	-0.759376	-0.765879	-0.97084	-0.00650301	-0.211464	-0.204961
Q99KQ4	Nampt	nicotinamide phosphoribosyltransferase	C		5.28039e-05	0.00808925	0.000127438	9.91257e-05	0.293765	0.240858	0.998944	-0.310436	-0.467239	-0.481141	-0.156803	-0.170705	-0.0139016	0.0186257	0.472569	0.0229554	0.988304	0.448779	0.649294	0.0442056	0.366649	0.758669	0.203617	0.39202	-0.163032	-0.555052
P63158	Hmgb1	high mobility group box 1	C		5.82688e-05	0.00192586	0.00015414	0.000121373	0.747015	0.674895	0.999111	-0.802671	-0.959041	-0.99495	-0.156371	-0.192279	-0.0359087	0.726698	0.827968	0.999783	0.996768	0.770382	0.724356	0.999142	0.116389	-0.0322197	-0.0394883	-0.148609	-0.155877	-0.00726862
Q9Z0U1	Tjp2	tight junction protein 2	C		7.3353e-05	0.000582746	0.000281588	0.000203202	0.999859	0.994908	0.997892	-0.497157	-0.5074	-0.51798	-0.0102437	-0.0208232	-0.0105795
P17742	Ppia	peptidylprolyl isomerase A	C		0.000102529	0.000762456	0.000355509	0.000302696	0.999677	0.997935	0.999753	-1.20625	-1.19481	-1.24195	0.0114371	-0.0357	-0.0471371	0.131696	0.9996	0.948941	0.170229	0.92768	0.176726	0.334722	0.00601155	-0.0468185	-0.191192	-0.05283	-0.197203	-0.144373
Q9CX86	Hnrnpa0	heterogeneous nuclear ribonucleoprotein A0	C		0.000111828	0.0673266	0.000135134	0.000570113	0.0475599	0.176506	0.860799	-0.622488	-1.29982	-1.11544	-0.677336	-0.492948	0.184388
Q3U0B3	Dhrs11	dehydrogenase/reductase (SDR family) member 11	C		0.000125787	0.00182764	0.000300879	0.000342063	0.918963	0.939519	0.999874	-0.500384	-0.565916	-0.563953	-0.0655322	-0.0635683	0.00196398
Q922Y1	Ubxn1	UBX domain protein 1	C	c	0.000142948	0.00309412	9.9742e-05	0.00356912	0.471857	0.988711	0.266849	-0.66536	-0.889868	-0.62038	-0.224508	0.04498	0.269488	0.00831637	0.013196	0.0288207	0.0245044	0.886179	0.95951	0.995798	-0.599767	-0.463892	-0.516176	0.135875	0.083591	-0.0522844
O08705	Slc10a1	solute carrier family 10 (sodium/bile acid cotransporter family), member 1	C		0.000143957	0.00103898	0.000360113	0.000564147	0.994217	0.999995	0.994914	-1.64814	-1.71716	-1.64054	-0.0690211	0.00760269	0.0766238	0.0503279	0.946966	0.997406	0.0901621	0.877692	0.284453	0.0509816	0.15472	-0.0444099	0.661935	-0.19913	0.507215	0.706345
Q8BUV3	Gphn	gephyrin	C		0.000156719	0.141371	0.000666653	0.000246897	0.0986745	0.0390081	0.949555	-0.457848	-0.981139	-1.09136	-0.52329	-0.633509	-0.110219
Q6IRU5	Cltb	clathrin, light polypeptide (Lcb)	C		0.000183174	0.00186256	0.00111011	0.000266676	1	0.892782	0.871454	-0.63431	-0.611751	-0.720703	0.0225593	-0.086393	-0.108952	0.0102459	0.118191	0.98989	0.0627111	0.0589874	0.997475	0.0274991	-0.476663	0.0263564	-0.500155	0.503019	-0.0234926	-0.526512
Q8CGC7	Eprs	glutamyl-prolyl-tRNA synthetase	C		0.000192874	0.019331	0.00128963	0.000163552	0.688622	0.181449	0.691671	-0.366852	-0.4848	-0.583076	-0.117949	-0.216225	-0.098276	0.030186	0.406837	0.430068	0.789319	0.0301862	0.88696	0.0934204	-0.172856	0.133681	-0.0991432	0.306537	0.0737125	-0.232825
Q3UZZ6	Sult1d1	sulfotransferase family 1D, member 1	C		0.000198181	0.0100353	0.000297516	0.000565803	0.456461	0.645486	0.985332	-1.16466	-1.60167	-1.43453	-0.437013	-0.269872	0.167141	0.0473414	0.999961	0.168758	0.111987	0.227503	0.154641	0.985293	-0.0140036	0.41595	0.494199	0.429954	0.508203	0.078249
Q8JZK9	Hmgcs1	3-hydroxy-3-methylglutaryl-Coenzyme A synthase 1	C	c	0.000242518	0.0936418	0.00063921	0.00044607	0.143411	0.104993	0.9974	-0.586245	-1.09471	-1.20284	-0.508467	-0.616597	-0.10813	0.0115981	0.361832	0.997461	0.0303887	0.254239	0.60499	0.015779	-0.379504	0.060528	-0.70317	0.440032	-0.323666	-0.763698
P61161	Actr2	ARP2 actin-related protein 2	C		0.000243278	0.00505777	0.00100892	0.000323712	0.945373	0.684216	0.92926	-0.608535	-0.685394	-0.776934	-0.0768599	-0.1684	-0.0915399	0.0279582	0.246305	0.289378	0.0168106	0.990436	0.596053	0.345773	-0.25932	-0.213922	-0.408328	0.0453981	-0.149008	-0.194406
Q99JI4	Psmd6	proteasome (prosome, macropain) 26S subunit, non-ATPase, 6	C		0.000248572	0.0432976	0.00320948	0.000161089	0.702185	0.0871603	0.416734	-0.245755	-0.341141	-0.465511	-0.0953864	-0.219757	-0.12437	0.909314	0.965516	0.959485	0.89177	0.999996	0.996888	0.994413	0.0551766	0.0549466	0.0987665	-0.000229933	0.04359	0.0438199
Q9D1M0	Sec13	SEC13 homolog, nuclear pore and COPII coat complex component	C		0.000268267	0.0348208	0.00225895	0.000201477	0.670117	0.130812	0.588809	-0.486994	-0.699805	-0.898394	-0.212811	-0.411399	-0.198589	0.169239	0.753853	0.98023	0.165209	0.904742	0.706734	0.260544	-0.185946	-0.0625535	-0.373019	0.123393	-0.187073	-0.310465
Q5SW19	Cluh	clustered mitochondria (cluA/CLU1) homolog	C		0.00029814	0.00309263	0.00113172	0.00052831	0.994799	0.924061	0.977378	-0.523324	-0.558341	-0.592621	-0.0350171	-0.0692966	-0.0342794	0.216152	0.943443	0.851709	0.620074	0.997988	0.349738	0.200141	-0.0863646	-0.082282	0.168468	0.00408266	0.254833	0.25075
P10639	Txn1	thioredoxin 1	C		0.000321138	0.0143579	0.00127161	0.000363894	0.770486	0.413604	0.909922	-0.3787	-0.478196	-0.548103	-0.0994956	-0.169403	-0.0699075	0.0125998	0.876861	0.32099	0.26334	0.810992	0.0902027	0.00822725	0.133214	0.369091	-0.428925	0.235877	-0.562139	-0.798016
Q99P30	Nudt7	nudix (nucleoside diphosphate linked moiety X)-type motif 7	C		0.000330587	0.0191889	0.000746157	0.00056001	0.531716	0.450692	0.998695	-0.486057	-0.671887	-0.698686	-0.18583	-0.212629	-0.026799	0.23799	0.371936	0.416475	0.248102	0.994309	0.998194	0.967887	-0.503072	-0.430735	-0.557439	0.0723369	-0.0543672	-0.126704
Q9JKP5	Mbnl1	muscleblind like splicing factor 1	C		0.000364668	0.0189038	0.0106738	0.000194782	0.9998	0.213782	0.201177	-0.452466	-0.456262	-0.737487	-0.00379584	-0.285021	-0.281225	0.0279785	0.366912	0.900369	0.351867	0.695762	0.0216763	0.10325	-0.282089	-0.113383	0.264554	0.168706	0.546643	0.377937
P62843	Rps15	ribosomal protein S15	C	a	0.000466795	0.0185214	0.00041259	0.0027199	0.379495	0.885029	0.759652	-1.00642	-1.40428	-1.16564	-0.39786	-0.159224	0.238637	0.000569621	0.700317	0.00376322	0.480774	0.000645701	0.103499	0.0783127	-0.207482	0.632706	0.24526	0.840187	0.452742	-0.387445
Q78ZA7	Nap1l4	nucleosome assembly protein 1-like 4	C		0.000498674	0.0153093	0.00665606	0.000330739	0.997069	0.372095	0.428827	-0.318891	-0.333289	-0.466638	-0.0143982	-0.147747	-0.133349	0.34903	0.98384	0.518816	0.99925	0.364654	0.963313	0.5966	-0.0585555	0.197268	0.0102693	0.255823	0.0688248	-0.186998
Q9Z130	Hnrnpdl	heterogeneous nuclear ribonucleoprotein D-like	C	h	0.000570772	0.0200192	0.000705554	0.00185009	0.50313	0.777394	0.957279	-0.49559	-0.737989	-0.643394	-0.242399	-0.147804	0.0945945	0.000534161	0.589366	0.000873833	0.00425569	0.0235557	0.0848248	0.929915	-0.183734	-0.604722	-0.532435	-0.420988	-0.348701	0.072287
Q9ERG0	Lima1	LIM domain and actin binding 1	C		0.000592779	0.0073007	0.0187397	0.000413232	0.905272	0.647507	0.24323	-0.43347	-0.356767	-0.560543	0.0767037	-0.127072	-0.203776
Q64737	Gart	phosphoribosylglycinamide formyltransferase	C		0.000598725	0.0859978	0.00253234	0.000632377	0.422272	0.153948	0.887021	-0.262696	-0.413891	-0.480783	-0.151195	-0.218088	-0.0668925	0.380736	0.998333	0.768156	0.855492	0.880243	0.797311	0.308898	-0.0220224	-0.110284	0.0944959	-0.0882614	0.116518	0.20478
P60867	Rps20	ribosomal protein S20	C		0.000599735	0.0171378	0.00315084	0.000566349	0.925467	0.486041	0.809227	-0.383608	-0.460413	-0.555836	-0.0768054	-0.172229	-0.0954234	0.455989	0.531209	0.807845	1	0.933382	0.534857	0.811345	-0.37399	-0.123117	-0.00811984	0.250873	0.36587	0.114997
Q91X91	Qprt	quinolinate phosphoribosyltransferase	C		0.000724217	0.0540883	0.000872209	0.00225096	0.293746	0.531613	0.959762	-0.310296	-0.53491	-0.478991	-0.224614	-0.168695	0.0559191	0.0044546	0.227435	0.247506	0.299468	0.00613696	0.00902532	0.999962	0.192413	-0.172485	-0.175622	-0.364898	-0.368034	-0.00313617
Q9WVM8	Aadat	aminoadipate aminotransferase	C		0.000831117	0.240808	0.043908	0.000435157	0.849517	0.0361023	0.123613	-0.246771	-0.351382	-0.627538	-0.104611	-0.380767	-0.276155	0.0764491	0.2324	0.998818	0.295477	0.163752	0.993322	0.208232	-0.630098	0.00733229	-0.506008	0.63743	0.12409	-0.51334
P01942	Hba	Hemoglobin subunit alpha	C		0.0008589	0.0018255	0.0954009	0.00180897	0.169227	0.993751	0.212049	-0.929628	-0.430273	-0.87415	0.499355	0.0554787	-0.443876	0.267654	0.359323	0.284389	0.507176	0.999998	0.983932	0.981099	0.486679	0.459067	0.413412	-0.0276115	-0.0732669	-0.0456554
Q61171	Prdx2	peroxiredoxin 2	C		0.000978389	0.00101265	0.11563	0.00524318	0.0834151	0.708715	0.397023	-0.483718	-0.218256	-0.375048	0.265462	0.10867	-0.156792	0.062552	0.80835	0.97139	0.147794	0.553924	0.609575	0.0558315	-0.294148	0.142026	-0.602885	0.436174	-0.308738	-0.744912
P39447	Tjp1	tight junction protein 1	C		0.00100198	0.00109499	0.0529602	0.00419561	0.180253	0.79028	0.574831	-0.536541	-0.292263	-0.42359	0.244278	0.112952	-0.131327	0.981655	0.999358	0.979088	0.993063	0.994828	0.999143	0.999482	-0.0392528	-0.0810096	-0.0487795	-0.0417569	-0.0095267	0.0322302
P25444	Rps2	ribosomal protein S2	C		0.00110944	0.0253357	0.00161199	0.00275459	0.67093	0.814408	0.992389	-0.630829	-0.841762	-0.783646	-0.210933	-0.152817	0.0581159	0.617222	0.999767	0.958959	0.845889	0.944252	0.901563	0.547551	-0.00140611	-0.0604809	0.103412	-0.0590748	0.104818	0.163893
Q9WVA4	Tagln2	transgelin 2	C		0.00141815	0.0828947	0.0817366	0.000684217	0.998935	0.169963	0.10478	-0.830781	-0.715015	-1.51825	0.115766	-0.68747	-0.803236
P20065	Tmsb4x	thymosin, beta 4, X chromosome	C		0.00172582	0.0585249	0.00349921	0.00265047	0.632269	0.553035	0.998932	-1.06841	-1.38517	-1.45906	-0.316755	-0.390649	-0.0738939
Q99K51	Pls3	plastin 3 (T-isoform)	C		0.00199035	0.009697	0.0296697	0.00196659	0.873852	0.944178	0.526391	-0.472053	-0.374511	-0.546697	0.0975419	-0.0746442	-0.172186	0.00416095	0.825574	0.214647	0.173764	0.0554537	0.643001	0.00273972	-0.221346	0.355274	-0.462443	0.57662	-0.241097	-0.817717
Q283N4	Urad	ureidoimidazoline (2-oxo-4-hydroxy-4-carboxy-5) decarboxylase	C		0.002061	0.0303475	0.0104049	0.00187911	0.986232	0.659774	0.818882	-0.859711	-0.968618	-1.22227	-0.108907	-0.362555	-0.253648
P97371	Psme1	proteasome (prosome, macropain) activator subunit 1 (PA28 alpha)	C		0.00248164	0.00952681	0.00821877	0.005169	0.998906	0.999815	0.9952	-0.629125	-0.609796	-0.64568	0.0193286	-0.0165554	-0.0358841	0.0401251	0.967665	0.614265	0.0852828	0.389541	0.047809	0.48533	-0.029097	0.12584	0.28043	0.154937	0.309527	0.15459
Q80XU3	Nucks1	nuclear casein kinase and cyclin-dependent kinase substrate 1	C		0.00281864	0.0217358	0.00800917	0.00418297	0.991123	0.930026	0.987099	-0.954386	-1.01982	-1.10937	-0.0654374	-0.154987	-0.0895491	0.737903	0.809194	0.729581	0.930281	0.999958	0.987671	0.975691	-0.855225	-0.690185	-0.402897	0.16504	0.452328	0.287288
P27546	Map4	microtubule-associated protein 4	C		0.00287626	0.0139762	0.144009	0.00269599	0.528837	0.934541	0.20154	-0.481915	-0.291863	-0.560543	0.190052	-0.0786275	-0.26868	0.157341	0.944463	0.89374	0.134277	0.999756	0.387133	0.345585	0.110404	0.144335	0.473461	0.0339309	0.363057	0.329126
Q8BJW6	Eif2a	eukaryotic translation initiation factor 2A	C		0.00345793	0.0937512	0.188772	0.00184296	0.949827	0.322611	0.110373	-0.389523	-0.326244	-0.671093	0.0632788	-0.28157	-0.344849	0.166028	0.68406	0.605994	0.994475	0.131565	0.812622	0.455921	-0.197304	0.144371	-0.0638742	0.341675	0.13343	-0.208245
Q9ERB0	Snap29	synaptosomal-associated protein 29	C		0.00366027	0.0188169	0.00517696	0.0135275	0.973273	0.999984	0.960572	-0.447183	-0.502191	-0.448778	-0.0550081	-0.00159459	0.0534135
Q924X2	Cpt1b	carnitine palmitoyltransferase 1b, muscle	C		0.00387094	0.0183838	0.0131425	0.00596032	0.999986	0.985234	0.977257	-0.95962	-0.942155	-1.07043	0.017465	-0.110808	-0.128273
P24668	M6pr	mannose-6-phosphate receptor, cation dependent	C		0.00401978	0.0510058	0.00651171	0.00751465	0.837054	0.868218	0.999855	-1.08937	-1.38773	-1.33419	-0.298357	-0.244818	0.0535387
P31230	Aimp1	aminoacyl tRNA synthase complex-interacting multifunctional protein 1	C		0.00455166	0.098598	0.0165586	0.0041165	0.876119	0.509484	0.892434	-0.281812	-0.379486	-0.466956	-0.0976734	-0.185144	-0.0874702	0.101334	0.221757	0.818051	0.122193	0.588331	0.996057	0.402036	-0.273662	-0.0901155	-0.293613	0.183546	-0.0199512	-0.203498
Q61656	Ddx5	probable ATP-dependent RNA helicase DDX5	C		0.00458969	0.207075	0.995625	0.00718272	0.287323	0.413801	0.0112568	-0.306827	-0.0467594	-0.523532	0.260068	-0.216705	-0.476773	0.0537136	0.98374	0.889923	0.0939318	0.728003	0.0632798	0.258304	0.0516175	-0.125404	-0.442749	-0.177021	-0.494367	-0.317345
P26041	Msn	moesin	C		0.00490011	0.0311945	0.00819853	0.0110521	0.965373	0.987891	0.998697	-0.402382	-0.447402	-0.449707	-0.0450199	-0.0473249	-0.00230499	0.278252	0.989373	0.935673	0.578827	0.995757	0.443635	0.25261	0.048924	0.0838019	-0.279733	0.034878	-0.328657	-0.363534
P62869	Elob	elongin B	C		0.00528634	0.0116632	0.013324	0.0187179	0.99268	0.971384	0.998054	-1.14717	-1.06735	-0.977131	0.079814	0.170035	0.0902209
Q99LP6	Grpel1	GrpE-like 1, mitochondrial	C		0.00546759	0.0203566	0.0102408	0.0152712	0.998999	0.999944	0.996885	-0.782745	-0.791518	-0.716478	-0.00877353	0.0662664	0.0750399	0.993782	0.998427	0.999305	0.999998	0.991736	0.998839	0.99897	0.0173271	-0.0376147	0.00587018	-0.0549417	-0.0114569	0.0434848
Q99KN9	Clint1	Clathrin interactor 1	C		0.00567169	0.0143631	0.026362	0.0101118	0.958835	0.999986	0.960074	-0.596724	-0.511916	-0.582909	0.084808	0.0138143	-0.0709936	0.0782127	0.815776	0.9806	0.296224	0.94346	0.081173	0.141711	-0.165727	-0.0527223	0.269392	0.113004	0.435118	0.322114
Q9DBG3	Ap2b1	adaptor-related protein complex 2, beta 1 subunit	C		0.00616571	0.155113	0.00635841	0.0170697	0.478619	0.753936	0.957263	-0.535632	-0.823955	-0.739906	-0.288323	-0.204274	0.084049	0.320435	0.615588	0.534177	0.277714	1	0.94984	0.934943	-0.40939	-0.331897	-0.582045	0.0774933	-0.172655	-0.250148
P43274	H1f4	H1.4 linker histone, cluster member	C		0.00618889	0.0731689	0.0517075	0.00417509	0.999995	0.610674	0.580919	-1.04798	-1.05239	-1.47009	-0.00441201	-0.422106	-0.417694	0.0450223	0.907004	0.187538	0.971275	0.0693099	0.993725	0.0847429	0.222079	-0.551997	0.103479	-0.774076	-0.1186	0.655476
P52479	Usp10	ubiquitin specific peptidase 10	C		0.00727843	0.0200282	0.0294744	0.0120575	0.980595	0.999946	0.966889	-0.911296	-0.787994	-0.931369	0.123302	-0.0200736	-0.143375	0.353879	0.569669	0.995613	0.943132	0.666659	0.293292	0.848406	-0.412365	-0.0944132	0.199359	0.317952	0.611724	0.293772
P62960	Ybx1	Y box protein 1	C		0.00735599	0.043039	0.0082539	0.0263872	0.920289	0.999862	0.932378	-0.407115	-0.499437	-0.420017	-0.0923224	-0.0129025	0.0794199	0.314482	0.486242	0.97056	0.966057	0.695815	0.270731	0.792678	-0.199319	-0.0311162	0.0603174	0.168203	0.259636	0.0914335
P01837	Igkc	Immunoglobulin kappa constant	C		0.00772402	0.330422	0.0732186	0.00482845	0.868621	0.200201	0.514211	-0.741534	-1.05554	-1.85365	-0.314011	-1.11212	-0.798109
P63254	Crip1	cysteine-rich protein 1 (intestinal)	C		0.00809084	0.0593391	0.0235636	0.00919507	0.990428	0.874842	0.962236	-1.08008	-0.982316	-1.32656	0.097759	-0.246488	-0.344247
P84089	Erh	ERH mRNA splicing and mitosis factor	D		2.6874e-05	5.45303e-05	8.0867e-05	0.00638098	0.935099	0.0613108	0.137323	-1.10274	-0.96628	-0.626623	0.136456	0.476113	0.339657	0.371809	0.57418	0.860913	0.351324	0.924376	0.989454	0.750626	-0.207925	-0.0783075	-0.254883	0.129618	-0.0469573	-0.176575
Q60668	Hnrnpd	heterogeneous nuclear ribonucleoprotein D	D		2.92517e-05	2.04626e-05	0.00309894	0.000562825	0.0394286	0.175973	0.811836	-1.28491	-0.729112	-0.889419	0.555794	0.395487	-0.160307	0.419785	0.600061	0.998871	0.779342	0.491409	0.982793	0.673543	-0.311539	0.0114129	-0.232601	0.322952	0.078938	-0.244014
P31786	Dbi	diazepam binding inhibitor	D		4.42272e-05	6.76703e-05	0.000561812	0.000348738	0.481339	0.621831	0.993913	-1.0549	-0.810104	-0.85224	0.2448	0.202664	-0.0421363	0.286443	0.868329	0.964515	0.255085	0.984071	0.721726	0.435445	-0.299221	-0.113239	-0.618649	0.185982	-0.319428	-0.50541
Q6A0A9	Fam120a	family with sequence similarity 120, member A	D		8.14291e-05	0.000145447	0.000258135	0.00426645	0.918305	0.223532	0.479017	-0.800099	-0.706474	-0.528601	0.0936252	0.271498	0.177872	0.563023	0.996916	0.610351	0.999953	0.776401	0.998594	0.641476	0.021558	0.160714	-0.00310905	0.139156	-0.024667	-0.163823
Q99020	Hnrnpab	heterogeneous nuclear ribonucleoprotein A/B	D		8.36061e-05	0.000108478	0.000923047	0.000859836	0.493647	0.513704	0.999981	-1.05943	-0.820686	-0.825188	0.238742	0.23424	-0.00450221	0.294345	0.906474	0.981529	0.544857	0.72448	0.248693	0.729766	0.094419	-0.0669313	-0.210101	-0.16135	-0.30452	-0.14317
Q61316	Hspa4	heat shock 70 kDa protein 4	D		8.48118e-05	9.71462e-05	0.00053925	0.00337446	0.61363	0.186528	0.777419	-0.533688	-0.428868	-0.351263	0.10482	0.182425	0.0776047	0.000102933	0.000283383	0.888234	0.00570524	0.000698828	0.342942	0.0171584	-0.311873	-0.0367735	-0.211338	0.2751	0.100536	-0.174564
Q9CPW4	Arpc5	actin related protein 2/3 complex, subunit 5	D		0.000143093	0.000567535	0.000248531	0.0663128	0.999318	0.0815119	0.0478454	-0.964722	-0.97073	-0.461291	-0.00600852	0.50343	0.509439	0.559769	0.825962	0.880838	0.978634	0.997023	0.618317	0.66661	0.448365	0.288301	-0.0814685	-0.160064	-0.529833	-0.369769
Q9Z1Z0	Uso1	USO1 vesicle docking factor	D	a	0.000182351	0.000393919	0.000415272	0.00970084	0.986552	0.281106	0.392899	-0.514557	-0.4945	-0.344752	0.0200571	0.169806	0.149749	0.000476368	0.0163823	0.301825	0.619792	0.000404071	0.00156827	0.949072	-0.480249	0.233086	0.149678	0.713335	0.629927	-0.0834074
Q9CR86	Carhsp1	calcium regulated heat stable protein 1	D		0.000301972	0.000997621	0.000544855	0.00459234	0.999997	0.740354	0.692473	-0.616337	-0.629937	-0.487865	-0.0136002	0.128471	0.142072	0.219185	0.616169	0.999863	0.310315	0.627321	0.966262	0.30657	-0.161148	-0.0133783	-0.239276	0.14777	-0.0781276	-0.225898
Q9CZ44	Nsfl1c	NSFL1 (p97) cofactor (p47)	D		0.000305099	0.000249735	0.00854858	0.00325542	0.211686	0.410976	0.959925	-0.620937	-0.403242	-0.451572	0.217695	0.169366	-0.0483293	0.38076	0.55697	0.936289	0.407241	0.835141	0.998029	0.701647	-0.211385	-0.0778338	-0.233585	0.133551	-0.0222	-0.155751
P34022	Ranbp1	RAN binding protein 1	D		0.000358069	0.00134858	0.000467109	0.0246742	0.993933	0.371614	0.216293	-0.835732	-0.882156	-0.550156	-0.0464248	0.285576	0.332001
Q91XF0	Pnpo	pyridoxine 5'-phosphate oxidase	D	c	0.000591026	0.000796207	0.0020271	0.0478682	0.877539	0.148756	0.396786	-0.49627	-0.412237	-0.268961	0.0840336	0.227309	0.143276	0.00517803	0.563122	0.768648	0.00419164	0.965704	0.0907866	0.020637	-0.283354	-0.183583	-0.769312	0.0997714	-0.485958	-0.585729
P51859	Hdgf	heparin binding growth factor	D		0.000653005	0.00118712	0.00197462	0.00776309	0.952235	0.647307	0.896197	-0.942683	-0.832172	-0.718559	0.110511	0.224124	0.113613	0.440583	0.710844	0.974558	0.969996	0.456782	0.465968	0.999966	-0.118737	0.0382645	0.0335722	0.157001	0.152309	-0.00469229
O88587	Comt	catechol-O-methyltransferase	D		0.000936415	0.000536017	0.0342996	0.0208118	0.138145	0.206313	0.993672	-1.20607	-0.680002	-0.709352	0.52607	0.49672	-0.0293502	0.00627058	0.751078	0.633555	0.0587398	0.1742	0.397445	0.00415044	-0.347945	0.191747	-0.763306	0.539692	-0.415361	-0.955054
Q9CXW4	Rpl11	ribosomal protein L11	D		0.00151115	0.0145466	0.00111373	0.123377	0.73083	0.590983	0.109082	-0.513567	-0.659094	-0.318058	-0.145527	0.195508	0.341036	0.0267389	0.946054	0.266832	0.487705	0.627223	0.260805	0.0167563	-0.171306	-0.386765	0.221518	-0.215459	0.392824	0.608282
P22599	Serpina1b	serine (or cysteine) preptidase inhibitor, clade A, member 1B	D		0.00157111	0.00110307	0.0274348	0.0189288	0.29926	0.383611	0.997411	-0.851468	-0.504778	-0.574568	0.34669	0.2769	-0.0697907
P97351	Rps3a1	ribosomal protein S3A1	D		0.00187283	0.00264894	0.00518408	0.0335614	0.938395	0.476081	0.776229	-0.473431	-0.413711	-0.315399	0.0597192	0.158032	0.0983127	0.0353268	0.525718	0.281617	0.704107	0.989393	0.11579	0.0385419	-0.127204	-0.146865	0.0896798	-0.0196611	0.216884	0.236545
P26043	Rdx	radixin	D		0.00205706	0.00389965	0.00682001	0.0103272	0.956005	0.893035	0.996545	-0.454014	-0.404498	-0.37917	0.0495166	0.0748445	0.0253279	0.654597	0.999914	0.769462	0.997695	0.832857	0.995263	0.659615	0.000980906	0.125315	-0.042704	0.124335	-0.0436849	-0.168019
Q62446	Fkbp3	FK506 binding protein 3	D		0.00221985	0.00219666	0.0133914	0.02143	0.680708	0.546694	0.994891	-0.804459	-0.632539	-0.582103	0.17192	0.222356	0.0504358
Q9DB26	Phyhd1	phytanoyl-CoA dioxygenase domain containing 1	D		0.00240264	0.00245984	0.0117089	0.0282023	0.750667	0.502911	0.968485	-0.537858	-0.412424	-0.366561	0.125435	0.171298	0.0458631	0.0297791	0.642549	0.033118	0.0723271	0.381456	0.561155	0.991266	-0.185111	-0.451243	-0.398102	-0.266132	-0.21299	0.0531417
P61961	Ufm1	ubiquitin-fold modifier 1	D		0.00246123	0.00215955	0.025115	0.0182143	0.497062	0.587909	0.998322	-1.60184	-1.14218	-1.08116	0.459658	0.520678	0.0610208
P62830	Rpl23	ribosomal protein L23	D		0.004109	0.0114002	0.807124	0.92164	0.0580363	0.00356023	0.448911	-0.739178	-0.190349	0.0841254	0.548829	0.823303	0.274474	0.538284	0.739744	0.645262	0.999466	0.999955	0.797278	0.714243	-0.149191	-0.147186	-0.0284063	0.00200458	0.120784	0.11878
Q61699	Hsph1	heat shock 105kDa/110kDa protein 1	D		0.00501947	0.00566511	0.0171347	0.0495314	0.871162	0.588605	0.944558	-0.613179	-0.474133	-0.42672	0.139046	0.186459	0.0474129	0.089475	0.192981	0.386803	0.998704	0.912872	0.152133	0.310972	-0.397885	-0.272346	0.0543606	0.125539	0.452246	0.326707
Q80X90	Flnb	filamin, beta	D		0.0065233	0.00389375	0.0934631	0.301232	0.312621	0.105264	0.888388	-0.753355	-0.447982	-0.320998	0.305372	0.432357	0.126984	0.0186522	0.5062	0.324719	0.469496	0.997785	0.0543234	0.0205109	-0.185113	-0.18664	0.175006	-0.00152702	0.360119	0.361646
P14869	Rplp0	ribosomal protein, large, P0	D		0.00820303	0.00670492	0.465753	0.907377	0.0989077	0.0230732	0.842106	-0.501672	-0.172063	-0.0817402	0.329609	0.419932	0.0903231	0.765626	0.92993	0.716979	0.899952	0.982096	0.999961	0.985716	0.0574051	0.158041	0.0813016	0.100636	0.0238964	-0.0767396
Q9CQE8	Rtraf	RNA transcription, translation and transport factor	D		0.00879873	0.00682356	0.503325	0.877099	0.089844	0.0270326	0.902919	-0.509024	-0.167682	-0.0841347	0.341342	0.424889	0.0835474	0.047827	0.535224	0.734152	0.376654	0.119305	0.997314	0.0603305	-0.383781	0.278489	-0.449919	0.66227	-0.0661378	-0.728408
P29341	Pabpc1	poly(A) binding protein, cytoplasmic 1	D		0.00948607	0.010028	0.0993396	0.0286082	0.548135	0.888228	0.907305	-0.578409	-0.385249	-0.496195	0.19316	0.0822136	-0.110946	0.304579	0.359886	0.999018	0.999999	0.391619	0.354446	0.998731	-0.557933	0.00217272	-0.0182167	0.560106	0.539716	-0.0203894
Q9CWK8	Snx2	sorting nexin 2	D	d	0.00954683	0.00568701	0.279667	0.560855	0.159089	0.0640647	0.945897	-0.702288	-0.297975	-0.229054	0.404314	0.473234	0.0689208	0.00429961	0.999949	0.817209	0.00659777	0.867533	0.011489	0.0272445	0.00675036	0.0910173	0.386488	0.084267	0.379737	0.29547
P46664	Adss	adenylosuccinate synthetase, non muscle	E	f	1.37726e-07	0.972978	3.97304e-06	5.17578e-06	4.20175e-06	5.39496e-06	0.998075	-0.054205	0.847093	0.82945	0.901298	0.883655	-0.0176428	1.11902e-05	0.999997	0.001535	4.50089e-05	0.00284573	9.18241e-05	0.188857	-0.0227566	0.797442	1.19903	0.820199	1.22179	0.401591
Q8BGA8	Acsm5	acyl-CoA synthetase medium-chain family member 5	E		1.60917e-07	0.00158454	1.09944e-06	2.38464e-07	0.00819219	0.00103343	0.680152	0.481033	0.875109	0.9918	0.394076	0.510766	0.116691	0.098978	0.911569	0.245665	0.9937	0.0952483	0.804663	0.363341	-0.0782849	0.192175	0.0213441	0.27046	0.0996289	-0.170831
P54071	Idh2	isocitrate dehydrogenase 2 (NADP+), mitochondrial	E	g	8.09888e-07	0.00032539	9.35633e-07	5.29533e-06	0.0339002	0.239865	0.649257	0.675367	1.06396	0.918394	0.388594	0.243027	-0.145566	0.000707064	0.00894766	0.00141325	0.723456	0.963322	0.0634039	0.0130864	0.48134	0.568412	0.122611	0.0870715	-0.358729	-0.4458
P62880	Gnb2	guanine nucleotide binding protein (G protein), beta 2	E		2.17471e-06	0.898354	0.000176459	3.63836e-05	9.28775e-05	2.17436e-05	0.804005	-0.119615	0.859226	1.00293	0.978841	1.12254	0.143702	0.21565	0.954809	0.533325	0.87217	0.873505	0.619478	0.175826	0.11949	0.428544	-0.290697	0.309054	-0.410187	-0.719241
P19157	Gstp1	glutathione S-transferase, pi 1	E		7.37343e-06	0.16268	2.261e-05	3.86477e-05	0.00264859	0.00478413	0.98822	0.282856	0.779546	0.74315	0.496691	0.460295	-0.0363959	0.0125591	0.999891	0.888871	0.054134	0.878941	0.0829014	0.0101912	-0.139825	0.128631	-1.00258	0.268456	-0.862758	-1.13121
Q9WVK4	Ehd1	EH-domain containing 1	E		8.12768e-06	0.0162715	9.32615e-06	5.9721e-05	0.011134	0.0836867	0.68305	0.29775	0.612841	0.524344	0.315091	0.226594	-0.0884976	0.531329	0.99856	0.664206	0.996253	0.796094	0.983257	0.529903	0.00565156	0.2494	0.0313052	0.243748	0.0256536	-0.218095
Q9JII6	Akr1a1	aldo-keto reductase family 1, member A1 (aldehyde reductase)	E	h	1.3413e-05	0.0209042	4.57377e-05	2.54183e-05	0.0504599	0.0269866	0.984928	0.403776	0.770224	0.814073	0.366448	0.410297	0.0438491	0.00529668	0.856962	0.999195	0.0114081	0.781784	0.0805229	0.0063336	-0.203594	0.01192	-0.859265	0.215514	-0.655671	-0.871185
Q91VA0	Acsm1	acyl-CoA synthetase medium-chain family member 1	E		1.46902e-05	0.014532	3.44108e-05	3.60292e-05	0.053193	0.0558016	0.999992	0.324956	0.598687	0.590648	0.273731	0.265691	-0.00803988	0.0258999	0.924431	0.39356	0.351707	0.814975	0.157363	0.0170034	0.0616575	0.177968	-0.231367	0.116311	-0.293025	-0.409335
C0HKE9	H2ac6	H2A clustered histone 6	E		1.57184e-05	0.506787	0.000106776	6.83406e-05	0.00294402	0.00184591	0.993997	0.347135	1.32148	1.36769	0.974344	1.02055	0.0462102	0.86	0.947693	0.908739	1	0.999912	0.947821	0.908932	0.104545	0.116883	0.0286137	0.0123388	-0.0759309	-0.0882696
Q9R0H0	Acox1	acyl-Coenzyme A oxidase 1, palmitoyl	E		2.64068e-05	0.00988401	2.82987e-05	0.000150278	0.0624696	0.287436	0.772334	0.485159	0.817633	0.704557	0.332474	0.219399	-0.113076	0.159444	0.944054	0.324848	0.855467	0.1568	0.573543	0.787096	-0.102434	0.290551	0.165916	0.392985	0.26835	-0.124635
Q7TMF3	Ndufa12	NADH:ubiquinone oxidoreductase subunit A12	E		6.20599e-05	0.642056	0.000798661	0.000147696	0.0142238	0.00262566	0.798882	0.198064	0.74133	0.872302	0.543266	0.674238	0.130972	0.235488	0.967423	0.70399	0.785859	0.465354	0.973018	0.20736	-0.115278	0.248706	-0.205303	0.363984	-0.0900246	-0.454009
Q9WUR9	Ak4	adenylate kinase 4	E		6.39698e-05	0.981548	0.000100516	0.0187805	0.000374137	0.0556706	0.0643619	0.0405885	0.641853	0.367712	0.601265	0.327124	-0.274141	0.219549	0.368443	0.997092	0.695161	0.256411	0.918214	0.548263	0.311337	-0.0708687	0.176391	-0.382206	-0.134946	0.24726
P47955	Rplp1	ribosomal protein, large, P1	E		0.000347777	0.281553	0.00219126	0.000458507	0.128244	0.0310931	0.844945	0.327485	0.735198	0.846188	0.407713	0.518703	0.11099	0.00831514	0.240503	0.563201	0.292532	0.850872	0.00941314	0.0237549	-0.295928	-0.186983	0.235483	0.108944	0.531411	0.422466
Q6PGL7	Washc2	WASH complex subunit 2`	E		0.000364178	0.99142	0.000749318	0.0188622	0.00226855	0.0475213	0.380078	0.0309403	0.496672	0.355606	0.465731	0.324666	-0.141066
P59999	Arpc4	actin related protein 2/3 complex, subunit 4	E		0.000426737	0.957273	0.00145277	0.00482662	0.0065595	0.0204849	0.925638	0.0766427	0.598393	0.537658	0.521751	0.461015	-0.0607355	0.0656597	0.959545	0.342851	0.0631701	0.690187	0.198758	0.675225	0.116247	0.333312	0.618041	0.217065	0.501793	0.284728
Q8VCT4	Ces1d	carboxylesterase 1D	E	a	0.000688864	0.0595389	0.000410389	0.00958065	0.149828	0.882279	0.392893	0.311551	0.551419	0.379373	0.239868	0.0678217	-0.172046	0.00464715	0.981656	0.0225542	0.0157337	0.0707751	0.0484972	0.986792	0.0522838	0.424414	0.461406	0.37213	0.409122	0.0369926
Q9EQH2	Erap1	endoplasmic reticulum aminopeptidase 1	E		0.000824314	0.962785	0.00143275	0.0233133	0.00617068	0.0817823	0.504031	0.0837344	0.666202	0.478742	0.582468	0.395007	-0.187461	0.149718	0.995131	0.156844	0.619699	0.288562	0.794837	0.778552	0.0541543	0.36414	0.224339	0.309985	0.170185	-0.1398
O88986	Gcat	glycine C-acetyltransferase (2-amino-3-ketobutyrate-coenzyme A ligase)	E		0.001055	0.0622441	0.00117708	0.00345302	0.325507	0.608744	0.944034	0.382765	0.621843	0.532973	0.239078	0.150208	-0.0888696	0.153742	0.383417	0.135218	0.305979	0.965401	0.999921	0.972295	0.289788	0.400532	0.325092	0.110745	0.0353046	-0.0754402
P29391	Ftl1	ferritin light chain 1	E	b	0.00118523	0.987086	0.00249926	0.0259341	0.00785111	0.0686439	0.640185	0.0708637	0.878529	0.700172	0.807665	0.629308	-0.178357	2.49577e-08	0.0276818	4.45738e-08	0.677853	1.76951e-05	0.19505	2.20303e-07	0.733488	2.20462	0.269392	1.47113	-0.464096	-1.93523
Q9WV68	Decr2	2-4-dienoyl-Coenzyme A reductase 2, peroxisomal	E	c	0.00232547	0.315127	0.00159411	0.0275338	0.0851111	0.62368	0.486547	0.249603	0.646396	0.443279	0.396793	0.193675	-0.203118	0.00717865	0.604198	0.78285	0.00580345	0.974638	0.1052	0.027289	-0.394644	-0.256331	-1.05019	0.138313	-0.655549	-0.793862
P23953	Ces1c	carboxylesterase 1C	E		0.00245256	0.128098	0.00244618	0.00860842	0.304424	0.629195	0.917161	0.471861	0.858424	0.744385	0.386563	0.272524	-0.114039
P10649	Gstm1	glutathione S-transferase, mu 1	E	b	0.00251774	0.569645	0.00310104	0.0150095	0.0639045	0.233454	0.852391	0.20942	0.601475	0.480526	0.392056	0.271106	-0.120949	5.23316e-05	0.937713	0.0113928	0.0337109	0.0578511	0.0151648	2.28246e-05	0.0911081	1.28671	-1.30016	1.1956	-1.39127	-2.58687
Q9CPV4	Glod4	glyoxalase domain containing 4	E		0.00252663	0.90237	0.0486075	0.00311125	0.21415	0.0192701	0.512474	0.0780396	0.341768	0.520595	0.263728	0.442555	0.178827
O08600	Endog	endonuclease G	E		0.00283484	0.792741	0.0208325	0.00424468	0.16145	0.040954	0.848831	0.310764	0.855958	1.00331	0.545194	0.692547	0.147353	0.0142406	0.98501	0.109805	0.022362	0.257127	0.0633236	0.762415	0.102022	0.456814	0.666583	0.354792	0.564561	0.209768
Q9D7X3	Dusp3	dual specificity phosphatase 3 (vaccinia virus phosphatase VH1-related)	E		0.00318163	0.562477	0.00258004	0.0401629	0.0554434	0.460374	0.515464	0.16344	0.515999	0.351983	0.352558	0.188542	-0.164016	0.16672	0.882492	0.426941	0.140893	0.894512	0.499565	0.836805	0.149572	0.316726	0.496617	0.167154	0.347045	0.17989
Q64523	H2ac20	H2A clustered histone 20	E		0.00338101	0.233809	0.0019623	0.0478615	0.144504	0.876905	0.388291	0.40989	0.805539	0.513387	0.395648	0.103496	-0.292152	0.582744	0.999649	0.834165	0.95695	0.809643	0.981053	0.53609	-0.0372649	0.202529	-0.104902	0.239794	-0.067637	-0.307431
P13745	Gsta1	glutathione S-transferase, alpha 1 (Ya)	E		0.0041981	0.511093	0.00715447	0.0113085	0.154941	0.220903	0.995375	0.525311	1.30871	1.09322	0.783395	0.567905	-0.21549
P47753	Capza1	F-actin-capping protein subunit alpha-1	E		0.00471762	0.116535	0.00440477	0.0159869	0.473973	0.825022	0.912007	0.31033	0.495986	0.414867	0.185656	0.104537	-0.0811193
P97493	Txn2	thioredoxin 2	E		0.00495203	0.989561	0.122194	0.00685378	0.251591	0.019415	0.452427	0.0981836	0.413289	0.705684	0.315106	0.6075	0.292395	0.0247629	0.999649	0.446366	0.270221	0.44236	0.362768	0.0141169	-0.0208494	0.256127	-0.315363	0.276977	-0.294514	-0.571491
Q8VCC2	Ces1g	carboxylesterase 1G	E	b	0.00598478	0.164308	0.00811497	0.0116967	0.525524	0.62881	0.997622	0.521294	0.880622	0.785186	0.359328	0.263892	-0.0954357	0.00442832	0.49326	0.0134096	0.979253	0.304744	0.305317	0.00587149	0.398645	0.871468	-0.0833386	0.472823	-0.481984	-0.954806
O09159	Man2b1	mannosidase 2, alpha B1	E		0.00704623	0.988148	0.0995831	0.0108369	0.21685	0.030495	0.655491	0.0405653	0.340643	0.491365	0.300078	0.450799	0.150721
P67778	Phb	prohibitin	E		0.00840098	0.999854	0.0388612	0.0476615	0.0469237	0.0567674	0.99953	-0.00176257	0.547092	0.509349	0.548855	0.511112	-0.0377429	0.0301193	0.561782	0.318346	0.594796	0.990866	0.0945883	0.0311578	0.268648	0.34873	-0.325977	0.0800826	-0.594625	-0.674708
Q9Z1Q5	Clic1	chloride intracellular channel 1	E		0.00846705	0.948516	0.0108193	0.0943529	0.0460286	0.288291	0.672873	0.122782	0.730038	0.538555	0.607257	0.415773	-0.191484
Q91WJ8	Fubp1	far upstream element-binding protein 1	E		0.00854991	0.291197	0.00453753	0.214833	0.219764	0.999778	0.20823	0.237129	0.495003	0.252112	0.257874	0.0149831	-0.242891
Q9Z2I8	Suclg2	succinate-Coenzyme A ligase, GDP-forming, beta subunit	F		8.90412e-06	6.2832e-05	4.84022e-05	3.0214e-05	0.995874	0.999979	0.99219	0.527564	0.512541	0.533103	-0.0150223	0.00553973	0.020562	0.376024	0.72293	0.873458	0.928279	0.980007	0.394041	0.523741	0.133082	0.108297	-0.0970046	-0.0247855	-0.230087	-0.205301
Q8R164	Bphl	biphenyl hydrolase-like (serine hydrolase, breast epithelial mucin-associated antigen)	F		1.73723e-05	9.34637e-05	0.000109298	5.82573e-05	0.971134	0.999646	0.983501	0.776613	0.740801	0.764685	-0.0358116	-0.0119283	0.0238833	0.0959756	0.858647	0.0960412	0.979093	0.440105	0.97419	0.193951	0.127215	0.403288	0.0691304	0.276073	-0.0580841	-0.334158
P0DP28	Calm1	calmodulin 1	F		1.88394e-05	0.000868561	6.24414e-05	3.46748e-05	0.708093	0.517497	0.985473	1.28389	1.51067	1.57122	0.226779	0.287328	0.0605497	0.446853	0.381559	0.756677	0.740041	0.861004	0.901085	0.99984	0.174133	0.0987751	0.0998945	-0.0753574	-0.074238	0.00111939
P25688	Uox	urate oxidase	F		2.76187e-05	0.00127606	1.51208e-05	0.00272955	0.205842	0.916693	0.0500652	0.513706	0.736372	0.452341	0.222666	-0.0613648	-0.284031	0.210286	0.910599	0.175943	0.552483	0.550194	0.929491	0.869464	-0.299649	-1.03233	-0.652981	-0.732682	-0.353332	0.37935
Q68FD5	Cltc	clathrin, heavy polypeptide (Hc)	F		2.76605e-05	0.00147924	7.11856e-05	5.85082e-05	0.586563	0.524029	0.999459	0.462828	0.596541	0.610147	0.133712	0.147319	0.0136063	0.0264476	0.324015	0.921099	0.152843	0.111809	0.984563	0.0400351	-0.507885	0.164189	-0.595589	0.672074	-0.0877039	-0.759778
P47754	Capza2	capping protein (actin filament) muscle Z-line, alpha 2	F		3.98221e-05	0.00186219	0.000152039	5.9667e-05	0.752623	0.462637	0.950368	0.648538	0.820289	0.865304	0.171752	0.216766	0.0450146	0.124369	0.0866162	0.460986	0.639689	0.598029	0.492245	0.994115	0.491121	0.264326	0.252898	-0.226795	-0.238223	-0.0114276
P56480	Atp5b	ATP synthase, H+ transporting mitochondrial F1 complex, beta subunit	F		4.65548e-05	0.000713024	0.000500434	5.31748e-05	0.99946	0.717329	0.609236	0.753956	0.738348	0.902128	-0.0156081	0.148172	0.16378	0.113148	0.076316	0.539657	0.514232	0.480964	0.568775	0.999554	0.320177	0.145678	0.154025	-0.174499	-0.166152	0.00834717
Q9DBM2	Ehhadh	enoyl-Coenzyme A, hydratase/3-hydroxyacyl Coenzyme A dehydrogenase	F		8.5033e-05	0.000606045	0.000150604	0.00065932	0.97466	0.986296	0.85335	0.613421	0.661436	0.566306	0.0480146	-0.0471151	-0.0951298	0.00575938	0.871933	0.596399	0.0770122	0.977652	0.0238437	0.00497127	0.0702695	0.142829	-0.491586	0.0725594	-0.561856	-0.634415
P05202	Got2	glutamatic-oxaloacetic transaminase 2, mitochondrial	F		0.000131442	0.00104153	0.000618171	0.000274201	0.999997	0.978914	0.971249	0.519225	0.520522	0.571397	0.00129778	0.052172	0.0508742	0.113928	0.216319	0.977166	0.999971	0.0992468	0.23046	0.969229	0.43233	-0.0646658	-0.0114309	-0.496996	-0.443761	0.0532349
P08113	Hsp90b1	heat shock protein 90, beta (Grp94), member 1	F		0.000161007	0.00239902	0.000269689	0.000625949	0.838847	0.976696	0.968235	0.439972	0.523803	0.486342	0.0838308	0.0463693	-0.0374615	0.561413	0.979406	0.985922	0.52988	0.999776	0.799325	0.695124	0.0505147	0.0181725	0.28378	-0.0323421	0.233266	0.265608
Q8BHN3	Ganab	alpha glucosidase 2 alpha neutral subunit	F		0.000201428	0.00134236	0.000195613	0.0112561	0.896395	0.579641	0.193395	0.587931	0.67305	0.431015	0.0851191	-0.156916	-0.242035	0.251182	0.991058	0.626386	0.250414	0.835921	0.438529	0.847555	-0.0747024	-0.236303	-0.398806	-0.161601	-0.324104	-0.162503
Q3TLP5	Echdc2	enoyl Coenzyme A hydratase domain containing 2	F		0.000218751	0.00329939	0.000235155	0.00166114	0.715233	0.999749	0.731209	0.766179	0.973472	0.804402	0.207293	0.038223	-0.16907	0.00457486	0.816413	0.534221	0.0555143	0.16607	0.323414	0.0027725	0.107962	-0.377103	0.517274	-0.485066	0.409312	0.894377
Q05920	Pc	pyruvate carboxylase, mitochondrial	F	f	0.000324955	0.00892936	0.00205782	0.000305485	0.960237	0.497275	0.749195	0.411782	0.460816	0.55918	0.0490337	0.147398	0.0983647	0.00250399	0.0297298	0.0563632	0.00157862	0.922257	0.641496	0.234084	0.281505	0.233653	0.394446	-0.0478527	0.11294	0.160793
Q8CIE6	Copa	coatomer protein complex subunit alpha	F		0.000506509	0.0290916	0.00126268	0.000747393	0.55796	0.412828	0.992481	0.363796	0.500468	0.527271	0.136671	0.163474	0.0268028	0.0728608	0.227412	0.642194	0.902188	0.769472	0.0748151	0.26608	-0.246977	-0.129501	0.0713896	0.117476	0.318367	0.200891
Q9CQN1	Trap1	TNF receptor-associated protein 1	F	g	0.000545097	0.00606759	0.00298193	0.000660486	0.999443	0.829177	0.86139	0.385091	0.403693	0.464356	0.0186023	0.0792649	0.0606626	0.00341042	0.0127517	0.021589	0.969186	0.929035	0.0296518	0.0538672	0.368966	0.310348	0.0438072	-0.0586178	-0.325159	-0.266541
Q9CQT1	Mri1	methylthioribose-1-phosphate isomerase 1	F		0.000546474	0.00879192	0.0028282	0.00060086	0.987337	0.702476	0.851023	0.774694	0.844075	1.03222	0.0693801	0.257529	0.188149	0.29913	0.954847	0.256244	0.879547	0.591101	0.997661	0.662938	0.0570735	0.190454	0.0764001	0.13338	0.0193266	-0.114054
P16331	Pah	phenylalanine hydroxylase	F		0.000564139	0.00542453	0.00238842	0.000839479	0.998348	0.904771	0.947251	0.56127	0.604558	0.662315	0.043288	0.101045	0.0577574	0.231343	0.391549	0.969913	0.957716	0.192494	0.661624	0.769849	-0.304122	0.0463032	-0.0805967	0.350425	0.223525	-0.1269
Q9QXE0	Hacl1	2-hydroxyacyl-CoA lyase 1	F		0.000634518	0.00833084	0.000419916	0.0423585	0.612573	0.748327	0.123586	0.449716	0.606066	0.340491	0.15635	-0.109225	-0.265575	0.0542762	0.82327	0.88753	0.188417	0.420355	0.673205	0.0432636	-0.519849	0.0631407	-0.926532	0.58299	-0.406682	-0.989672
Q8K2B3	Sdha	succinate dehydrogenase complex, subunit A, flavoprotein (Fp)	F	b	0.000734636	0.013501	0.00552474	0.00062558	0.995837	0.585735	0.680433	0.530953	0.556243	0.706773	0.0252901	0.17582	0.15053	0.000812959	0.494688	0.00519457	0.81676	0.151932	0.148064	0.000816966	0.229628	0.570954	-0.138384	0.341327	-0.368012	-0.709339
Q9DBT9	Dmgdh	dimethylglycine dehydrogenase precursor	F		0.000827371	0.00696065	0.00160572	0.00237067	0.96156	0.990737	0.997015	0.598303	0.672911	0.625756	0.0746088	0.0274531	-0.0471556	0.313454	0.990055	0.703931	0.874126	0.55779	0.976325	0.27896	-0.0555709	0.397258	-0.176939	0.452829	-0.121368	-0.574196
Q61578	Fdxr	ferredoxin reductase	F		0.000840367	0.0083264	0.00164802	0.00215675	0.941799	0.972168	0.999006	0.535206	0.59926	0.571113	0.064054	0.0359074	-0.0281466	0.311229	0.999006	0.324431	0.950458	0.453282	0.983289	0.628227	0.0175007	0.190436	0.0665232	0.172935	0.0490225	-0.123913
Q9CZ13	Uqcrc1	ubiquinol-cytochrome c reductase core protein 1	F		0.000862368	0.0112207	0.00403122	0.000988188	0.991901	0.771377	0.88596	0.688852	0.750844	0.873224	0.0619916	0.184372	0.122381	0.250372	0.95161	0.470713	0.954009	0.833152	0.744699	0.221615	0.154147	0.331425	-0.102213	0.177278	-0.25636	-0.433638
Q91WU0	Ces1f	carboxylesterase 1F	F		0.00109696	0.0340093	0.00178136	0.00227566	0.609217	0.679435	0.999252	0.32042	0.45112	0.436373	0.1307	0.115953	-0.0147473	0.0455911	0.0333083	0.654491	0.869562	0.196716	0.12788	0.981986	0.380597	0.116685	0.0753141	-0.263912	-0.305283	-0.0413711
P52196	Tst	thiosulfate sulfurtransferase, mitochondrial	F		0.00227194	0.0164637	0.00501021	0.00457476	0.981694	0.974868	0.999963	0.419172	0.466964	0.458416	0.0477926	0.0392442	-0.0085484	0.045337	0.802393	0.979154	0.152467	0.572183	0.0364104	0.244146	0.12092	-0.0396159	-0.241978	-0.160536	-0.362898	-0.202362
Q9DBL7	Coasy	Coenzyme A synthase	F		0.00271979	0.00468879	0.0118527	0.0103845	0.903616	0.925661	0.999886	0.612879	0.517885	0.513141	-0.0949942	-0.0997385	-0.00474428	0.0193373	0.443265	0.0146756	0.0814168	0.367866	0.793489	0.86933	0.173414	0.34123	0.263973	0.167815	0.0905582	-0.0772571
Q9QXD1	Acox2	acyl-Coenzyme A oxidase 2, branched chain	F		0.00278178	0.0203366	0.00339985	0.0110468	0.907912	0.999601	0.930786	0.622434	0.776356	0.658346	0.153922	0.0359124	-0.11801	0.00115986	0.388789	0.069217	0.377202	0.00327005	0.999861	0.00218393	-0.273495	0.405113	-0.249778	0.678608	0.0237169	-0.654891
P60843	Eif4a1	eukaryotic translation initiation factor 4A1	F		0.003097	0.0172014	0.00481231	0.00998673	0.975186	0.999898	0.981933	0.620988	0.695922	0.649839	0.0749346	0.0288515	-0.0460831	0.575588	0.967973	0.877597	0.857027	0.653505	0.635448	0.999789	-0.0459054	0.066858	0.0773995	0.112763	0.123305	0.0105416
P52825	Cpt2	carnitine palmitoyltransferase 2	F		0.00395333	0.0186418	0.00900721	0.00838896	0.998605	0.997485	0.999982	0.5612	0.585578	0.573785	0.0243775	0.0125845	-0.0117931	0.0390359	0.977853	0.716742	0.0361516	0.936065	0.105936	0.194641	-0.105672	-0.181084	-0.715964	-0.0754121	-0.610292	-0.53488
P50544	Acadvl	acyl-Coenzyme A dehydrogenase, very long chain	F		0.00402924	0.0487012	0.00359387	0.0184215	0.697597	0.989105	0.838706	0.402382	0.507185	0.408893	0.104803	0.0065108	-0.0982925	0.0164422	0.205248	0.424988	0.895977	0.0111515	0.511603	0.140876	0.262669	-0.235158	0.0591549	-0.497827	-0.203514	0.294313
Q9CXN7	Pbld2	phenazine biosynthesis-like protein domain containing 2	F	h	0.00517163	0.0383125	0.037729	0.00424661	0.998319	0.810856	0.684636	0.400254	0.374184	0.499682	-0.0260694	0.0994283	0.125498	1.13977e-06	0.999942	0.952143	9.08535e-06	0.971443	1.70598e-05	2.24815e-06	-0.0130822	0.0683803	-1.22178	0.0814625	-1.2087	-1.29016
Q8QZR3	Ces2a	carboxylesterase 2A	F		0.00530173	0.01158	0.00861368	0.043079	0.99989	0.831237	0.840287	0.536643	0.522931	0.394846	-0.0137127	-0.141797	-0.128085	0.0570818	0.989581	0.358559	0.133373	0.263572	0.0980153	0.881323	0.0503773	-0.315679	-0.428096	-0.366056	-0.478473	-0.112418
Q9DCM0	Ethe1	ethylmalonic encephalopathy 1	F		0.00663789	0.0549663	0.0289397	0.006091	0.99857	0.801422	0.85517	0.424901	0.455254	0.552038	0.0303528	0.127137	0.0967845	0.303911	0.936168	0.639402	0.977767	0.344067	0.996797	0.400886	-0.103303	0.249423	-0.0623589	0.352725	0.0409437	-0.311782
Q9QXF8	Gnmt	glycine N-methyltransferase	F	h	0.00709393	0.0271484	0.0171256	0.0134246	0.999975	0.998545	0.999282	0.486231	0.511853	0.520209	0.0256222	0.0339785	0.0083563	0.000529119	0.956932	0.522564	0.00943054	0.862032	0.00520098	0.000412219	0.0497662	0.205461	-0.778081	0.155694	-0.827847	-0.983542
P97328	Khk	ketohexokinase	F		0.00720062	0.0536545	0.0463778	0.00577847	0.999731	0.795072	0.712269	0.626983	0.62775	0.818742	0.000766227	0.191759	0.190992	0.891768	0.996309	0.994926	0.9444	0.968784	0.880784	0.986285	0.0366209	-0.0390836	-0.114475	-0.0757045	-0.151096	-0.0753916
Q8K1Z0	Coq9	coenzyme Q9	F		0.0110548	0.0227245	0.0180939	0.0570634	0.999821	0.916122	0.930518	0.970271	0.931429	0.867356	-0.0388422	-0.102915	-0.0640728
Q91VI7	Rnh1	ribonuclease/angiogenin inhibitor 1	G		2.88683e-06	0.000491723	0.000133624	1.59562e-06	0.982179	0.043525	0.064706	0.453785	0.4888	0.714823	0.0350147	0.261038	0.226023	0.264526	0.964895	0.582858	0.959377	0.357814	1	0.307349	-0.0616917	0.136388	-0.0602257	0.19808	0.00146601	-0.196614
O55125	Nipsnap1	nipsnap homolog 1	G	g	3.91654e-06	0.000699776	3.05125e-05	3.91659e-06	0.541942	0.0885207	0.58529	0.581563	0.725688	0.854503	0.144125	0.27294	0.128815	0.00791176	0.068613	0.00661666	0.511153	0.837224	0.538026	0.116971	0.42891	0.570184	0.223515	0.141274	-0.205395	-0.346669
P62196	Psmc5	protease (prosome, macropain) 26S subunit, ATPase 5	G		9.0583e-05	0.0462265	0.00119849	6.52994e-05	0.407735	0.0333297	0.415106	0.271584	0.426183	0.553756	0.154599	0.282172	0.127573	0.184234	0.925805	0.996328	0.363792	0.834208	0.164844	0.436638	-0.0788884	0.00836994	0.167816	0.0872583	0.246705	0.159446
Q8R0N6	Adhfe1	alcohol dehydrogenase, iron containing, 1	G		0.000247704	0.0138338	0.00098691	0.000282014	0.711535	0.357543	0.907812	0.711768	0.91445	1.04239	0.202682	0.330626	0.127944
Q9Z2U0	Psma7	proteasome subunit alpha 7	G		0.000256816	0.156531	0.258246	0.000143271	0.973243	0.0201103	0.00555696	0.306305	0.234913	0.722969	-0.0713921	0.416664	0.488056	0.0163647	0.696134	0.335163	0.402959	0.0588545	0.97476	0.0165941	-0.298493	0.501726	-0.405649	0.800219	-0.107156	-0.907375
Q61598	Gdi2	guanosine diphosphate (GDP) dissociation inhibitor 2	G		0.000331921	0.045795	0.0403559	0.000149604	0.999572	0.0770181	0.0465595	0.259854	0.250975	0.49535	-0.00887913	0.235496	0.244375	0.596543	0.565612	0.973048	0.834986	0.768643	0.95152	0.968665	-0.344991	-0.047324	-0.222015	0.297667	0.122976	-0.174691
O35215	Ddt	D-dopachrome tautomerase	G		0.000450415	0.28646	0.138767	0.000238209	0.98774	0.0158938	0.0206067	0.166683	0.189561	0.458897	0.0228777	0.292213	0.269336	0.0287452	0.931481	0.60175	0.220905	0.309391	0.570228	0.0184026	-0.310775	0.28652	-0.789391	0.597296	-0.478616	-1.07591
P97384	Anxa11	annexin A11	G		0.000506431	0.0383369	0.00311557	0.00041793	0.730653	0.222261	0.724734	0.470333	0.621722	0.790741	0.15139	0.320408	0.169018	0.0499645	0.885682	0.928921	0.13206	0.563422	0.0443249	0.295803	-0.155419	0.124783	0.420334	0.280201	0.575752	0.295551
Q61990	Pcbp2	poly(rC) binding protein 2	G		0.000753509	0.10606	0.00298646	0.000825076	0.402253	0.157708	0.908365	0.357649	0.60263	0.701297	0.24498	0.343648	0.0986674	0.679865	0.850244	0.974039	0.999851	0.615532	0.880538	0.958366	-0.102191	0.0520448	-0.00903395	0.154235	0.0931567	-0.0610787
Q9DBF1	Aldh7a1	aldehyde dehydrogenase family 7, member A1	G		0.000753725	0.107636	0.0133194	0.000433207	0.803804	0.088923	0.325842	0.226883	0.31309	0.455312	0.0862077	0.22843	0.142222	0.0148768	0.925987	0.812943	0.0724554	0.478162	0.267637	0.0100728	-0.0958598	0.0871448	-0.336917	0.183005	-0.241057	-0.424062
Q7M6Y3	Picalm	phosphatidylinositol binding clathrin assembly protein	G	f	0.00077277	0.134022	0.00743066	0.000557437	0.571785	0.0889715	0.555277	0.313919	0.506468	0.684755	0.192549	0.370836	0.178287	0.00128884	0.79952	0.320817	0.00611569	0.0801258	0.00151706	0.136487	-0.160767	0.300556	0.646297	0.461323	0.807064	0.345741
P51855	Gss	glutathione synthetase	G		0.000862843	0.106995	0.00411645	0.000825563	0.483149	0.156478	0.839935	0.803319	1.13156	1.35327	0.328241	0.549949	0.221708
Q9WVA2	Timm8a1	translocase of inner mitochondrial membrane 8A1	G		0.00103221	0.313691	0.096758	0.000539531	0.935738	0.0315058	0.0705413	0.174821	0.247615	0.486126	0.0727938	0.311305	0.238511	0.0354122	0.950341	0.988563	0.0845183	0.830507	0.0409451	0.12155	-0.237682	-0.0274663	0.680254	0.210216	0.917935	0.70772
Q9CQI3	Gmfb	glia maturation factor, beta	G		0.00172429	0.503218	0.0920828	0.00104532	0.764119	0.0291754	0.137356	0.275071	0.440175	0.847729	0.165104	0.572658	0.407554	0.826617	0.991613	0.968462	0.938092	0.887977	0.840805	0.998754	0.0325831	-0.0333176	-0.0582333	-0.0659007	-0.0908164	-0.0249157
P63028	Tpt1	tumor protein, translationally-controlled 1	G		0.00260926	0.99335	0.919056	0.00388267	0.986444	0.0104472	0.013545	0.072622	0.119896	0.771801	0.0472745	0.699179	0.651905	0.216052	0.539679	0.990847	0.268721	0.671475	0.973277	0.362531	-0.410839	-0.121933	-0.5041	0.288905	-0.0932614	-0.382167
Q91XE4	Acy3	aspartoacylase (aminoacylase) 3	G		0.0042122	0.138796	0.0425858	0.00252245	0.961649	0.290657	0.491191	0.28035	0.336441	0.508942	0.0560912	0.228592	0.172501	0.0504973	0.143087	0.320735	0.0430343	0.891331	0.961272	0.578762	-0.241046	-0.169473	-0.289275	0.0715737	-0.048229	-0.119803
Q9CZU6	Cs	citrate synthase	G		0.00493959	0.235933	0.0421515	0.00318178	0.84629	0.209724	0.563152	0.36838	0.51665	0.724823	0.14827	0.356442	0.208173	0.115061	0.992556	0.985938	0.215383	0.929468	0.381357	0.103614	-0.0929382	0.0379712	-0.39677	0.130909	-0.303832	-0.434741
Q7TNG8	Ldhd	lactate dehydrogenase D	G	a	0.0053468	0.85632	0.34889	0.00411179	0.841073	0.0310091	0.110412	0.0902947	0.18855	0.483186	0.0982556	0.392891	0.294636	0.00306317	0.972612	0.0171092	0.0598748	0.0106415	0.0355322	0.954039	-0.100208	0.452612	0.38535	0.55282	0.485557	-0.0672626
Q9CR68	Uqcrfs1	ubiquinol-cytochrome c reductase, Rieske iron-sulfur polypeptide 1	G		0.00547204	0.124717	0.0203118	0.00477966	0.860738	0.473977	0.880896	0.387285	0.494588	0.608435	0.107303	0.221149	0.113847	0.274453	0.985757	0.252734	0.794423	0.482297	0.951524	0.76562	0.0988822	0.432072	0.220618	0.333189	0.121735	-0.211454
Q91VD9	Ndufs1	NADH:ubiquinone oxidoreductase core subunit S1	G		0.00570967	0.152824	0.0348619	0.00395152	0.917576	0.363113	0.687393	0.339887	0.440954	0.610637	0.101066	0.27075	0.169683	0.126918	0.323384	0.681133	0.109602	0.860464	0.950499	0.503727	0.363892	0.228013	0.476749	-0.135879	0.112857	0.248736
Q8CG76	Akr7a5	aldo-keto reductase family 7, member A5 (aflatoxin aldehyde reductase)	G		0.00575904	0.0916982	0.0194477	0.00539673	0.920905	0.609592	0.913052	0.409181	0.512142	0.602009	0.102961	0.192828	0.089867	0.0592746	0.598972	0.0705442	0.994697	0.634161	0.733901	0.11224	0.098698	0.19647	0.0232358	0.0977721	-0.0754623	-0.173234
Q91XE0	Glyat	glycine-N-acyltransferase	G	b	0.00594968	0.338225	0.0179435	0.0067424	0.473133	0.250104	0.958256	0.278542	0.529195	0.610545	0.250653	0.332003	0.0813501	0.00445729	0.539421	0.0127708	0.983681	0.26073	0.355862	0.00597277	0.261727	0.690315	-0.0756072	0.428588	-0.337334	-0.765922
Q8K370	Acad10	acyl-Coenzyme A dehydrogenase family, member 10	G		0.00597662	0.663346	0.102765	0.00433475	0.641232	0.0642369	0.382025	0.174789	0.315642	0.530027	0.140853	0.355238	0.214384
P62334	Psmc6	proteasome (prosome, macropain) 26S subunit, ATPase, 6	G		0.00600285	0.0960518	0.0188646	0.00582652	0.90665	0.615944	0.931122	0.453217	0.59006	0.691685	0.136844	0.238468	0.101624	0.029351	0.631887	0.662261	0.0197298	0.998178	0.252093	0.133076	-0.1191	-0.107856	-0.340709	0.011244	-0.221608	-0.232852
Q8BTY1	Kyat1	kynurenine aminotransferase 1	G		0.00601509	0.583883	0.635806	0.00415917	0.998581	0.0791721	0.0432822	0.168246	0.155297	0.521648	-0.0129492	0.353402	0.366351
Q8VE47	Uba5	ubiquitin-like modifier activating enzyme 5	G		0.00691419	0.999118	0.996927	0.0126419	0.999927	0.024493	0.0187951	0.0374963	0.0579473	0.682132	0.020451	0.644635	0.624184
P62874	Gnb1	guanine nucleotide binding protein (G protein), beta 1	G		0.00854822	0.568075	0.35316	0.00508669	0.990535	0.098774	0.131141	0.266738	0.340535	0.77095	0.0737972	0.504212	0.430415
P85094	Isoc2a	isochorismatase domain containing 2a	G		0.00936618	0.213063	0.108882	0.00530661	0.993458	0.333164	0.41812	0.243828	0.282657	0.457786	0.0388295	0.213958	0.175128	0.0103208	0.615873	0.0720377	0.814148	0.0079491	0.206589	0.33338	-0.268894	0.571675	0.251132	0.840569	0.520026	-0.320543
P35505	Fah	fumarylacetoacetate hydrolase	H		8.81003e-05	0.00034237	0.00242876	0.000146543	0.587729	0.999248	0.465466	0.609557	0.469691	0.62027	-0.139866	0.0107128	0.150579	0.838271	0.983522	0.999936	0.851895	0.988062	0.977915	0.86074	-0.057883	-0.00076289	-0.0950065	0.0571201	-0.0371235	-0.0942436
P97364	Sephs2	selenophosphate synthetase 2	H		0.000187123	0.00212933	0.0129984	0.000141359	0.67972	0.691683	0.126826	0.404505	0.306626	0.507176	-0.097878	0.102671	0.200549	0.719327	0.977264	1	0.871613	0.975064	0.684443	0.855571	-0.0395141	0.0125743	0.0936629	0.0520884	0.133177	0.0810886
Q60759	Gcdh	glutaryl-Coenzyme A dehydrogenase	H	g	0.000273228	0.00757519	0.0793027	0.000167771	0.534091	0.375934	0.0262644	0.431187	0.287025	0.616909	-0.144161	0.185722	0.329884	9.92657e-05	0.00881839	0.00274639	0.787081	0.998472	0.00147404	0.000390957	0.334831	0.354609	-0.0854111	0.019778	-0.420242	-0.44002
P14824	Anxa6	annexin A6	H		0.000279625	0.00138323	0.00477278	0.000369052	0.820684	0.979524	0.557783	0.482486	0.393457	0.528289	-0.0890289	0.0458037	0.134833
Q8BH00	Aldh8a1	aldehyde dehydrogenase 8 family, member A1	H		0.000311814	0.00189792	0.00469457	0.000369709	0.896477	0.94516	0.563293	0.552453	0.465051	0.625564	-0.0874021	0.0731107	0.160513	0.0196868	0.0168563	0.914439	0.769915	0.0430985	0.0977657	0.983347	0.240398	0.0376741	0.065162	-0.202724	-0.175236	0.0274879
Q91XD4	Ftcd	formiminotransferase cyclodeaminase	H		0.0003643	0.00148922	0.00864049	0.000485204	0.68635	0.991394	0.468883	0.486309	0.382298	0.519354	-0.104011	0.0330451	0.137056	0.0023472	0.342467	0.267429	0.142896	0.0121227	0.972806	0.00285987	0.133958	-0.136886	0.166892	-0.270845	0.0329338	0.303778
Q99LB7	Sardh	sarcosine dehydrogenase	H		0.0010093	0.0041395	0.0112843	0.00134574	0.888253	0.98967	0.702886	0.504834	0.421499	0.529403	-0.083335	0.0245694	0.107904	0.0073797	0.195788	0.292716	0.743548	0.0062292	0.670288	0.0466485	-0.415894	0.299197	-0.196137	0.715091	0.219757	-0.495334
Q8BH86	Dglucy	D-glutamate cyclase	H		0.00131769	0.00475513	0.0320083	0.00156216	0.664256	0.989893	0.437502	0.522578	0.374856	0.554989	-0.147722	0.0324109	0.180133	0.0410093	0.949747	0.254637	0.752082	0.124627	0.976121	0.0401719	-0.127188	0.564971	-0.258513	0.692159	-0.131325	-0.823484
Q91X52	Dcxr	dicarbonyl L-xylulose reductase	H		0.00143353	0.00615657	0.63373	0.00389112	0.0556748	1	0.0408567	0.45403	0.126399	0.452673	-0.327631	-0.0013573	0.326274	0.273499	0.36484	0.996463	0.96735	0.248575	0.605316	0.899597	-0.263273	0.0131331	-0.0618087	0.276406	0.201465	-0.0749418
Q8CC88	Vwa8	von Willebrand factor A domain containing 8	H		0.00215457	0.00887739	0.01891	0.0026411	0.936811	0.982617	0.750423	0.851648	0.747005	0.910893	-0.104644	0.0592444	0.163888	0.254646	0.706426	0.999817	0.327755	0.72449	0.937038	0.32798	0.186404	0.0474038	0.303683	-0.139	0.117279	0.256279
Q921G7	Etfdh	electron transferring flavoprotein, dehydrogenase	H		0.0023996	0.0302755	0.109813	0.00149414	0.836565	0.594352	0.158805	0.444225	0.335681	0.623288	-0.108544	0.179063	0.287607	0.0965741	0.538432	0.368313	0.0650679	0.998654	0.633782	0.65396	0.309969	0.39098	0.63264	0.081011	0.322671	0.24166
P16332	Mmut	methylmalonyl-Coenzyme A mutase	H		0.0031404	0.00615726	0.0209477	0.00719566	0.846723	0.990126	0.946605	0.525945	0.414395	0.479806	-0.111549	-0.046139	0.0654103	0.130566	0.115486	0.401712	0.886419	0.75493	0.342871	0.828298	0.251524	0.157069	0.0707403	-0.0944545	-0.180783	-0.0863289
Q8VCN5	Cth	cystathionase (cystathionine gamma-lyase)	H		0.00349576	0.00531551	0.0484242	0.00799999	0.576162	0.973043	0.790668	0.534794	0.361448	0.480352	-0.173345	-0.0544417	0.118904	0.0113343	0.801667	0.232374	0.338159	0.792064	0.0905648	0.00763445	0.115532	0.24219	-0.198772	0.126658	-0.314303	-0.440962
Q6PB66	Lrpprc	leucine-rich PPR-motif containing	H	g	0.00386792	0.015787	0.456985	0.00568089	0.211059	0.991073	0.101941	0.506342	0.236711	0.555086	-0.269631	0.0487435	0.318375	0.00116194	0.0036934	0.00139973	0.0338227	0.999991	0.591868	0.493477	0.473431	0.481342	0.335799	0.00791036	-0.137632	-0.145543
Q8VC12	Uroc1	urocanase domain containing 1	H		0.00611333	0.0184859	0.120979	0.00663714	0.669871	0.990501	0.446668	0.426222	0.28008	0.458351	-0.146143	0.0321285	0.178271	0.548776	0.90811	0.603509	0.570318	0.961671	0.940126	0.999447	-0.107276	-0.155035	-0.183171	-0.0477592	-0.0758948	-0.0281356
Q9CZS1	Aldh1b1	aldehyde dehydrogenase 1 family, member B1	H		0.0087905	0.00795336	0.0743611	0.038935	0.568158	0.758426	0.98512	0.524725	0.342991	0.379623	-0.181734	-0.145102	0.036632	0.800982	0.76792	0.899977	0.957115	0.983124	0.958903	0.998398	-0.217483	-0.143125	-0.113351	0.0743577	0.104131	0.0297737
Q99LC5	Etfa	electron transferring flavoprotein, alpha polypeptide			6.66859e-06	3.9474e-05	1.33374e-05	0.000119345	0.995179	0.761884	0.582039	0.427197	0.441017	0.363157	0.0138204	-0.0640397	-0.07786	0.0271064	0.208506	0.331158	0.0169992	0.958728	0.662348	0.305312	0.179358	0.140178	0.286557	-0.0391799	0.107199	0.146379
Q9D819	Ppa1	pyrophosphatase (inorganic) 1			5.01106e-05	0.124215	8.48685e-05	0.000261877	0.01524	0.0476689	0.921631	-0.133505	-0.335856	-0.301897	-0.202352	-0.168393	0.033959	0.612357	0.975525	0.999662	0.782278	0.953198	0.574769	0.810695	0.0372354	-0.0249635	-0.140785	-0.062199	-0.17802	-0.115821
Q99KI0	Aco2	aconitase 2, mitochondrial		f	5.36034e-05	0.561937	5.44586e-05	0.00402376	0.00121048	0.0822794	0.138938	0.0849371	0.400308	0.255577	0.315371	0.17064	-0.144731	2.18759e-07	3.16839e-06	0.0006816	2.63283e-07	0.0116059	0.701984	0.000630087	0.546571	0.307251	0.624001	-0.239321	0.0774294	0.31675
Q9QYG0	Ndrg2	N-myc downstream regulated gene 2			7.13719e-05	0.043659	3.15924e-05	0.0440669	0.0162541	0.998056	0.00748717	-0.206396	-0.447236	-0.194393	-0.24084	0.0120027	0.252842	0.0448055	0.520859	0.594116	0.442635	0.0759777	0.0522478	0.987069	-0.145088	0.114101	0.147963	0.259189	0.293051	0.0338614
Q9DCW4	Etfb	electron transferring flavoprotein, beta polypeptide			9.21214e-05	0.000633708	9.41691e-05	0.00574354	0.899481	0.537878	0.17354	0.366416	0.414758	0.267575	0.0483416	-0.0988406	-0.147182	0.00328564	0.229241	0.0861844	0.999928	0.00189727	0.210335	0.0961854	0.163193	-0.202252	-0.0103521	-0.365445	-0.173545	0.1919
P45952	Acadm	acyl-Coenzyme A dehydrogenase, medium chain			0.000162395	0.00153152	0.000308885	0.000711092	0.950259	0.999494	0.969468	0.311795	0.3492	0.31718	0.0374048	0.00538433	-0.0320204	0.0221512	0.221152	0.999192	0.389962	0.236221	0.0125325	0.29457	0.238184	-0.00320531	-0.21553	-0.241389	-0.453714	-0.212325
Q8R146	Apeh	acylpeptide hydrolase			0.000241224	0.962025	0.00164081	0.0118314	0.00108132	0.00689829	0.747442	-0.0337319	0.305558	0.234164	0.339289	0.267896	-0.0713938
P80314	Cct2	chaperonin containing Tcp1, subunit 2 (beta)			0.000387744	0.056774	0.014544	0.000190823	0.956095	0.07878	0.15265	0.226563	0.260222	0.423388	0.0336588	0.196825	0.163166	0.13886	0.997148	0.510759	0.728763	0.683909	0.648201	0.0984035	-0.0301446	-0.133011	0.0931966	-0.102867	0.123341	0.226208
P10126	Eef1a1	eukaryotic translation elongation factor 1 alpha 1			0.000442542	0.939484	0.0033274	0.00186295	0.0164975	0.00951413	0.990481	-0.0286721	-0.19167	-0.206547	-0.162998	-0.177875	-0.0148767	0.69924	0.732369	1	0.999057	0.710064	0.80202	0.998962	-0.101195	-0.00971481	-0.0182714	0.0914807	0.0829241	-0.00855658
P61922	Abat	4-aminobutyrate aminotransferase		b	0.000450167	0.00188192	0.00403894	0.000762649	0.920897	0.997758	0.824539	0.430862	0.377343	0.448018	-0.0535195	0.0171563	0.0706757	1.87445e-06	0.126507	9.97702e-05	0.115025	0.0270507	0.00142919	1.34982e-06	0.220041	0.503893	-0.206833	0.283852	-0.426874	-0.710726
P13707	Gpd1	glycerol-3-phosphate dehydrogenase 1 (soluble)			0.000463915	0.0206066	0.00164806	0.000539577	0.738409	0.420949	0.935153	0.289918	0.373146	0.422508	0.083228	0.13259	0.0493617	0.0448621	0.335208	0.84825	0.363721	0.0859663	0.998599	0.0863782	-0.259071	0.105444	-0.228294	0.364515	0.0307773	-0.333738
Q9DCQ2	Aspdh	aspartate dehydrogenase domain containing		c	0.000470831	0.641777	0.998678	0.00403108	0.72553	0.000640971	0.00298944	-0.121303	-0.0144819	0.432099	0.106821	0.553402	0.446581	0.00852545	0.0452336	0.647226	0.0119645	0.258871	0.965694	0.0876609	-0.580134	-0.195762	-0.669256	0.384372	-0.0891214	-0.473494
Q9JI75	Nqo2	N-ribosyldihydronicotinamide quinone reductase 2			0.000504519	0.867249	0.00245863	0.00226256	0.0182901	0.0169087	0.999971	-0.055064	-0.303181	-0.308701	-0.248117	-0.253637	-0.00551952
Q03265	Atp5a1	ATP synthase, H+ transporting, mitochondrial F1 complex, alpha subunit 1			0.000513941	0.0163862	0.0024977	0.000507633	0.893598	0.468115	0.838927	0.300327	0.368116	0.430833	0.0677899	0.130506	0.0627163	0.0563388	0.0357624	0.339171	0.514926	0.445921	0.350628	0.992982	0.414534	0.216581	0.170882	-0.197954	-0.243652	-0.0456988
O70475	Ugdh	UDP-glucose dehydrogenase		b	0.000542616	0.140903	0.00254296	0.000605585	0.288566	0.0909102	0.87672	0.174416	0.320046	0.368542	0.14563	0.194126	0.0484961	2.77376e-07	0.990412	3.31591e-05	0.0252725	0.000124341	0.0201076	1.63448e-07	0.0319394	0.870711	-0.437276	0.838771	-0.469215	-1.30799
P08249	Mdh2	malate dehydrogenase 2, NAD (mitochondrial)		f	0.000629654	0.0392954	0.00376615	0.000518602	0.773841	0.257371	0.735242	0.252577	0.332685	0.418003	0.0801081	0.165426	0.0853183	0.00219244	0.0442235	0.867608	0.00381277	0.135061	0.760824	0.0124939	0.261721	0.0538648	0.352671	-0.207856	0.0909496	0.298806
Q8VCW8	Acsf2	acyl-CoA synthetase family member 2			0.00070318	0.0431802	0.00160017	0.00108009	0.505091	0.399958	0.996858	0.29528	0.424341	0.442746	0.129061	0.147466	0.0184048	7.79019e-07	0.062806	0.000540107	0.00720051	0.24644	5.14485e-05	5.37996e-07	0.181152	0.309507	-0.249287	0.128355	-0.430439	-0.558794
Q8CI51	Pdlim5	PDZ and LIM domain 5			0.000817269	0.00100654	0.0253213	0.00301314	0.295528	0.847268	0.703533	-0.353876	-0.21703	-0.29622	0.136845	0.0576552	-0.0791903	0.616443	0.837956	0.98533	0.976426	0.641661	0.625412	0.999808	-0.196712	0.0974149	0.125077	0.294127	0.321788	0.0276618
P28271	Aco1	aconitase 1			0.00135685	0.798724	0.00590573	0.377678	0.00154898	0.104798	0.137044	0.0991325	-0.42778	-0.177815	-0.526913	-0.276948	0.249965	0.123403	0.225288	0.131109	0.269793	0.999595	0.995784	0.983531	-0.589002	-0.544909	-0.532031	0.0440937	0.0569717	0.0128779
Q8R016	Blmh	bleomycin hydrolase			0.00139517	0.00495057	0.242419	0.00223406	0.164311	0.998737	0.099257	-0.350708	-0.164285	-0.365301	0.186423	-0.0145929	-0.201016
O09173	Hgd	homogentisate 1, 2-dioxygenase			0.00142359	0.00808413	0.00418698	0.780392	0.999662	0.0458156	0.0268249	-0.191276	-0.194345	-0.044691	-0.00306959	0.146585	0.149654	0.070492	0.677485	0.971782	0.180173	0.416565	0.806749	0.0707122	-0.402788	0.0616095	-0.606516	0.464397	-0.203728	-0.668125
Q99LB2	Dhrs4	dehydrogenase/reductase (SDR family) member 4			0.00174781	0.0293446	0.00379804	0.94368	0.852043	0.0784056	0.0113256	0.323143	0.411985	0.0515985	0.0888426	-0.271544	-0.360387	0.518247	0.950397	0.486286	0.708703	0.847672	0.961617	0.987102	-0.0908273	-0.190461	-0.149143	-0.0996339	-0.0583161	0.0413178
O09172	Gclm	glutamate-cysteine ligase, modifier subunit			0.00175113	0.0656716	0.161106	0.775978	0.00112	0.0116399	0.594505	-0.297703	0.221712	0.109241	0.519415	0.406944	-0.112471	0.904555	0.956856	0.999886	0.996034	0.934474	0.890591	0.998377	0.107832	-0.0505788	-0.0756431	-0.158411	-0.183475	-0.0250644
Q8BFW7	Lpp	LIM domain containing preferred translocation partner in lipoma		d	0.00175779	0.00792378	0.0294806	0.00181535	0.828548	0.960194	0.504549	-0.372765	-0.292337	-0.418301	0.0804289	-0.0455352	-0.125964	0.00300048	0.987914	0.965018	0.0147713	0.999587	0.0114961	0.00417003	-0.0415905	-0.0402496	0.4005	0.00134084	0.44209	0.44075
Q99JY9	Actr3	ARP3 actin-related protein 3			0.00180481	0.997569	0.0402963	0.00676853	0.0391066	0.00727434	0.797094	-0.017904	0.307851	0.409501	0.325756	0.427405	0.101649	0.000128384	0.00645422	0.22676	0.50593	0.000114963	0.000437622	0.952229	-0.322656	0.149442	0.117302	0.472098	0.439958	-0.0321399
P51660	Hsd17b4	hydroxysteroid (17-beta) dehydrogenase 4		c	0.00199772	0.0290872	0.00125578	0.0361429	0.556428	0.99134	0.347646	0.304204	0.436139	0.273033	0.131935	-0.0311715	-0.163106	0.000149119	0.318767	0.860671	0.000955363	0.0841957	0.0588446	0.000136655	-0.313771	0.0788797	-0.74756	0.392651	-0.433789	-0.82644
P70441	Slc9a3r1	solute carrier family 9 (sodium/hydrogen exchanger), member 3 regulator 1			0.00205626	0.00869626	0.0162165	0.00260183	0.954092	0.983056	0.788756	-0.37519	-0.325363	-0.413925	0.0498278	-0.0387348	-0.0885627	0.0140577	0.475704	0.179154	0.944733	0.0128076	0.777586	0.0643322	0.129371	-0.187499	0.0450732	-0.31687	-0.0842976	0.232572
Q91Y97	Aldob	aldolase B, fructose-bisphosphate			0.00219842	0.714735	0.00529229	0.00770027	0.065114	0.0902484	0.99744	-0.083336	-0.295633	-0.277514	-0.212297	-0.194178	0.0181191	0.0706092	0.994934	1	0.138073	0.994415	0.114268	0.115114	0.00822332	-0.0621784	-0.633352	-0.0704017	-0.641576	-0.571174
P11352	Gpx1	glutathione peroxidase 1		h	0.00266909	0.003114	0.00933087	0.151701	0.865621	0.175255	0.46883	-0.407549	-0.338465	-0.20152	0.0690842	0.206029	0.136944	0.00166798	0.996473	0.00470751	0.098458	0.00499954	0.0867713	0.498268	0.0183627	-0.441417	-0.286776	-0.45978	-0.305138	0.154641
Q9D0F9	Pgm1	phosphoglucomutase 1		b	0.00275966	0.00261354	0.807279	0.887326	0.0137351	0.00993394	0.998013	0.365948	0.0714201	0.0659504	-0.294528	-0.299997	-0.00546969	0.0107415	0.984929	0.0385019	0.940767	0.107542	0.814108	0.0118555	0.0320041	0.373532	-0.0925066	0.341528	-0.124511	-0.466038
Q6P3A8	Bckdhb	branched chain ketoacid dehydrogenase E1, beta polypeptide			0.00328704	0.262863	0.00328368	0.0131476	0.191782	0.487441	0.893403	0.206967	0.43074	0.357952	0.223773	0.150985	-0.072788	0.0436349	0.286099	0.0270717	0.345585	0.72172	0.995497	0.529978	0.254068	0.418259	0.222512	0.16419	-0.0315568	-0.195747
Q9JHW4	Eefsec	eukaryotic elongation factor, selenocysteine-tRNA-specific			0.00336453	0.988869	0.00621479	0.998206	0.0179566	0.998628	0.00866872	0.0166198	0.200081	0.00878834	0.183461	-0.0078315	-0.191292
Q02053	Uba1	ubiquitin-like modifier activating enzyme 1			0.00341257	0.0063292	0.033396	0.00690777	0.736093	0.993012	0.850327	0.261419	0.193705	0.245147	-0.0677132	-0.0162721	0.0514411	0.595609	0.998693	0.602053	0.874255	0.740157	0.943139	0.964543	-0.0150901	-0.0804432	-0.0506478	-0.0653531	-0.0355577	0.0297955
P50580	Pa2g4	proliferation-associated 2G4			0.00347838	0.129964	0.0380002	0.00205796	0.957522	0.266107	0.466213	-0.204831	-0.246359	-0.364643	-0.0415279	-0.159812	-0.118284	0.00873779	0.363452	0.578599	0.154989	0.0408644	0.973078	0.0107867	-0.223917	0.118665	-0.272509	0.342582	-0.0485922	-0.391174
Q64726	Azgp1	alpha-2-glycoprotein 1, zinc			0.00379086	0.897154	0.011889	0.489247	0.00454672	0.209524	0.175162	-0.0954383	0.443879	0.169647	0.539317	0.265085	-0.274232
Q8BH95	Echs1	enoyl Coenzyme A hydratase, short chain, 1, mitochondrial			0.00384123	0.146322	0.00290477	0.0206566	0.306526	0.820558	0.75228	0.154714	0.267548	0.20688	0.112833	0.0521661	-0.0606671	0.130237	0.999999	0.337921	0.244051	0.383541	0.283059	0.989416	-0.00605732	0.14754	0.177487	0.153598	0.183544	0.0299462
P48758	Cbr1	carbonyl reductase 1			0.00388883	0.986985	0.0115233	0.127187	0.00905054	0.0901735	0.590969	-0.0272011	0.31711	0.201398	0.344311	0.228599	-0.115711	0.0128279	0.496005	0.120303	0.839294	0.0088621	0.160068	0.450319	0.173955	-0.299998	-0.109018	-0.473953	-0.282973	0.19098
O88569	Hnrnpa2b1	heterogeneous nuclear ribonucleoprotein A2/B1			0.00389929	0.0102114	0.127448	0.00509385	0.476182	0.999333	0.361549	-0.42531	-0.248544	-0.431409	0.176766	-0.00609887	-0.182865	0.200189	0.999015	0.351956	0.984579	0.483739	0.964704	0.203291	-0.05897	-0.285827	0.0305994	-0.226857	0.0895694	0.316427
Q9WU19	Hao1	hydroxyacid oxidase 1, liver		a	0.00420489	0.00529338	0.0116578	0.155985	0.927654	0.26129	0.523724	0.402044	0.345107	0.216398	-0.0569361	-0.185645	-0.128709	0.000743088	0.0280606	0.503371	0.302469	0.00146567	0.00088507	0.964181	-0.512218	0.203009	0.282291	0.715227	0.794508	0.0792816
Q8BVI4	Qdpr	quinoid dihydropteridine reductase			0.00421322	0.904065	0.0214505	0.00930848	0.108549	0.0522964	0.973126	-0.0760439	-0.388616	-0.430429	-0.312572	-0.354385	-0.0418131	0.290139	0.956824	0.676114	0.857744	0.948643	0.605938	0.244611	0.038704	0.153242	-0.196895	0.114538	-0.235599	-0.350137
Q60598	Cttn	cortactin			0.00480492	0.0207394	0.0251026	0.00580002	0.991691	0.974072	0.876437	-0.327824	-0.302158	-0.366551	0.0256664	-0.038727	-0.0643935	0.0828221	0.816178	0.289585	0.85527	0.844922	0.391565	0.0709322	-0.232976	-0.36654	0.138248	-0.133564	0.371224	0.504787
P48024	Eif1	eukaryotic translation initiation factor 1			0.00520435	0.186411	0.829503	0.00464333	0.556497	0.342382	0.0246467	-0.188013	-0.0731851	-0.354293	0.114828	-0.16628	-0.281108	0.170416	0.885705	0.382284	0.938592	0.857419	0.596505	0.153259	-0.125807	-0.210747	0.0758446	-0.0849395	0.201652	0.286591
P11983	Tcp1	t-complex protein 1			0.00546928	0.871231	0.0249469	0.0107846	0.141949	0.0694005	0.972584	-0.0592334	-0.272833	-0.309961	-0.2136	-0.250728	-0.0371282	0.275125	0.361687	0.932456	0.995321	0.637503	0.26363	0.835691	0.212851	0.0638873	-0.0191962	-0.148963	-0.232047	-0.0830835
P26443	Glud1	glutamate dehydrogenase 1			0.00567499	0.00343161	0.0651702	0.173796	0.370247	0.167444	0.94231	0.293185	0.1843	0.142067	-0.108885	-0.151118	-0.0422328	0.0423722	0.509842	0.900349	0.195414	0.191011	0.940642	0.0482215	-0.245251	0.137388	-0.331427	0.382639	-0.0861766	-0.468815
P52843	Sult2a1	sulfotransferase family 2A, dehydroepiandrosterone (DHEA)-preferring, member 1			0.00588168	0.318592	0.999146	0.0864423	0.377515	0.00368762	0.068036	0.573515	0.0662407	-0.898872	-0.507274	-1.47239	-0.965112
Q8BMS1	Hadha	hydroxyacyl-CoA dehydrogenase trifunctional multienzyme complex subunit alpha		g	0.00596162	0.150237	0.00370416	0.0498887	0.353015	0.968412	0.556219	0.224549	0.402996	0.268758	0.178447	0.0442088	-0.134239	0.000294149	0.000566332	0.910576	0.0209676	0.00130499	0.23656	0.0571304	0.413353	0.0554314	0.256043	-0.357922	-0.15731	0.200611
Q64727	Vcl	vinculin			0.00608353	0.100313	0.860337	0.0699251	0.0252046	0.999964	0.0156393	-0.306732	0.0921916	-0.318975	0.398923	-0.0122437	-0.411167	0.764183	0.988721	0.774518	0.83951	0.939311	0.965201	0.999716	-0.0753176	-0.193632	-0.163245	-0.118314	-0.0879277	0.0303863
P15626	Gstm2	glutathione S-transferase, mu 2			0.00614356	0.0577202	0.489873	0.983541	0.00405588	0.0304014	0.700327	-0.443358	0.249223	0.0657472	0.692581	0.509105	-0.183476
Q8VDJ3	Hdlbp	high density lipoprotein (HDL) binding protein		d	0.00615644	0.0232822	0.0131671	0.0139188	0.999749	0.999916	0.999991	-0.297214	-0.303946	-0.296006	-0.00673247	0.0012077	0.00794016	0.000251691	0.565952	0.971589	0.00346845	0.773023	0.000401528	0.000989684	-0.132531	-0.0459122	0.35477	0.0866187	0.487301	0.400682
P61982	Ywhag	tyrosine 3-monooxygenase/tryptophan 5-monooxygenase activation protein, gamma polypeptide			0.00624076	0.00333806	0.1356	0.166305	0.205249	0.170548	0.999327	-0.368097	-0.193573	-0.17771	0.174524	0.190388	0.0158637	0.399783	0.61431	0.997843	0.96995	0.486751	0.378579	0.991762	-0.272432	0.0500851	0.121745	0.322517	0.394177	0.0716596
P97807	Fh1	fumarate hydratase 1			0.0064542	0.00480876	0.0547727	0.0563871	0.510207	0.501789	0.999999	0.293157	0.192606	0.188877	-0.100551	-0.10428	-0.00372849	0.0412845	0.738385	0.052714	0.998221	0.409259	0.822765	0.0734854	0.110771	0.26211	0.0239871	0.151339	-0.0867835	-0.238123
Q8QZY2	Glyctk	glycerate kinase		c	0.00680105	0.0111985	0.012964	0.0658513	0.992069	0.707461	0.83111	0.444223	0.419176	0.31489	-0.0250477	-0.129334	-0.104286	0.000754687	0.651108	0.288581	0.0244512	0.0418844	0.279737	0.000443846	-0.198135	0.273514	-0.493928	0.471649	-0.295792	-0.767441
P55264	Adk	adenosine kinase			0.00691863	0.974116	0.367084	0.0163099	0.22961	0.0105435	0.318542	0.0574996	-0.165699	-0.331628	-0.223199	-0.389127	-0.165928	0.641169	0.614648	0.975823	0.847394	0.805876	0.964899	0.970887	0.197729	0.0533164	0.12473	-0.144413	-0.0729988	0.0714139
Q8CAY6	Acat2	acetyl-Coenzyme A acetyltransferase 2			0.00707477	0.99859	0.0737417	0.0156452	0.127556	0.031186	0.847248	-0.0118287	-0.221905	-0.296321	-0.210077	-0.284493	-0.0744161	0.00328708	0.523508	0.46016	0.0975601	0.999982	0.00854332	0.00405955	-0.129398	-0.125159	0.206555	0.00423881	0.335953	0.331714
P51174	Acadl	acyl-Coenzyme A dehydrogenase, long-chain			0.00734155	0.751778	0.910092	0.0565962	0.981064	0.0112278	0.0159237	0.0799968	0.0452992	-0.228757	-0.0346976	-0.308754	-0.274056	0.139547	0.36461	0.854938	0.994507	0.0989299	0.488918	0.720961	0.259568	-0.148803	0.00825697	-0.408371	-0.251311	0.15706
Q3UPL0	Sec31a	Sec31 homolog A (S. cerevisiae)			0.00802204	0.00720107	0.0327662	0.214314	0.777217	0.250354	0.720454	-0.215284	-0.162479	-0.104914	0.0528048	0.110369	0.0575645	0.0744533	0.0966798	0.748859	0.152475	0.373687	0.979462	0.550273	-0.31347	-0.111698	-0.2435	0.201771	0.0699698	-0.131802
P38060	Hmgcl	3-hydroxy-3-methylglutaryl-Coenzyme A lyase		b	0.00816501	0.178633	0.00634322	0.0354455	0.431015	0.885323	0.8146	0.207055	0.340309	0.264351	0.133254	0.0572963	-0.0759577	0.00222991	0.20355	0.00374013	0.993618	0.335556	0.296426	0.00649661	0.204658	0.378898	0.0114178	0.17424	-0.19324	-0.36748
Q6IRU2	Tpm4	tropomyosin 4			0.00829119	0.0148017	0.0135413	0.196194	0.998525	0.445463	0.487106	0.385014	0.360508	0.227353	-0.0245053	-0.15766	-0.133155	0.101671	0.981574	0.180184	0.853889	0.116427	0.678883	0.567587	0.0550993	-0.411944	-0.145576	-0.467043	-0.200675	0.266368
Q99MN1	Kars	lysyl-tRNA synthetase			0.00848288	0.0995953	0.504716	0.0062399	0.657924	0.623319	0.0954233	-0.173344	-0.0891663	-0.255821	0.0841776	-0.0824767	-0.166654	0.00105247	0.0500201	0.0213491	0.769108	0.999388	0.00812446	0.00274904	-0.295605	-0.302752	0.093863	-0.00714657	0.389468	0.396615
Q91ZA3	Pcca	propionyl-Coenzyme A carboxylase, alpha polypeptide			0.00851021	0.0115723	0.0802028	0.0191256	0.657819	0.968627	0.872407	0.384182	0.268664	0.336875	-0.115518	-0.0473067	0.0682108	0.0627329	0.966148	0.458552	0.157985	0.270576	0.0875112	0.842621	-0.0885813	0.168075	0.262396	0.256657	0.350977	0.0943204
P62082	Rps7	ribosomal protein S7		d	0.00861323	0.432284	0.0471679	0.00697683	0.640511	0.19158	0.76094	0.18045	0.333452	0.431956	0.153002	0.251506	0.098504	2.46034e-05	0.468848	0.777944	0.000232209	0.110053	2.6728e-05	0.000925462	-0.175237	0.0739297	0.533346	0.249167	0.708583	0.459416
Q9QUM9	Psma6	proteasome subunit alpha 6			0.00876067	0.987838	0.886247	0.0174797	0.748734	0.0136232	0.0693886	0.0284852	-0.0525193	-0.278398	-0.0810045	-0.306883	-0.225878
Q9D8T7	Slirp	SRA stem-loop interacting RNA binding protein			0.0089862	0.0854522	0.0629815	0.00633408	1	0.678178	0.643724	0.232493	0.226391	0.333956	-0.00610219	0.101463	0.107565	0.400885	0.916711	0.998752	0.519395	0.849817	0.905352	0.402057	0.176661	-0.117926	0.574313	-0.294587	0.397652	0.692239
P47738	Aldh2	aldehyde dehydrogenase 2, mitochondrial			0.00921948	0.143766	0.948633	0.0121428	0.316942	0.686455	0.0344914	0.143942	0.0348521	0.21637	-0.109089	0.0724284	0.181518	0.0355849	0.0234947	0.211055	0.236701	0.488377	0.527848	0.999999	0.401302	0.228714	0.236642	-0.172587	-0.16466	0.00792763
P11725	Otc	ornithine transcarbamylase		h	0.00940164	0.255456	0.937413	0.163954	0.104318	0.00543304	0.388415	0.171891	-0.0478755	-0.176997	-0.219766	-0.348887	-0.129121	0.00334854	0.874882	0.993818	0.0187747	0.947998	0.00605261	0.00825964	0.15217	0.04684	-0.60966	-0.10533	-0.761831	-0.6565
P58871	Tnks1bp1	tankyrase 1 binding protein 1			0.00954517	0.115657	0.163257	0.00556263	0.987155	0.540536	0.314066	-0.291755	-0.252615	-0.433162	0.0391398	-0.141407	-0.180547	0.457762	0.973108	0.99934	0.478092	0.987167	0.774602	0.509893	0.0558825	0.0115591	0.217561	-0.0443234	0.161679	0.206002
P70694	Akr1c6	aldo-keto reductase family 1, member C6			0.00973024	0.00860452	0.282249	0.041547	0.221231	0.762655	0.687739	0.408945	0.193199	0.297375	-0.215746	-0.11157	0.104176	0.0868661	0.978241	0.471922	0.612672	0.764679	0.425569	0.0591679	0.0354814	0.162551	-0.152266	0.127069	-0.187747	-0.314816
Q9EQ20	Aldh6a1	aldehyde dehydrogenase family 6, subfamily A1			0.0102598	0.0191272	0.0420806	0.0214966	0.936752	0.994275	0.984786	0.253755	0.213615	0.237156	-0.0401396	-0.0165987	0.0235409	0.74851	0.77452	0.898915	0.999172	0.985104	0.837108	0.943815	0.0970349	0.05877	-0.00184355	-0.0382649	-0.0988785	-0.0606136
P50171	H2-Ke6	H2-K region expressed gene 6			0.0104825	0.0167989	0.049577	0.0237723	0.884478	0.982691	0.979957	0.430165	0.322254	0.363825	-0.10791	-0.0663395	0.0415709	0.748545	0.91684	0.998685	0.772829	0.95202	0.993273	0.829169	0.0691947	-0.0569825	0.122148	-0.126177	0.0529538	0.179131
Q921X9	Pdia5	protein disulfide isomerase associated 5			0.0105798	0.019209	0.783657	0.0389778	0.101718	0.948036	0.206434	-0.446867	-0.120551	-0.391992	0.326316	0.0548754	-0.271441
Q9CZN7	Shmt2	serine hydroxymethyltransferase 2 (mitochondrial)			0.0106411	0.0267044	0.0224234	0.028283	0.99964	0.996497	0.999354	0.430242	0.434076	0.399887	0.00383362	-0.0303549	-0.0341886	0.135375	0.368892	0.999987	0.820982	0.322839	0.0995319	0.818151	0.206947	-0.0227678	-0.128851	-0.229715	-0.335798	-0.106083
P09103	P4hb	prolyl 4-hydroxylase, beta polypeptide		f	0.0108032	0.354195	0.0058717	0.27539	0.214365	0.999873	0.19793	0.145608	0.33237	0.156332	0.186763	0.0107241	-0.176038	0.00115246	0.999731	0.195253	0.00171177	0.276422	0.00347465	0.0755536	0.00234894	0.171175	0.390659	0.168826	0.38831	0.219484
Q9D8U8	Snx5	sorting nexin 5			0.0114767	0.267696	0.197832	0.878087	0.00715896	0.0834056	0.543667	-0.25361	0.259245	0.0847322	0.512855	0.338342	-0.174513	0.0871593	0.330095	0.780786	0.906137	0.0665416	0.682721	0.381406	-0.22458	0.100994	-0.0724574	0.325574	0.152123	-0.173452
Q9Z1P6	Ndufa7	NADH:ubiquinone oxidoreductase subunit A7			0.0119495	0.289	0.00662168	0.165586	0.291074	0.995468	0.350968	-0.864281	-1.58394	-0.853581	-0.719654	0.0107005	0.730355	0.133151	0.966811	0.624595	0.622724	0.908428	0.400463	0.0990526	-0.078283	-0.191474	0.215362	-0.113191	0.293645	0.406836
Q99JX3	Gorasp2	golgi reassembly stacking protein 2			0.0122383	0.0518524	0.0118287	0.064063	0.942917	0.992748	0.815528	-0.764103	-0.921031	-0.659877	-0.156928	0.104226	0.261154	0.00146708	0.529926	0.0457869	0.582739	0.00370624	0.998388	0.00306286	-0.114899	0.20649	-0.102723	0.321389	0.0121762	-0.309213
Q62425	Ndufa4	Ndufa4, mitochondrial complex associated			0.0123193	0.22844	0.0413605	0.0104902	0.851581	0.478364	0.89291	-0.547443	-0.789709	-1.01468	-0.242266	-0.467236	-0.22497	0.127474	0.999845	0.360938	0.87727	0.456276	0.863571	0.103901	0.060471	0.341524	-0.16591	0.281053	-0.226381	-0.507434
P20152	Vim	vimentin		f	0.0124122	0.0826536	0.0122371	0.0407851	0.855667	0.996603	0.923789	0.505426	0.70423	0.555589	0.198804	0.050163	-0.148641	0.00371309	0.413462	1	0.00743987	0.384891	0.224496	0.00534884	0.232145	-0.0234401	0.559275	-0.255586	0.327129	0.582715
P10518	Alad	aminolevulinate, delta-, dehydratase			0.0124609	0.031745	0.0147476	0.0912479	0.997315	0.89046	0.772828	-0.631346	-0.66053	-0.513832	-0.0291848	0.117514	0.146698	0.488863	0.999492	0.962294	0.727103	0.940726	0.818567	0.421773	-0.0389915	0.0583821	-0.185996	0.0973736	-0.147005	-0.244378
P62827	Ran	RAN, member RAS oncogene family			0.0129077	0.109909	0.0132432	0.0347404	0.796249	0.968822	0.958642	0.369127	0.52275	0.458885	0.153623	0.0897581	-0.0638649	0.00826569	0.172656	0.329889	0.796049	0.00621143	0.570333	0.0662871	0.335332	-0.248706	0.132488	-0.584038	-0.202845	0.381193
Q9QY76	Vapb	vesicle-associated membrane protein-associated protein B		h	0.0129779	0.108806	0.00851497	0.11543	0.681548	0.998099	0.53347	-0.554148	-0.832805	-0.5347	-0.278657	0.0194485	0.298105	1.88226e-06	0.147098	0.0637809	1.23252e-06	0.996811	0.0001408	6.5716e-05	-0.237414	-0.25284	-0.840241	-0.0154263	-0.602827	-0.5874
Q9ET54	Palld	palladin, cytoskeletal associated protein			0.0130613	0.937838	0.0581699	0.0232946	0.208932	0.097354	0.962272	0.141469	0.619514	0.826483	0.478044	0.685013	0.206969
P09405	Ncl	nucleolin			0.0131015	0.37931	0.0906497	0.00866901	0.872743	0.26379	0.619562	-0.290378	-0.403364	-0.586897	-0.112986	-0.296519	-0.183533	0.126476	0.650159	0.102347	0.893768	0.693865	0.955236	0.336477	0.197221	0.369951	0.122428	0.17273	-0.074793	-0.247523
Q9Z108	Stau1	staufen double-stranded RNA binding protein 1			0.0131027	0.191072	0.0323142	0.0132949	0.847506	0.610419	0.967272	-0.265997	-0.363722	-0.422608	-0.0977249	-0.156611	-0.0588863
P19639	Gstm3	glutathione S-transferase, mu 3		b	0.0132613	0.330469	0.0192396	0.022572	0.50164	0.546439	0.999792	0.286512	0.539565	0.558923	0.253053	0.272411	0.0193582	0.00111964	0.979108	0.0152702	0.512844	0.0518577	0.347333	0.000780199	0.0185465	1.00069	-0.550834	0.982144	-0.569381	-1.55152
Q9CZX8	Rps19	ribosomal protein S19			0.0133363	0.0278182	0.0198052	0.0730055	0.999998	0.908532	0.900404	-0.685588	-0.675781	-0.55004	0.00980701	0.135549	0.125742	0.182522	0.950076	0.428615	0.908999	0.800446	0.660634	0.15167	-0.181892	-0.339882	0.101561	-0.15799	0.283453	0.441442
O08756	Hsd17b10	3-hydroxyacyl-CoA dehydrogenase type-2		b	0.0133872	0.0246234	0.0217009	0.078743	0.999275	0.867816	0.902433	-0.62313	-0.594726	-0.448351	0.0284036	0.174779	0.146375	0.000274105	0.957883	0.00812944	0.372374	0.00454092	0.711525	0.000249712	-0.115077	0.710118	-0.351326	0.825195	-0.236249	-1.06144
P47964	Rpl36	60S ribosomal protein L36			0.0135528	0.988053	0.283067	0.0151082	0.496596	0.0414332	0.388587	-0.11088	-0.445121	-0.814311	-0.334241	-0.703431	-0.36919	0.944026	0.99882	0.971032	0.999964	0.941501	0.997453	0.979203	0.0338876	-0.307294	0.644563	-0.341182	0.610675	0.951857
P32261	Serpinc1	serine (or cysteine) peptidase inhibitor, clade C (antithrombin), member 1			0.013768	0.0215766	0.0349009	0.0484919	0.973326	0.934073	0.998064	-0.648306	-0.537605	-0.540718	0.110701	0.107588	-0.00311272
P15532	Nme1	NME/NM23 nucleoside diphosphate kinase 1			0.0138257	0.955474	0.249717	0.0134372	0.559875	0.0531379	0.401059	0.0634632	0.240769	0.454814	0.177306	0.391351	0.214046	0.0656199	0.736002	0.8648	0.254466	0.311504	0.0511924	0.610113	-0.228729	0.069768	0.27158	0.298497	0.500309	0.201812
Q9QXY6	Ehd3	EH-domain containing 3			0.0139178	0.135501	0.545042	0.0101747	0.722599	0.657161	0.130418	-0.285535	-0.141624	-0.422812	0.143911	-0.137277	-0.281189	0.112286	0.306932	0.879308	0.123605	0.646818	0.972568	0.339033	0.304384	0.0852941	0.398555	-0.21909	0.0941704	0.31326
P16546	Sptan1	spectrin alpha chain, non-erythrocytic 1			0.0140514	0.0391093	0.016858	0.0719022	0.995033	0.962465	0.870439	-1.13581	-1.08352	-0.900699	0.0522936	0.235112	0.182819	0.283757	0.660195	0.684101	0.954884	0.998609	0.384621	0.378786	-0.262137	-0.217227	0.0996878	0.0449095	0.361824	0.316915
Q64105	Spr	sepiapterin reductase			0.0143706	0.0266004	0.361954	0.0228015	0.398253	0.999518	0.407141	0.302313	0.148663	0.28563	-0.15365	-0.0166829	0.136967	0.000284641	0.270252	0.288056	0.0128069	0.00943583	0.485808	0.000230261	0.148664	-0.135096	0.267292	-0.28376	0.118628	0.402388
P80315	Cct4	chaperonin containing Tcp1, subunit 4 (delta)			0.0144068	0.147295	0.997032	0.396431	0.106406	0.00829376	0.505626	0.196594	-0.00899332	-0.127155	-0.205588	-0.323749	-0.118161	0.286788	0.999942	0.643326	0.862849	0.719061	0.858767	0.228651	-0.00813961	-0.160243	0.151851	-0.152104	0.15999	0.312094
Q91WG0	Ces2c	carboxylesterase 2C			0.0146777	0.304364	0.0795344	0.0100765	0.90876	0.366547	0.707117	0.841329	1.34255	1.54925	0.501218	0.707921	0.206703
Q9QUH0	Glrx	glutaredoxin		d	0.0148199	0.0353611	0.0797323	0.0192227	0.934801	0.99932	0.874887	0.486367	0.398079	0.53285	-0.0882875	0.046483	0.13477	2.18817e-05	0.0104541	0.919954	0.00625543	0.00233706	9.26136e-06	0.0158729	-0.569426	0.0714508	0.548302	0.640877	1.11773	0.476851
Q9Z2Y8	Plpbp	pyridoxal phosphate binding protein			0.0148484	0.0271765	0.0368654	0.0407378	0.986776	0.980268	0.999946	-1.34316	-1.16989	-1.14192	0.173276	0.201244	0.0279677
Q02819	Nucb1	nucleobindin 1			0.0148901	0.299238	0.250337	0.757926	0.0110097	0.0627942	0.773686	-0.164723	0.171884	0.0841588	0.336607	0.248882	-0.0877251	0.476524	0.906313	0.99769	0.788224	0.951761	0.432601	0.660615	-0.203334	-0.0371336	0.352687	0.166201	0.556021	0.389821
O35423	Agxt	alanine-glyoxylate aminotransferase			0.0150146	0.0842575	0.0120433	0.0847118	0.847304	0.998705	0.738832	0.682719	0.912752	0.647837	0.230033	-0.0348815	-0.264915	0.00628802	0.182372	0.965653	0.169325	0.0729135	0.0033932	0.301039	0.585815	-0.174345	-0.665893	-0.760159	-1.25171	-0.491548
Q8VDK1	Nit1	nitrilase 1			0.0152855	0.0160791	0.884117	0.151754	0.0599659	0.553482	0.443684	0.380158	0.0844153	0.235661	-0.295743	-0.144497	0.151245	0.0556983	0.225111	0.791667	0.868615	0.04149	0.582806	0.343423	0.233098	-0.108599	0.0811257	-0.341697	-0.151973	0.189724
P24527	Lta4h	leukotriene A4 hydrolase			0.0154139	0.98427	0.304071	0.016434	0.541977	0.0475174	0.385311	-0.0745154	-0.278737	-0.543959	-0.204221	-0.469444	-0.265223	0.499893	0.957788	0.999984	0.54325	0.960873	0.863516	0.528582	-0.182387	-0.0315328	-0.333016	0.150854	-0.150629	-0.301483
Q8BMA6	Srp68	signal recognition particle 68			0.0154389	0.133258	0.0117803	0.0699246	0.703922	0.99664	0.790076	-0.356227	-0.516899	-0.384793	-0.160672	-0.0285662	0.132106	0.57641	0.510546	0.866811	0.95209	0.877601	0.795911	0.995937	-0.349912	-0.201481	-0.14767	0.148431	0.202242	0.0538113
Q3UQ44	Iqgap2	IQ motif containing GTPase activating protein 2			0.0155227	0.0428124	0.0760833	0.0185094	0.966381	0.994874	0.877581	0.270284	0.231895	0.297092	-0.0383897	0.0268073	0.0651971	0.651414	0.846632	0.592664	0.908129	0.985172	0.997606	0.937881	0.0818358	0.127219	0.0700734	0.0453836	-0.0117624	-0.0571461
Q71RI9	Kyat3	kynurenine aminotransferase 3		h	0.0159323	0.387576	0.0195129	0.0329438	0.439687	0.58571	0.992768	0.172742	0.350758	0.323435	0.178016	0.150692	-0.0273235	0.00830822	0.825097	0.999824	0.0160399	0.769897	0.121203	0.0100621	-0.170474	-0.021041	-0.711168	0.149433	-0.540694	-0.690127
Q9EQH3	Vps35	VPS35 retromer complex component			0.0160528	0.808435	0.717321	0.0122646	0.999538	0.0987669	0.0922106	0.200032	0.234863	0.717328	0.0348313	0.517296	0.482465	0.00476468	0.994232	0.060571	0.554545	0.0510576	0.746602	0.0037295	-0.033328	0.314179	-0.166708	0.347507	-0.13338	-0.480888
P47757	Capzb	capping protein (actin filament) muscle Z-line, beta			0.0163911	0.0216224	0.287867	0.0330418	0.422889	0.978046	0.608866	-0.299755	-0.167212	-0.274716	0.132543	0.025039	-0.107504	0.0462358	0.736566	0.0886261	0.0592168	0.558056	0.41313	0.985981	0.0971714	0.235617	0.271447	0.138446	0.174276	0.0358303
Q61838	Pzp	pregnancy zone protein			0.0165321	0.999999	0.0431387	0.113072	0.0579576	0.140756	0.951152	-0.0310053	0.594379	0.450869	0.625384	0.481875	-0.143509	0.770854	0.721176	0.932266	0.925122	0.948536	0.964134	0.999953	0.219875	0.109838	0.168788	-0.110037	-0.0510868	0.0589505
P63037	Dnaja1	DnaJ heat shock protein family (Hsp40) member A1		a	0.016632	0.93518	0.0140021	0.57619	0.0633525	0.916684	0.15697	0.0795393	0.380411	0.136787	0.300872	0.0572475	-0.243624	0.000201132	0.00744893	0.332942	0.515179	0.000209214	0.000517665	0.991875	-0.388496	0.15931	0.129641	0.547806	0.518137	-0.0296689
Q9Z204	Hnrnpc	heterogeneous nuclear ribonucleoprotein C			0.0166569	0.0122296	0.119583	0.103519	0.548862	0.59474	0.99979	-0.616779	-0.389735	-0.408553	0.227044	0.208226	-0.0188181
Q99L20	Gstt3	glutathione S-transferase, theta 3		b	0.0167248	0.462423	0.0587861	0.0150452	0.673376	0.308461	0.891505	0.282356	0.501776	0.604128	0.21942	0.321771	0.102351	0.0016644	0.999984	0.00608193	0.999445	0.0092523	0.999856	0.00477127	-0.131484	1.10929	-0.0410524	1.24078	0.0904312	-1.15035
P20108	Prdx3	peroxiredoxin 3		h	0.0168439	0.128894	0.78285	0.7166	0.0249425	0.0200271	0.999356	-0.184196	0.0713106	0.0839995	0.255507	0.268195	0.0126889	0.00129804	0.923475	0.304976	0.0397186	0.722958	0.0162219	0.000795656	0.16952	0.489842	-0.985283	0.320322	-1.1548	-1.47513
Q5XJY5	Arcn1	archain 1			0.0168897	0.163974	0.122341	0.0108474	0.999982	0.60808	0.5861	-0.343865	-0.348334	-0.521089	-0.004469	-0.177224	-0.172755	0.129657	0.60168	0.979726	0.324801	0.37118	0.976366	0.157269	-0.172259	0.0355872	-0.203507	0.207847	-0.0312478	-0.239094
Q9QZD9	Eif3i	eukaryotic translation initiation factor 3, subunit I			0.0168991	0.4396	0.146461	0.994394	0.0104264	0.322793	0.219338	0.165689	-0.23665	-0.0209358	-0.402339	-0.186625	0.215714	0.330433	0.983502	0.995448	0.545686	0.998575	0.388851	0.38411	-0.0549867	-0.0391085	0.230485	0.0158782	0.285472	0.269594
Q00896	Serpina1c	serine (or cysteine) peptidase inhibitor, clade A, member 1C			0.0170641	0.0846481	0.869885	0.895707	0.0218155	0.0244899	0.999905	-0.481438	0.174111	0.131973	0.655549	0.613411	-0.0421378
P53811	Pitpnb	phosphatidylinositol transfer protein, beta			0.0172626	0.0317483	0.0373379	0.0508264	0.99369	0.975542	0.998386	-0.587934	-0.544958	-0.51118	0.0429759	0.0767541	0.0337782
Q9DBK0	Acot12	acyl-CoA thioesterase 12			0.0173593	0.112218	0.0117235	0.283477	0.75866	0.903339	0.325793	0.45559	0.664795	0.357733	0.209206	-0.0978563	-0.307062	0.76553	0.817696	0.999479	0.99713	0.743784	0.900142	0.988378	-0.231853	0.047526	-0.0410447	0.279379	0.190809	-0.0885707
Q9JL35	Hmgn5	high-mobility group nucleosome binding domain 5			0.0174046	0.94957	0.0319566	0.0681489	0.118534	0.22192	0.977163	-0.045355	-0.227792	-0.198914	-0.182437	-0.153559	0.0288772
Q91W50	Csde1	cold shock domain containing E1, RNA binding			0.0174175	0.207413	0.0165044	0.0453147	0.641646	0.896744	0.951977	0.173919	0.26698	0.231095	0.0930617	0.0571764	-0.0358852	0.139903	0.82025	0.455467	0.989943	0.135056	0.93552	0.297994	-0.128116	0.189265	-0.0363718	0.317381	0.0917443	-0.225637
P62702	Rps4x	ribosomal protein S4, X-linked			0.0175476	0.99859	0.0317363	0.14257	0.0597106	0.227375	0.842783	0.0216586	0.306769	0.224719	0.28511	0.20306	-0.0820498	0.703597	0.715861	0.999783	0.958411	0.736641	0.932458	0.971255	0.119961	-0.0139429	0.0365468	-0.133904	-0.083414	0.0504898
Q91X34	Baat	bile acid-Coenzyme A: amino acid N-acyltransferase		b	0.0175601	0.612604	0.0230389	0.0430103	0.285715	0.432801	0.987637	0.172569	0.461151	0.431591	0.288581	0.259021	-0.02956	0.000414595	0.935341	0.0331751	0.106708	0.145748	0.0466582	0.00019792	0.0916509	0.636586	-0.625469	0.544935	-0.71712	-1.26206
P52430	Pon1	paraoxonase 1			0.0176388	0.269527	0.593612	0.0114971	0.895377	0.442422	0.125964	0.453917	0.378871	0.829117	-0.0750464	0.3752	0.450246	0.302821	0.447974	0.984953	0.975673	0.602651	0.262697	0.863144	0.268162	0.0202263	-0.146521	-0.247935	-0.414682	-0.166747
P14131	Rps16	ribosomal protein S16			0.017689	0.0162634	0.328847	0.0597927	0.308898	0.835204	0.737673	-0.575319	-0.264444	-0.453223	0.310875	0.122096	-0.188779	0.921591	0.981284	0.900422	0.989708	0.99399	0.999749	0.982346	-0.0905152	-0.123526	-0.0769399	-0.0330111	0.0135753	0.0465864
Q924Y0	Bbox1	butyrobetaine (gamma), 2-oxoglutarate dioxygenase 1 (gamma-butyrobetaine hydroxylase)			0.0177296	0.0892872	0.139291	0.0133441	0.979619	0.855074	0.60373	0.409302	0.347244	0.526736	-0.0620571	0.117434	0.179491	0.0379871	0.909031	0.999972	0.11799	0.913783	0.0443529	0.0903791	0.111106	-0.00518737	-0.33278	-0.116294	-0.443887	-0.327593
Q8CHP5	Pym1	PYM homolog 1, exon junction complex associated factor		a	0.0179366	0.848405	0.28727	0.0136179	0.784772	0.0932655	0.35734	-0.0706695	-0.161065	-0.316928	-0.0903959	-0.246258	-0.155862	0.0100631	0.0236024	0.973944	0.969095	0.0400232	0.0100897	0.810354	-0.503334	-0.0580697	0.0680547	0.445264	0.571389	0.126124
Q8CCS6	Pabpn1	poly(A) binding protein, nuclear 1			0.0179648	0.694568	0.0723512	0.0185356	0.501775	0.196458	0.889134	0.233626	0.473812	0.586662	0.240186	0.353036	0.11285	0.0559232	0.998772	0.112343	0.997552	0.189105	0.987589	0.0787218	-0.032689	-0.559447	0.0686935	-0.526758	0.101382	0.62814
Q9JJI8	Rpl38	ribosomal protein L38			0.0181668	0.940835	0.568004	0.0458151	0.309095	0.0213496	0.400817	-0.150634	0.315473	0.671137	0.466107	0.821771	0.355664	0.00834509	0.845174	0.18075	0.390815	0.0497366	0.888246	0.00696871	-0.295337	0.420677	-0.481163	0.716013	-0.185826	-0.901839
Q60692	Psmb6	proteasome (prosome, macropain) subunit, beta type 6			0.0183185	0.0328515	0.0623643	0.035684	0.958319	0.996167	0.990546	0.575936	0.446852	0.506977	-0.129084	-0.0689596	0.0601243
P42227	Stat3	signal transducer and activator of transcription 3			0.0183364	0.0126269	0.515752	0.793975	0.149367	0.0668071	0.9617	0.719458	0.282167	0.204414	-0.437291	-0.515044	-0.0777531
Q61335	Bcap31	B cell receptor associated protein 31			0.0184575	0.728019	0.0702024	0.020413	0.460261	0.192826	0.913842	-0.390623	-0.916974	-1.20112	-0.526351	-0.810493	-0.284142	0.0647161	0.623592	0.964473	0.184095	0.351128	0.856428	0.0677108	-0.259238	0.0602787	-0.407391	0.319516	-0.148153	-0.467669
Q91YT0	Ndufv1	NADH:ubiquinone oxidoreductase core subunit V1			0.0184979	0.302471	0.065024	0.0148599	0.869286	0.466721	0.866249	0.327066	0.468967	0.593267	0.141901	0.266201	0.124299	0.0305586	0.591786	0.0226825	0.143844	0.337038	0.81587	0.814825	0.260977	0.589317	0.440373	0.32834	0.179397	-0.148944
Q9DBP5	Cmpk1	cytidine monophosphate (UMP-CMP) kinase 1			0.0185355	0.034181	0.035204	0.0622205	0.997424	0.963239	0.989993	-0.264843	-0.24609	-0.223363	0.0187529	0.04148	0.0227271	0.530561	0.894733	0.99977	0.645058	0.849054	0.975244	0.563084	0.0447673	-0.00476508	0.0691692	-0.0495324	0.0244018	0.0739342
Q9DBD0	1300017J02Rik	RIKEN cDNA 1300017J02 gene			0.0186319	0.997283	0.0299716	0.830926	0.0291705	0.755231	0.141409	-0.0397302	0.439923	0.106418	0.479653	0.146148	-0.333505
Q3TWW8	Srsf6	serine and arginine-rich splicing factor 6			0.0186981	0.0263437	0.0893163	0.864999	0.85409	0.102625	0.314608	0.567273	0.423566	0.125311	-0.143707	-0.441962	-0.298255	0.0643578	0.913947	0.0738034	0.990688	0.302582	0.981839	0.128776	-0.278357	-0.830469	-0.10791	-0.552112	0.170447	0.722559
Q8C5H8	Nadk2	NAD kinase 2, mitochondrial			0.0188939	0.0222372	0.0654399	0.626252	0.885775	0.17993	0.450221	0.296651	0.220276	0.0956787	-0.0763756	-0.200973	-0.124597	0.276369	0.999953	0.972959	0.474305	0.968155	0.551899	0.240627	-0.0237521	-0.098756	0.206829	-0.0750039	0.230582	0.305585
P02802	Mt1	metallothionein 1			0.0191657	0.545262	0.0112807	0.346753	0.20094	0.992776	0.257557	0.906403	1.52104	0.726682	0.614638	-0.179721	-0.794359
P14115	Rpl27a	ribosomal protein L27A		d	0.0197696	0.019587	0.110645	0.0636598	0.715171	0.864223	0.989568	-0.975625	-0.700012	-0.802615	0.275613	0.17301	-0.102603	0.00224341	0.991961	0.999938	0.00791457	0.994912	0.00694368	0.00502401	-0.0534097	0.00507449	0.570907	0.0584842	0.624316	0.565832
Q9CQM9	Glrx3	glutaredoxin 3			0.019923	0.345028	0.0228066	0.0403354	0.531159	0.695987	0.990549	-0.276337	-0.485959	-0.442828	-0.209622	-0.166492	0.0431303	0.0893888	0.102506	0.478524	0.994423	0.63807	0.154262	0.630568	0.295968	0.155546	0.0260699	-0.140422	-0.269898	-0.129476
Q9R0Q7	Ptges3	prostaglandin E synthase 3			0.0199971	0.087053	0.266046	0.0154326	0.861443	0.890728	0.415905	0.336271	0.221338	0.440359	-0.114934	0.104088	0.219022	0.426541	0.407778	0.994674	0.933006	0.499498	0.729818	0.981479	0.190846	0.00970507	0.0634127	-0.181141	-0.127434	0.0537076
P80313	Cct7	chaperonin containing Tcp1, subunit 7 (eta)			0.0200109	0.999547	0.0444711	0.119462	0.0741326	0.180096	0.947093	-0.00300037	-0.296018	-0.245201	-0.293018	-0.242201	0.0508169	0.00266895	0.38054	0.101546	0.567209	0.00470725	0.975908	0.00689912	0.173612	-0.248515	0.129545	-0.422127	-0.0440669	0.37806
P67984	Rpl22	ribosomal protein L22			0.0200835	0.0465259	0.063443	0.0310208	0.987809	0.999986	0.980762	0.611482	0.601122	0.634708	-0.01036	0.0232258	0.0335858	0.024031	0.862958	0.845851	0.102903	0.419373	0.431201	0.0173128	-0.530117	0.107955	-1.09979	0.638071	-0.569674	-1.20775
Q9CQ62	Decr1	2,4-dienoyl CoA reductase 1, mitochondrial		a	0.0201666	0.0956475	0.0296658	0.0367278	0.969037	0.985596	0.999482	0.374389	0.462286	0.420855	0.0878964	0.0464654	-0.0414309	0.000229127	0.000655297	0.986453	0.858612	0.000240919	0.00291827	0.659685	-1.53745	0.155621	-0.23882	1.69307	1.29863	-0.394442
Q923D2	Blvrb	biliverdin reductase B (flavin reductase (NADPH))		c	0.0201876	0.0209445	0.430758	0.0603243	0.281996	0.890069	0.621445	-0.819808	-0.396283	-0.664924	0.423525	0.154884	-0.268641	0.00673102	0.076595	0.75218	0.00808596	0.308581	0.79208	0.0425452	-0.659159	-0.276331	-0.94189	0.382828	-0.282732	-0.665559
P62281	Rps11	ribosomal protein S11			0.0204576	0.0167969	0.574523	0.930105	0.162591	0.0499598	0.894434	-0.837194	-0.256128	-0.147959	0.581066	0.689235	0.108169	0.0106694	0.995019	0.693294	0.0825156	0.859729	0.0697955	0.00750881	-0.196735	-0.402092	0.654652	-0.205357	0.851387	1.05674
Q9DBG1	Cyp27a1	cytochrome P450, family 27, subfamily a, polypeptide 1			0.020572	0.995391	0.460012	0.0364283	0.382631	0.0326089	0.436354	-0.073787	0.53041	1.05607	0.604197	1.12986	0.525664	0.00700526	0.825701	0.214549	0.249939	0.739172	0.0690561	0.00443903	0.177286	0.408007	-0.360232	0.230722	-0.537518	-0.76824
Q7TPR4	Actn1	actinin, alpha 1			0.0206212	0.0853749	0.0223731	0.0625133	0.952496	0.999999	0.947797	0.486682	0.617424	0.496594	0.130741	0.00991148	-0.12083
Q8BFS6	Cpped1	calcineurin-like phosphoesterase domain containing 1			0.0206516	0.266714	0.298271	0.998771	0.0117516	0.215176	0.366838	0.292931	-0.317259	-0.0259953	-0.610191	-0.318927	0.291264
Q99N42	Tymp	thymidine phosphorylase			0.0206799	0.957792	0.173626	0.0918611	0.0910629	0.0478965	0.981965	0.108289	-0.320347	-0.377355	-0.428636	-0.485644	-0.0570085
P28474	Adh5	alcohol dehydrogenase 5 (class III), chi polypeptide			0.0206919	0.0346527	0.0514727	0.0535676	0.981648	0.978662	0.999996	0.271837	0.244892	0.240789	-0.0269452	-0.0310478	-0.00410259	0.00103826	0.888051	0.767357	0.00725226	0.376231	0.0471846	0.000722326	0.0336496	-0.0458305	0.175009	-0.0794801	0.141359	0.220839
Q9CQV8	Ywhab	tyrosine 3-monooxygenase/tryptophan 5-monooxygenase activation protein, beta polypeptide			0.020799	0.021233	0.0782682	0.0833569	0.834421	0.818419	0.999984	0.393026	0.285306	0.293041	-0.10772	-0.0999857	0.00773459	0.00279902	0.916042	0.503644	0.00847225	0.227158	0.00353406	0.0987042	-0.0425736	0.077823	0.218476	0.120397	0.26105	0.140653
P62889	Rpl30	ribosomal protein L30			0.0210383	0.0495271	0.0248748	0.386227	0.998017	0.553882	0.405054	-0.762665	-0.815402	-0.449481	-0.0527365	0.313184	0.365921	0.036799	0.926503	0.984367	0.081337	0.769147	0.291378	0.033261	-0.437151	-0.0469351	-1.14554	0.390216	-0.708393	-1.09861
O70400	Pdlim1	PDZ and LIM domain 1 (elfin)			0.0213472	0.139312	0.0728063	0.0184039	0.996382	0.8071	0.886294	-0.22591	-0.23787	-0.316688	-0.0119592	-0.0907779	-0.0788187	0.0205119	0.738659	0.990602	0.0905935	0.551616	0.0165744	0.125675	-0.153169	0.043264	0.364722	0.196433	0.517891	0.321458
P52760	Rida	reactive intermediate imine deaminase A homolog		c	0.0219266	0.478803	0.0138342	0.612926	0.278836	0.990128	0.139977	0.307383	0.725016	0.27298	0.417634	-0.034403	-0.452037	0.00934144	0.590578	0.999663	0.0150048	0.61476	0.230044	0.0133541	-0.323133	0.0239176	-0.808572	0.347051	-0.485439	-0.83249
P30416	Fkbp4	FK506 binding protein 4			0.0219619	0.153265	0.125063	0.0154217	0.999998	0.73062	0.684538	-0.223691	-0.233223	-0.346878	-0.00953208	-0.123187	-0.113655	0.0332815	0.938412	0.256026	0.575484	0.62877	0.308915	0.0217314	-0.118612	-0.304041	0.216755	-0.185429	0.335367	0.520796
P62137	Ppp1ca	protein phosphatase 1 catalytic subunit alpha			0.022144	0.460719	0.0213652	0.0617745	0.390349	0.689913	0.943088	0.307539	0.604909	0.505431	0.297371	0.197892	-0.0994787	0.58457	0.727311	0.997342	0.997479	0.596715	0.622493	1	0.250658	-0.0601224	-0.0186501	-0.31078	-0.269308	0.0414723
Q91VR5	Ddx1	DEAD box helicase 1			0.0221792	0.0236376	0.15884	0.875635	0.655273	0.0891098	0.470003	-0.607335	-0.366958	-0.13407	0.240377	0.473265	0.232888	0.00267877	0.660484	0.0322172	0.951054	0.00418216	0.910342	0.0106828	-0.126362	0.276551	-0.0494926	0.402913	0.0768691	-0.326044
Q9EQU5	Set	SET nuclear oncogene			0.022805	0.129807	0.0344086	0.0356962	0.945229	0.950049	0.999997	-0.44259	-0.500589	-0.539069	-0.057999	-0.0964792	-0.0384802
P97461	Rps5	ribosomal protein S5			0.0229062	0.0615981	0.0639115	0.949484	0.997932	0.150313	0.163509	-0.563414	-0.529271	-0.120487	0.0341429	0.442927	0.408785	0.0954632	0.971332	0.488144	0.673848	0.302997	0.919391	0.0763853	0.0749779	-0.386689	0.333764	-0.461667	0.258786	0.720453
Q3UI43	Babam1	BRISC and BRCA1 A complex member 1			0.0229737	0.727297	0.0232576	0.0904453	0.213663	0.535999	0.88643	-0.344071	-0.880799	-0.668368	-0.536728	-0.324297	0.21243	0.293444	0.907291	0.249117	0.601209	0.677193	0.953818	0.920309	0.175341	0.420021	0.276733	0.24468	0.101392	-0.143288
Q01405	Sec23a	SEC23 homolog A, COPII coat complex component		a	0.0229858	0.250495	0.878804	0.0216178	0.60711	0.646742	0.0874117	0.306458	0.109271	0.490957	-0.197188	0.184499	0.381687	0.000618598	0.933558	0.00106897	0.0179695	0.00674233	0.0821015	0.610048	0.0849214	0.676235	0.512014	0.591314	0.427092	-0.164221
Q9Z2U1	Psma5	proteasome subunit alpha 5			0.0232083	0.111166	0.0169618	0.198772	0.85133	0.965311	0.548697	0.394134	0.522926	0.315662	0.128792	-0.0784726	-0.207264	0.0390057	0.0965983	0.999986	0.233856	0.085442	0.918945	0.214374	-0.979596	0.0414277	-0.689048	1.02102	0.290548	-0.730476
Q8BK30	Ndufv3	NADH:ubiquinone oxidoreductase core subunit V3			0.023736	0.897823	0.163272	0.0237752	0.520137	0.121894	0.721682	-0.104373	-0.312326	-0.49287	-0.207953	-0.388498	-0.180544	0.747825	0.806707	0.75558	0.957192	1	0.973818	0.965139	0.319468	0.358752	0.194975	0.0392844	-0.124492	-0.163777
P14206	Rpsa	ribosomal protein SA			0.0239814	0.41078	0.0516641	0.0261396	0.691233	0.493484	0.983753	0.341008	0.606064	0.664507	0.265056	0.323499	0.0584433	0.300414	0.405737	0.999857	0.999405	0.340482	0.350347	0.999954	-0.199019	-0.01396	-0.00539582	0.185059	0.193623	0.00856414
Q9WUU7	Ctsz	cathepsin Z			0.0241723	0.0473249	0.0368835	0.0892799	0.999971	0.959792	0.963198	-0.490167	-0.455648	-0.407845	0.0345198	0.0823223	0.0478025	0.291872	0.809952	0.676128	0.990136	0.233668	0.650905	0.845609	0.173168	-0.254228	-0.0813589	-0.427395	-0.254526	0.172869
Q8BWP5	Ttpa	tocopherol (alpha) transfer protein			0.0244672	0.667106	0.546025	0.0156772	0.999227	0.186059	0.1877	0.260755	0.270425	0.641451	0.00966971	0.380697	0.371027	0.453693	0.905586	0.447859	0.995178	0.884335	0.968493	0.590337	0.219372	0.433669	0.0717344	0.214297	-0.147637	-0.361934
Q8R081	Hnrnpl	heterogeneous nuclear ribonucleoprotein L			0.0245832	0.063713	0.316267	0.0248947	0.714865	0.98929	0.484933	-0.384156	-0.228647	-0.421352	0.155509	-0.0371955	-0.192704	0.0443697	0.926715	0.354417	0.164535	0.156398	0.0692059	0.930999	0.104485	-0.273838	-0.348299	-0.378322	-0.452784	-0.0744617
Q06890	Clu	clusterin			0.0248168	0.480868	0.0146016	0.443548	0.288077	0.999997	0.23573	0.251112	0.602793	0.228816	0.351681	-0.0222961	-0.373977	0.013179	0.418731	0.205783	0.545658	0.990169	0.0510363	0.0147731	-0.402864	-0.414893	0.289832	-0.0120287	0.692696	0.704725
Q9QYI3	Dnajc7	DnaJ heat shock protein family (Hsp40) member C7			0.0250341	0.184609	0.99245	0.0437734	0.275816	0.916941	0.0729823	0.13166	0.0153891	0.170021	-0.116271	0.0383618	0.154632
P28665	Mug1	murinoglobulin 1			0.026056	0.966384	0.49435	0.0601342	0.302388	0.0340214	0.552386	-0.0881822	0.249486	0.463808	0.337668	0.55199	0.214322	0.13027	0.937167	1	0.285368	0.927474	0.133186	0.255771	-0.327648	-0.140107	0.446283	0.187541	0.773931	0.58639
Q9JHS4	Clpx	caseinolytic mitochondrial matrix peptidase chaperone subunit			0.0264546	0.0480759	0.077541	0.0480313	0.975983	0.998311	0.993666	0.372904	0.330752	0.365949	-0.0421526	-0.00695509	0.0351975	0.00584652	0.0537304	0.97206	0.551425	0.0195258	0.00428097	0.76859	0.366438	-0.0530613	-0.166986	-0.419499	-0.533423	-0.113924
P07309	Ttr	transthyretin			0.0267121	0.0935679	0.999973	0.832337	0.0872083	0.0209129	0.851882	-0.517276	0.034592	0.205792	0.551868	0.723068	0.1712
P62908	Rps3	ribosomal protein S3			0.026741	0.134747	0.215964	0.0189351	0.97683	0.823751	0.551012	-0.336831	-0.25723	-0.461011	0.0796007	-0.12418	-0.203781	0.486657	0.828292	0.996529	0.513178	0.899925	0.963924	0.600865	-0.0878368	-0.0190177	-0.144614	0.0688191	-0.0567771	-0.125596
Q3UPF5	Zc3hav1	zinc finger CCCH type, antiviral 1		d	0.0270501	0.348059	0.734831	0.40785	0.875832	0.0258129	0.0795964	-0.221898	-0.130823	0.165884	0.0910751	0.387782	0.296707	0.00510679	0.999218	0.928773	0.00982853	0.895096	0.0116168	0.0239307	-0.0534713	0.272635	1.25453	0.326106	1.308	0.981897
Q03958	Pfdn6	prefoldin subunit 6			0.027088	1	0.711642	0.0350151	0.742196	0.0481831	0.231698	0.00174913	0.098795	0.280393	0.0970459	0.278644	0.181598
P09411	Pgk1	phosphoglycerate kinase 1			0.0272755	0.0211725	0.439457	0.121135	0.278021	0.709969	0.828407	0.24099	0.103711	0.163283	-0.137279	-0.0777068	0.0595718	0.00672198	0.172283	0.938315	0.197872	0.0561933	0.00379461	0.401021	0.120729	-0.0334704	-0.117356	-0.1542	-0.238085	-0.0838852
Q9JII5	Dazap1	DAZ associated protein 1			0.0273894	0.0772273	0.379857	0.0265664	0.702574	0.980186	0.429658	-0.394536	-0.221513	-0.45003	0.173023	-0.0554941	-0.228517	0.464358	0.996032	0.476946	0.759524	0.665514	0.892368	0.970442	-0.0262759	-0.178823	-0.122452	-0.152547	-0.0961761	0.0563709
P62751	Rpl23a	ribosomal protein L23A			0.0274631	0.0627002	0.0744592	0.929614	0.994532	0.170191	0.20924	-0.399668	-0.356446	-0.0896671	0.0432224	0.310001	0.266779	0.646538	0.623795	0.983354	0.997432	0.789793	0.729182	0.998439	-0.214638	-0.0845425	-0.0562145	0.130095	0.158423	0.028328
P84099	Rpl19	ribosomal protein L19		d	0.0276239	0.0303234	0.0703191	0.130172	0.930147	0.790677	0.985145	-0.873912	-0.755699	-0.658504	0.118213	0.215408	0.0971946	0.000995429	0.0218851	0.0256674	0.861004	0.976421	0.0049104	0.0049155	-0.517614	-0.434444	0.11583	0.08317	0.633444	0.550274
Q8C0C7	Farsa	phenylalanyl-tRNA synthetase, alpha subunit			0.0278011	0.741538	0.204297	0.613813	0.783049	0.17223	0.0217433	-0.173934	-0.320912	0.199942	-0.146978	0.373876	0.520854	0.0111862	0.262221	0.214048	0.990231	0.00624891	0.166937	0.341863	-0.330244	0.312757	0.0840359	0.643001	0.414279	-0.228722
Q9DB29	Iah1	isoamyl acetate-hydrolyzing esterase 1 homolog			0.0279111	0.155194	0.501888	0.0207958	0.804394	0.804557	0.264681	-0.2268	-0.143663	-0.332256	0.0831369	-0.105456	-0.188593	0.802722	0.999497	0.914945	0.994019	0.886895	0.999199	0.79851	-0.0132984	0.125518	-0.0233573	0.138816	-0.0100589	-0.148875
Q99JY3	Gimap4	GTPase, IMAP family member 4			0.0280088	0.0750691	0.0274818	0.171547	0.984606	0.930433	0.746956	-0.603533	-0.653282	-0.478467	-0.0497488	0.125066	0.174815	0.00511276	0.969751	0.349883	0.099635	0.205488	0.265163	0.00270548	0.056812	-0.285244	0.421383	-0.342056	0.364572	0.706628
P43883	Plin2	perilipin 2			0.0280381	0.810367	0.832361	0.095945	0.364458	0.0237605	0.36663	0.256782	-0.102951	-0.676928	-0.359733	-0.933711	-0.573977	0.105933	0.995518	0.819959	0.104917	0.937523	0.197898	0.35492	-0.26681	-0.00403225	0.653665	0.262777	0.920474	0.657697
E9Q4Z2	Acacb	acetyl-Coenzyme A carboxylase beta			0.0283488	0.198758	0.0361899	0.0467274	0.861619	0.912306	0.999087	-0.415437	-0.568084	-0.538236	-0.152648	-0.122799	0.0298483	0.114119	0.996148	0.38807	0.799647	0.572173	0.707872	0.0838428	-0.0118227	0.282177	-0.276101	0.293999	-0.264278	-0.558277
Q61249	Igbp1	immunoglobulin (CD79A) binding protein 1			0.0286695	0.0189535	0.737786	0.609233	0.115484	0.164388	0.996057	0.729557	0.219354	0.266721	-0.510203	-0.462836	0.0473667	0.00435754	0.982843	0.336084	0.0953253	0.60312	0.0633917	0.00242185	-0.0487742	-0.23996	0.359232	-0.191186	0.408006	0.599192
P01872	Ighm	immunoglobulin heavy constant mu			0.028688	0.997136	0.170053	0.0486016	0.281517	0.0946917	0.893788	-0.300406	-0.983386	-1.22899	-0.68298	-0.928585	-0.245604
P70349	Hint1	histidine triad nucleotide binding protein 1		c	0.0287307	0.188967	0.182751	0.0192483	0.999599	0.719	0.61786	-0.437313	-0.423447	-0.671126	0.0138665	-0.233813	-0.247679	0.0027665	0.224317	0.0674633	0.0014096	0.969842	0.126106	0.182922	-0.330463	-0.382794	-0.674415	-0.0523315	-0.343952	-0.291621
O89023	Tpp1	tripeptidyl peptidase I			0.0291805	0.135991	0.0336422	0.0627178	0.934197	0.992317	0.987048	-1.13936	-1.50967	-1.30569	-0.37031	-0.166326	0.203983	0.196944	0.9883	0.206022	0.976816	0.402856	0.99991	0.383768	-0.0938288	-0.372597	-0.0998857	-0.278768	-0.00605693	0.272711
O09174	Amacr	alpha-methylacyl-CoA racemase			0.0294393	0.938634	0.0447672	0.104062	0.168155	0.326727	0.966544	0.070982	0.391356	0.316898	0.320374	0.245916	-0.0744587	0.27387	0.997463	0.365949	0.848508	0.321487	0.776483	0.838383	0.00925925	-0.205228	-0.116503	-0.214487	-0.125762	0.0887252
Q9WUM5	Suclg1	succinate-CoA ligase, GDP-forming, alpha subunit			0.0296296	0.995219	0.933195	0.035036	0.987966	0.0755557	0.104424	-0.0733001	-0.12139	-0.525037	-0.0480901	-0.451737	-0.403647	0.0508811	0.724811	0.628026	0.41367	0.158283	0.96915	0.049236	0.163556	-0.289464	0.264655	-0.45302	0.101099	0.554119
Q9D1P4	Chordc1	cysteine and histidine-rich domain (CHORD)-containing, zinc-binding protein 1			0.0296626	0.32716	0.0332995	0.0549567	0.663064	0.802493	0.993228	-0.215061	-0.340955	-0.311619	-0.125894	-0.0965582	0.0293355	0.207747	0.505831	0.999043	0.315733	0.54827	0.993331	0.342371	0.14473	0.0125781	0.183118	-0.132152	0.038388	0.17054
Q9D0T1	Snu13	SNU13 homolog, small nuclear ribonucleoprotein (U4/U6.U5)			0.0305899	0.962821	0.6294	0.0268348	0.908877	0.0924702	0.232386	-0.144713	-0.268131	-0.628531	-0.123418	-0.483818	-0.3604	0.712624	0.999704	0.836196	0.993628	0.899782	0.986312	0.689963	-0.00264482	0.140865	-0.0712233	0.14351	-0.0685785	-0.212089
P49722	Psma2	proteasome subunit alpha 2			0.03078	0.0983974	0.0343223	0.658858	0.978777	0.508487	0.26171	-0.295986	-0.340676	-0.103507	-0.0446909	0.192478	0.237169
Q62167	Ddx3x	DEAD box helicase 3, X-linked			0.0312844	0.132302	0.0400467	0.863979	0.961104	0.402394	0.161677	-0.494557	-0.602574	-0.142109	-0.108017	0.352448	0.460465	0.925275	0.955268	0.999152	0.998189	0.912455	0.984605	0.989402	-0.0739989	0.00410857	-0.0324644	0.0781075	0.0415345	-0.036573
Q3UEG6	Agxt2	alanine-glyoxylate aminotransferase 2			0.0312927	0.0550634	0.0904142	0.0550882	0.974649	0.998414	0.992766	0.745646	0.586963	0.635502	-0.158682	-0.110143	0.0485391	0.0179831	0.887153	0.0241226	0.99233	0.143526	0.966518	0.0425342	0.109746	0.476329	0.0407043	0.366583	-0.0690418	-0.435624
O08709	Prdx6	peroxiredoxin 6			0.0315679	0.0542073	0.0451527	0.447822	0.999868	0.517709	0.511898	-0.403416	-0.396834	-0.212351	0.00658149	0.191065	0.184483	0.0499831	0.999564	0.294159	0.66226	0.295966	0.760526	0.0353009	-0.0263992	0.218235	-0.155083	0.244634	-0.128684	-0.373319
Q64514	Tpp2	tripeptidyl peptidase II			0.0315703	0.065735	0.0536024	0.732403	0.999945	0.329513	0.30673	-0.287317	-0.279993	-0.0981124	0.00732438	0.189205	0.181881	0.000314436	0.367248	0.017498	0.502278	0.000789142	0.986884	0.000859399	0.109624	-0.222669	0.0870129	-0.332292	-0.0226107	0.309682
Q922B2	Dars	aspartyl-tRNA synthetase			0.0315741	0.426532	0.105955	0.02505	0.869125	0.46508	0.865054	-0.21663	-0.310458	-0.401781	-0.0938288	-0.185151	-0.0913227	0.669894	0.812303	0.994765	0.723631	0.898413	0.999579	0.828161	-0.208501	-0.00573984	-0.235224	0.202761	-0.0267238	-0.229485
O35969	Gamt	guanidinoacetate methyltransferase		f	0.0316076	0.0998495	0.849837	0.83346	0.024035	0.353037	0.382177	0.565726	-0.128506	0.205355	-0.694232	-0.360371	0.333861	0.00512186	0.831199	0.444277	0.00387672	0.944169	0.0344609	0.0570543	0.0835749	0.15269	0.440541	0.069115	0.356966	0.287851
O55111	Dsg2	desmoglein 2			0.0322634	0.9444	0.0353265	0.974953	0.133412	0.998452	0.0768265	0.0942016	0.623121	0.0719563	0.528919	-0.0222453	-0.551165
P09671	Sod2	superoxide dismutase 2, mitochondrial			0.0325649	0.12407	0.0254103	0.225647	0.906108	0.96259	0.623941	0.276214	0.342467	0.226995	0.0662533	-0.0492187	-0.115472	0.403642	0.999628	0.905431	0.731159	0.881225	0.816448	0.328925	-0.110584	0.294102	-0.450189	0.404686	-0.339604	-0.744291
Q9CRB3	Urah	urate (5-hydroxyiso-) hydrolase			0.0330752	0.710148	0.712284	0.0229531	0.999897	0.221723	0.162814	0.102034	0.0928933	0.2815	-0.00914076	0.179466	0.188607	0.0323056	0.733149	0.309817	0.557863	0.926221	0.14264	0.0263978	-0.0798782	-0.120658	0.100415	-0.0407803	0.180293	0.221074
Q91ZX7	Lrp1	low density lipoprotein receptor-related protein 1			0.0331296	0.158671	0.0707646	0.0365852	0.989643	0.918027	0.984422	-0.217249	-0.247987	-0.278867	-0.030738	-0.0616186	-0.0308806	0.0527489	0.965562	0.767693	0.271099	0.973017	0.152894	0.0426049	-0.101132	-0.159777	0.310878	-0.0586448	0.41201	0.470655
Q924Z4	Cers2	ceramide synthase 2			0.0335256	0.801287	0.0600353	0.0603265	0.349168	0.350342	1	-0.165898	-0.57725	-0.574398	-0.411352	-0.4085	0.00285172	0.0954849	0.598806	0.649516	0.68655	0.996708	0.136771	0.130263	-0.410154	-0.262365	0.328151	0.14779	0.738306	0.590516
Q64337	Sqstm1	sequestosome 1			0.0337152	0.895295	0.0325646	0.196498	0.16	0.586869	0.749423	0.130366	0.48065	0.327504	0.350284	0.197138	-0.153147
Q99JY0	Hadhb	hydroxyacyl-CoA dehydrogenase trifunctional multienzyme complex subunit beta		g	0.0337258	0.999508	0.453647	0.0522565	0.441169	0.0577949	0.550885	-0.0189049	0.141939	0.275441	0.160844	0.294346	0.133502	0.00188567	0.00462463	0.999036	0.0922453	0.00434971	0.374691	0.0964604	0.472474	-0.013898	0.270056	-0.486372	-0.202417	0.283954
P48036	Anxa5	annexin A5			0.0339716	0.102158	0.251531	0.993489	0.911457	0.0654686	0.166285	0.768206	0.632715	-0.0850552	-0.135491	-0.853261	-0.71777
P80318	Cct3	chaperonin containing Tcp1, subunit 3 (gamma)			0.0341108	0.459209	0.938214	0.264918	0.215357	0.0222154	0.555366	0.170489	-0.05548	-0.194807	-0.225969	-0.365296	-0.139327	0.358816	0.853715	0.714572	0.995037	0.295917	0.738124	0.845819	0.0640059	-0.0787388	-0.0115221	-0.142745	-0.075528	0.0672167
P70699	Gaa	glucosidase, alpha, acid			0.0342342	0.185976	0.0576035	0.0432666	0.95595	0.913341	0.998678	-0.505318	-0.631761	-0.664749	-0.126443	-0.159432	-0.0329885
A0JNU3	Aspg	asparaginase			0.0342831	0.0217057	0.671818	0.468753	0.156371	0.262973	0.984994	0.958272	0.330695	0.549363	-0.627577	-0.408909	0.218668	0.0292128	0.0661285	0.997886	0.996309	0.0391379	0.0448933	0.999962	0.648378	-0.0135512	-0.025477	-0.66193	-0.673855	-0.0119258
P56657	Cyp2c40	cytochrome P450, family 2, subfamily c, polypeptide 40			0.0343921	0.12343	0.835532	0.995978	0.0287322	0.0853253	0.925242	0.612376	-0.166442	-0.0469016	-0.778818	-0.659277	0.11954	0.361501	0.852883	0.952743	0.702608	0.563228	0.995927	0.377578	-0.21032	0.138485	-0.260697	0.348805	-0.050377	-0.399182
P40142	Tkt	transketolase			0.0348227	0.953724	0.029579	0.612116	0.107816	0.913016	0.262262	0.0430075	0.23931	0.090892	0.196303	0.0478845	-0.148418	0.0116593	0.942563	0.0139327	0.92061	0.0667457	0.999984	0.051204	0.0405426	0.259118	0.047219	0.218576	0.00667641	-0.211899
Q8CHR6	Dpyd	dihydropyrimidine dehydrogenase		a	0.0349883	0.99592	0.238727	0.049126	0.385568	0.0999636	0.798884	-0.017976	-0.169827	-0.273783	-0.151851	-0.255807	-0.103955	0.00979352	0.017962	0.999837	0.986962	0.0119105	0.0334168	0.973884	-0.70886	0.0438897	-0.03651	0.75275	0.67235	-0.0803997
P62858	Rps28	ribosomal protein S28			0.0352429	0.0584187	0.972	0.9945	0.121616	0.037703	0.903517	-0.566249	-0.10457	0.0401524	0.461679	0.606401	0.144722	0.260954	0.449127	0.792286	0.979903	0.890682	0.273635	0.560147	-0.31265	-0.151888	0.0771092	0.160762	0.38976	0.228998
P68510	Ywhah	tyrosine 3-monooxygenase/tryptophan 5-monooxygenase activation protein, eta polypeptide			0.0354454	0.0525788	0.101872	0.0717169	0.956574	0.988053	0.997253	0.466749	0.395193	0.445041	-0.0715561	-0.0217087	0.0498474
P70296	Pebp1	phosphatidylethanolamine binding protein 1		c	0.0355762	0.270329	0.601745	0.631629	0.891107	0.0373888	0.106848	-0.239127	-0.136555	0.160422	0.102572	0.399548	0.296976	0.00650411	0.908317	0.778638	0.0381984	0.414854	0.176043	0.00431733	-0.183151	0.113156	-0.584892	0.296307	-0.401741	-0.698048
Q61508	Ecm1	extracellular matrix protein 1			0.0358391	0.126456	0.133439	0.0326993	0.998328	0.942498	0.867381	-0.558063	-0.507682	-0.693963	0.0503803	-0.1359	-0.186281
P56395	Cyb5a	cytochrome b5 type A (microsomal)			0.0360351	0.141334	0.0625026	0.0492512	0.990155	0.973967	0.999219	-1.3323	-1.51125	-1.40886	-0.178948	-0.0765618	0.102386	0.115071	1	0.567264	0.601237	0.618275	0.641656	0.0775479	-0.0184163	0.20029	-0.264369	0.218706	-0.245952	-0.464659
Q6ZWY8	Tmsb10	thymosin, beta 10			0.0364007	0.18085	0.140889	0.0287389	0.999998	0.836479	0.821341	-0.411178	-0.436757	-0.609542	-0.0255791	-0.198364	-0.172785	0.126045	0.994768	0.478213	0.729598	0.680029	0.62223	0.088991	-0.0674966	-0.530399	0.439708	-0.462902	0.507205	0.970107
P17182	Eno1	enolase 1, alpha non-neuron			0.0368178	0.103883	0.0348786	0.170952	0.975069	0.974694	0.813884	0.385536	0.443365	0.313771	0.0578296	-0.0717646	-0.129594	0.0264542	0.823849	0.995087	0.0332754	0.905622	0.217313	0.0405299	0.0621945	0.0133838	0.214881	-0.0488107	0.152686	0.201497
P50516	Atp6v1a	ATPase, H+ transporting, lysosomal V1 subunit A			0.0368318	0.991935	0.808617	0.0605685	0.681663	0.0482287	0.274657	-0.047792	0.122191	0.398817	0.169983	0.446609	0.276626	0.0185061	0.258984	0.32993	0.983436	0.0106392	0.149679	0.529907	-0.206719	0.183402	0.0416388	0.390122	0.248358	-0.141764
Q63880	Ces3a	carboxylesterase 3A			0.0368416	0.989382	0.297958	0.0429511	0.508329	0.103314	0.676208	0.0396924	0.311412	0.484103	0.27172	0.444411	0.172691	0.0239462	0.691477	0.999359	0.119267	0.59919	0.0187852	0.122126	-0.30102	-0.0515027	0.400695	0.249518	0.701715	0.452198
Q9R1J0	Nsdhl	NAD(P) dependent steroid dehydrogenase-like			0.0368421	0.960236	0.089777	0.0757638	0.258392	0.225689	0.999689	-0.278321	-0.916737	-0.94895	-0.638416	-0.670629	-0.0322124	0.0281651	0.0934003	0.865273	0.991511	0.0190663	0.15024	0.710662	-0.414801	0.12827	-0.0316291	0.543071	0.383172	-0.159899
Q6P542	Abcf1	ATP-binding cassette, sub-family F (GCN20), member 1			0.0373159	0.279208	0.0835186	0.035435	0.936695	0.74432	0.966588	-0.388321	-0.515123	-0.606373	-0.126802	-0.218052	-0.0912502	0.0145096	0.0282003	0.774275	0.0484367	0.121535	0.970248	0.212446	-0.334145	-0.095469	-0.289467	0.238676	0.044678	-0.193998
Q8C196	Cps1	carbamoyl-phosphate synthetase 1			0.0373996	0.0321283	0.842566	0.261355	0.133139	0.573892	0.696964	0.377612	0.0945769	0.220487	-0.283035	-0.157125	0.12591	0.00358966	0.222968	0.477687	0.123101	0.014914	0.996084	0.00571088	0.234295	-0.165312	0.276204	-0.399606	0.041909	0.441515
Q99LX0	Park7	Parkinson disease (autosomal recessive, early onset) 7			0.037515	0.582982	0.0231077	0.35481	0.307708	0.988342	0.418483	-0.109547	-0.270853	-0.138491	-0.161306	-0.0289441	0.132362	0.095025	0.999995	0.941024	0.240601	0.943873	0.295401	0.0786977	-0.0016672	-0.0532938	0.201626	-0.0516266	0.203293	0.25492
O88844	Idh1	isocitrate dehydrogenase 1 (NADP+), soluble			0.0375262	0.0543181	0.278378	0.0552836	0.713424	0.998134	0.778287	0.244425	0.160234	0.234068	-0.084191	-0.0103568	0.0738342	0.00411069	0.144106	0.154668	0.496057	0.992864	0.0107427	0.00868835	0.232731	0.204638	-0.154434	-0.0280932	-0.387164	-0.359071
Q9JKV1	Adrm1	adhesion regulating molecule 1			0.0379937	0.46142	0.502057	0.543215	0.998641	0.0604993	0.059897	0.345095	0.261273	-0.265603	-0.0838215	-0.610698	-0.526876	0.188461	0.28428	0.376056	0.208873	0.981474	0.99979	0.960109	-0.491368	-0.402273	-0.507839	0.0890952	-0.0164707	-0.105566
Q9DCS3	Mecr	mitochondrial trans-2-enoyl-CoA reductase			0.0383394	0.150854	0.826984	0.044085	0.485169	0.95413	0.199922	0.271944	0.0967663	0.335057	-0.175178	0.0631135	0.238291	0.33669	0.844415	0.996843	0.703459	0.910561	0.290756	0.553761	-0.190709	-0.053321	0.182838	0.137388	0.373546	0.236159
Q9JMH6	Txnrd1	thioredoxin reductase 1			0.0384687	0.999864	0.999939	0.0639721	0.999997	0.0968061	0.070716	0.000318854	0.00637194	0.269145	0.00605309	0.268826	0.262773	0.770153	0.889869	0.989573	0.99301	0.734459	0.966245	0.934651	-0.181473	0.0559145	-0.0515099	0.237388	0.129964	-0.107424
O35403	Sult3a1	amine sulfotransferase			0.0386914	0.0292879	0.160127	0.23008	0.717182	0.592129	0.995767	-0.855265	-0.482768	-0.496992	0.372497	0.358273	-0.0142238
P35492	Hal	histidine ammonia lyase		h	0.0388304	0.0445876	0.121668	0.101416	0.89984	0.933394	0.999578	0.536838	0.427518	0.436887	-0.109319	-0.0999507	0.00936866	6.53554e-05	0.979906	0.979195	0.000452531	0.999985	0.000381514	0.000136638	0.0364866	0.0389121	-1.00834	0.00242553	-1.04483	-1.04725
O35381	Anp32a	acidic (leucine-rich) nuclear phosphoprotein 32 family, member A			0.0389872	0.148097	0.110515	0.999645	0.999989	0.172727	0.131013	0.372522	0.392949	0.0304685	0.0204261	-0.342054	-0.36248	0.246364	0.95159	0.405255	0.982286	0.77547	0.81848	0.233629	0.0622273	0.284121	-0.139077	0.221893	-0.201305	-0.423198
O08807	Prdx4	peroxiredoxin 4		f	0.0392792	0.972542	0.0950607	0.951768	0.246892	0.79262	0.0359456	0.0648327	0.282486	-0.0522972	0.217654	-0.11713	-0.334784	0.000267023	0.312311	0.916603	0.00141527	0.104238	0.0853151	0.000264803	0.28144	-0.0827038	0.706229	-0.364144	0.42479	0.788933
Q8BG05	Hnrnpa3	heterogeneous nuclear ribonucleoprotein A3			0.0395538	0.0372775	0.11801	0.167092	0.868274	0.773657	0.996807	-0.589883	-0.444765	-0.410726	0.145118	0.179157	0.0340392	0.0393297	0.995323	0.787975	0.0618807	0.684207	0.0535267	0.251713	0.0256914	-0.1113	-0.323039	-0.136991	-0.34873	-0.211739
Q60936	Coq8a	coenzyme Q8A			0.039618	0.463064	0.0403537	0.0831724	0.561	0.773788	0.979178	-0.157539	-0.293186	-0.246987	-0.135647	-0.089448	0.0461994	0.510948	0.980016	0.948951	0.792404	0.803851	0.960851	0.45949	-0.0888931	0.159647	-0.263801	0.24854	-0.174908	-0.423448
Q01768	Nme2	NME/NM23 nucleoside diphosphate kinase 2			0.0398113	0.0338805	0.156151	0.610667	0.767436	0.263072	0.750917	-0.297323	-0.204412	-0.120083	0.0929102	0.17724	0.0843295	0.0167547	0.0309961	1	0.34836	0.024504	0.465925	0.31444	-0.544596	-0.0192689	-0.296211	0.525327	0.248385	-0.276942
Q8VBW8	Ttc36	tetratricopeptide repeat domain 36			0.0399561	0.828097	0.0292362	0.357026	0.188575	0.875131	0.482454	-0.109612	-0.385731	-0.211708	-0.27612	-0.102096	0.174024	0.00184676	0.157794	0.0673202	0.44118	0.99602	0.00992362	0.00274299	-0.377714	-0.399098	0.268385	-0.0213842	0.646099	0.667483
Q9CQH7	Btf3l4	basic transcription factor 3-like 4			0.0401307	0.029446	0.80914	0.378263	0.137581	0.409408	0.868342	0.373606	0.10411	0.184895	-0.269496	-0.188711	0.0807853	0.929459	0.994974	0.998577	0.972477	0.978297	0.915852	0.990939	-0.0605149	0.0263613	0.087085	0.0868763	0.1476	0.0607236
Q9QXT0	Cnpy2	canopy FGF signaling regulator 2			0.040382	0.586815	0.0425025	0.0907525	0.453188	0.6785	0.975777	0.174561	0.377869	0.344221	0.203308	0.16966	-0.0336478	0.866885	0.978353	0.836504	0.944755	0.981547	0.999273	0.993584	-0.146704	-0.252953	-0.0624236	-0.10625	0.0842802	0.19053
Q6ZWV7	Rpl35	ribosomal protein L35			0.0404758	0.730738	0.962841	0.158104	0.468332	0.0302416	0.329774	-0.222854	0.113361	0.508023	0.336215	0.730877	0.394662	0.00764214	0.988348	0.210653	0.238546	0.409435	0.17122	0.00406592	-0.0525091	-0.239663	0.236189	-0.187153	0.288699	0.475852
Q8BGQ7	Aars	alanyl-tRNA synthetase			0.0405407	0.264688	0.0560076	0.983818	0.875782	0.4211	0.107028	-0.149441	-0.203547	-0.0278233	-0.0541061	0.121617	0.175723	0.00331727	0.120817	0.050091	0.758822	0.996748	0.0205792	0.00639869	-0.215018	-0.23526	0.086824	-0.0202422	0.301842	0.322084
O09131	Gsto1	glutathione S-transferase omega 1			0.0406859	0.214724	0.0347781	0.736341	0.829896	0.70702	0.215343	0.280173	0.390123	0.1215	0.10995	-0.158673	-0.268623	0.357204	0.768821	0.971738	0.337535	0.93073	0.90686	0.528069	-0.248246	-0.0761703	-0.366544	0.172075	-0.118298	-0.290373
Q9D826	Pipox	pipecolic acid oxidase			0.0410885	0.0837776	0.0459943	0.204071	0.998555	0.917065	0.831609	0.570246	0.640943	0.471619	0.0706975	-0.0986268	-0.169324	0.00153488	0.0692378	0.547284	0.184098	0.44392	0.00123387	0.0120538	0.455377	0.181923	-0.407084	-0.273455	-0.862461	-0.589007
Q5RKZ7	Mocs1	molybdenum cofactor synthesis 1			0.0412039	0.938399	0.217819	0.773461	0.101273	0.986935	0.0401038	-0.0661297	0.201546	-0.100482	0.267676	-0.0343521	-0.302028
Q8CHT0	Aldh4a1	aldehyde dehydrogenase 4 family, member A1			0.0412914	0.087951	0.622337	0.975047	0.50578	0.0426592	0.388212	0.176317	0.0758897	-0.0247093	-0.100428	-0.201027	-0.100599	0.294897	0.55294	0.985287	0.356574	0.71355	0.993437	0.500968	0.172225	0.00842903	0.226865	-0.163796	0.0546396	0.218436
Q8K3J1	Ndufs8	NADH:ubiquinone oxidoreductase core subunit S8			0.0413267	0.0458701	0.169645	0.0925921	0.825447	0.951138	0.98445	0.623878	0.420972	0.502436	-0.202906	-0.121442	0.081464
Q9JK38	Gnpnat1	glucosamine-phosphate N-acetyltransferase 1			0.0417878	0.351658	0.966314	0.145103	0.183155	0.969626	0.064008	0.189258	-0.0510491	0.245003	-0.240307	0.0557451	0.296052	0.0838911	0.986332	0.920358	0.223566	0.782782	0.426	0.0634171	-0.0461669	0.0481555	-0.21032	0.0943224	-0.164153	-0.258476
P62317	Snrpd2	small nuclear ribonucleoprotein D2			0.0419319	0.0421122	0.0958866	0.248222	0.933274	0.676923	0.938712	-0.735613	-0.598149	-0.474238	0.137464	0.261376	0.123911
P33622	Apoc3	apolipoprotein C-III			0.0419705	0.888248	0.0638635	0.100043	0.279327	0.386684	0.994417	-0.14516	-0.855076	-0.634257	-0.709916	-0.489097	0.220819	0.306746	0.947645	0.272996	0.948107	0.632066	0.999987	0.563191	-0.182709	-0.902681	-0.16374	-0.719971	0.0189691	0.738941
D3YXK2	Safb	scaffold attachment factor B			0.0428921	0.130946	0.835223	0.993589	0.0306609	0.196604	0.695691	-0.321302	0.109954	-0.0446418	0.431256	0.27666	-0.154596
P99027	Rplp2	ribosomal protein, large P2			0.0431584	0.0275637	0.438937	0.278942	0.338058	0.503378	0.986598	-0.479356	-0.221656	-0.264245	0.257699	0.21511	-0.0425889	0.473018	0.959785	0.985466	0.668575	0.837597	0.934535	0.438592	-0.141338	0.0290894	-0.26184	0.170427	-0.120503	-0.29093
Q61425	Hadh	hydroxyacyl-Coenzyme A dehydrogenase			0.0434415	0.0825283	0.39772	0.998952	0.70457	0.0647381	0.329028	0.30254	0.169718	-0.0115092	-0.132822	-0.314049	-0.181227	0.0153321	0.997325	0.13926	0.561422	0.244351	0.492836	0.00972812	0.00516393	0.616387	-0.398339	0.611223	-0.403503	-1.01473
O70318	Epb41l2	erythrocyte membrane protein band 4.1 like 2			0.0434593	0.574067	0.0267506	0.397307	0.34716	0.995906	0.413328	0.185719	0.482603	0.232993	0.296885	0.0472744	-0.24961
Q921F2	Tardbp	TAR DNA binding protein		f	0.0434621	0.213455	0.42062	0.030127	0.940646	0.79639	0.422279	-0.168041	-0.123434	-0.245977	0.0446066	-0.0779365	-0.122543	0.00138982	0.652183	0.60899	0.0153942	0.120241	0.198905	0.000907177	0.16294	-0.219303	0.533823	-0.382244	0.370883	0.753127
Q8BK48	Ces2e	carboxylesterase 2E			0.0438063	0.0589043	0.133706	0.086767	0.933026	0.983475	0.994518	0.590574	0.520118	0.527738	-0.0704553	-0.0628357	0.00761966	0.180786	0.845872	0.576747	0.94162	0.20587	0.99155	0.272233	-0.171201	0.22518	-0.0866188	0.396381	0.0845823	-0.311799
P62911	Rpl32	ribosomal protein L32			0.0443544	0.0464905	0.166019	0.804012	0.834866	0.207212	0.573563	-0.613419	-0.451905	-0.170046	0.161514	0.443373	0.281859	0.19061	0.987617	0.970401	0.352536	0.874409	0.585973	0.159046	0.0311503	-0.0348609	0.170552	-0.0660112	0.139401	0.205412
P13020	Gsn	gelsolin			0.0444006	0.0285134	0.640559	0.660939	0.213106	0.202422	0.999985	-0.861702	-0.177833	-0.280737	0.683869	0.580965	-0.102904
O55137	Acot1	acyl-CoA thioesterase 1			0.0445673	0.16641	0.084015	0.053983	0.994558	0.963948	0.994879	0.356301	0.418317	0.449919	0.062016	0.0936176	0.0316016	0.134797	0.172691	0.219091	0.845155	0.98378	0.515358	0.651406	-0.845603	-0.758493	-0.195132	0.0871097	0.650471	0.563362
P84104	Srsf3	serine and arginine-rich splicing factor 3			0.044593	0.377262	0.052006	0.0727636	0.730763	0.821877	0.997781	0.583352	0.875151	0.761686	0.291799	0.178334	-0.113465	0.299412	0.345038	1	0.902515	0.310423	0.706586	0.887686	-0.321501	-0.0276326	-0.130255	0.293869	0.191247	-0.102622
Q99L45	Eif2s2	eukaryotic translation initiation factor 2, subunit 2 (beta)			0.0446956	0.411837	0.0546118	0.991296	0.706261	0.564649	0.0925387	-0.32034	-0.525915	-0.013405	-0.205575	0.306935	0.51251
Q3TGF2	Fam107b	family with sequence similarity 107, member B			0.0452806	0.992977	0.0797599	0.535992	0.0643193	0.429476	0.600673	-0.025285	0.24583	0.126007	0.271115	0.151292	-0.119823
Q8K4Z3	Naxe	NAD(P)HX epimerase			0.045675	0.996013	0.756917	0.0474643	0.890486	0.0966522	0.261581	0.0222449	0.100289	0.304127	0.0780437	0.281882	0.203839	0.0356773	0.473262	0.593714	0.487265	0.06458	0.999532	0.0576004	-0.254791	0.226053	-0.242082	0.480843	0.0127085	-0.468135
Q8BMF4	Dlat	dihydrolipoamide S-acetyltransferase (E2 component of pyruvate dehydrogenase complex)		f	0.0457517	0.740332	0.440744	0.502277	0.972438	0.12691	0.0426789	0.0585187	0.0843328	-0.0763365	0.0258141	-0.134855	-0.160669	0.000482016	0.421954	0.440483	0.000339733	0.997423	0.0147844	0.00456492	0.217591	0.203877	0.754019	-0.0137136	0.536428	0.550142
Q61768	Kif5b	kinesin family member 5B			0.0459097	0.0847029	0.222659	0.0541367	0.900426	0.999798	0.846463	-0.567601	-0.369059	-0.589343	0.198542	-0.0217423	-0.220284
Q9D7G0	Prps1	phosphoribosyl pyrophosphate synthetase 1			0.0459099	0.31246	0.124091	0.0381166	0.969359	0.720732	0.915336	0.271056	0.312548	0.411367	0.0414926	0.140311	0.0988183	0.301728	0.999927	0.941714	0.558649	0.934294	0.638353	0.246952	0.0215211	0.099087	-0.19452	0.0775659	-0.216041	-0.293607
Q80W22	Thnsl2	threonine synthase-like 2 (bacterial)			0.0463422	0.469459	0.999915	0.0787396	0.43799	0.751954	0.0704757	0.267698	-0.0273273	0.485997	-0.295026	0.218299	0.513325	0.0377601	0.999566	0.997611	0.0595887	0.999895	0.0970802	0.067112	0.0267945	0.0410995	0.616028	0.0143051	0.589234	0.574929
Q8BWY3	Etf1	eukaryotic translation termination factor 1			0.0467437	0.862028	0.996085	0.0531355	0.938507	0.266781	0.0796668	0.0708147	0.0183494	0.235576	-0.0524653	0.164761	0.217227
P49312	Hnrnpa1	heterogeneous nuclear ribonucleoprotein A1			0.0468546	0.540872	0.907998	0.350675	0.882473	0.0417624	0.123794	0.251132	0.0977051	-0.313135	-0.153427	-0.564266	-0.41084	0.00355961	0.178878	0.202693	0.422243	0.00351285	0.0108066	0.971187	0.272142	-0.276227	-0.225647	-0.548369	-0.497789	0.0505793
P16858	Gapdh	glyceraldehyde-3-phosphate dehydrogenase			0.0473767	0.959949	0.199885	0.233527	0.107099	0.12603	0.999634	0.0415299	-0.145086	-0.134327	-0.186616	-0.175857	0.0107591	0.000143046	0.709941	0.0960317	0.0143164	0.0149753	0.15981	7.34691e-05	0.0913721	-0.201126	0.28495	-0.292498	0.193578	0.486075
P50247	Gm4737	predicted gene 4737			0.0476365	0.489169	0.387571	0.77054	0.0402725	0.128099	0.905296	0.158087	-0.151489	-0.0942404	-0.309576	-0.252327	0.0572487	0.771367	0.741909	0.892229	0.97718	0.978766	0.918225	0.991336	-0.156949	-0.0930852	-0.0622447	0.063864	0.0947045	0.0308405
Q9CXF0	Kynu	kynureninase			0.0477745	0.0415567	0.169958	0.176345	0.798654	0.787591	0.999996	0.575436	0.443704	0.418928	-0.131732	-0.156508	-0.0247757	0.756278	0.999987	0.841203	0.999553	0.849337	0.999884	0.785636	0.00596714	0.169518	-0.0116385	0.163551	-0.0176056	-0.181157
Q64669	Nqo1	NAD(P)H dehydrogenase, quinone 1			0.0478129	0.0847655	0.777937	0.985317	0.358505	0.0464844	0.578674	-0.49411	-0.125732	0.0481422	0.368378	0.542252	0.173874
Q922R8	Pdia6	protein disulfide isomerase associated 6			0.0478752	0.748521	0.0564522	0.107762	0.382125	0.568427	0.983864	0.134034	0.380776	0.345342	0.246742	0.211308	-0.0354339	0.805919	0.990703	0.772285	0.946607	0.931868	0.996163	0.978678	0.00359614	0.141059	0.0817659	0.137462	0.0781698	-0.0592926
P62814	Atp6v1b2	ATPase, H+ transporting, lysosomal V1 subunit B2			0.0480965	0.338244	0.305902	0.0304634	0.999988	0.622992	0.558903	0.246968	0.235233	0.411939	-0.0117355	0.164971	0.176707	0.769803	0.88897	0.731652	0.949654	0.995733	0.996392	0.962761	-0.134001	-0.154342	-0.0782821	-0.0203404	0.0557192	0.0760596
P08032	Spta1	spectrin alpha, erythrocytic 1			0.0483137	0.0319983	0.275313	0.312645	0.553208	0.505136	0.999746	-0.699376	-0.379107	-0.375056	0.320269	0.32432	0.00405055
Q9CYW4	Hdhd3	haloacid dehalogenase-like hydrolase domain containing 3			0.0483617	0.081129	0.143186	0.945392	0.967577	0.196995	0.335374	0.688875	0.670365	0.137554	-0.0185093	-0.55132	-0.532811	0.0366094	0.534961	0.686007	0.302987	0.103688	0.0327019	0.862428	0.271204	-0.172932	-0.33339	-0.444136	-0.604594	-0.160458
P43277	H1f3	H1.3 linker histone, cluster member			0.0486315	0.209785	0.0649912	0.0736286	0.952522	0.96708	0.999882	-0.752794	-0.92099	-0.916415	-0.168196	-0.163621	0.00457489	0.0636175	0.533744	0.518102	0.70097	0.0632667	0.117571	0.993522	0.309289	-0.521164	-0.4005	-0.830453	-0.709788	0.120664
P97821	Ctsc	cathepsin C			0.0490679	0.819466	0.218343	0.0423478	0.723967	0.257755	0.787909	0.140866	0.294745	0.423504	0.153878	0.282637	0.128759
Q03249	Galt	galactose-1-phosphate uridyl transferase			0.049464	0.355966	0.0369754	0.163451	0.657348	0.979624	0.841942	-0.206634	-0.346291	-0.235689	-0.139657	-0.0290555	0.110602	0.0678125	0.167848	0.691966	0.0746737	0.611028	0.989692	0.374495	0.286627	0.132825	0.348436	-0.153802	0.061809	0.215611
Q501J6	Ddx17	DEAD box helicase 17			0.0498459	0.0903257	0.997921	0.988949	0.12131	0.0525888	0.960029	-0.774525	-0.0660013	0.0494209	0.708524	0.823946	0.115422	0.0489001	0.867034	0.996492	0.173021	0.930349	0.0542627	0.101329	-0.253698	-0.120992	0.432499	0.132706	0.686197	0.553491
Q3TIV5	Zc3h15	zinc finger CCCH-type containing 15			0.0499653	0.925434	0.996452	0.0584503	0.974982	0.223372	0.0862452	0.19829	0.0551124	0.782122	-0.143177	0.583833	0.72701
Q00519	Xdh	xanthine dehydrogenase			0.0500289	0.111154	0.0512087	0.223289	0.993409	0.94891	0.831555	-0.276797	-0.326354	-0.232058	-0.0495572	0.0447384	0.0942956
Q9CWS0	Ddah1	dimethylarginine dimethylaminohydrolase 1		a	0.0501677	0.0446459	0.516095	0.95936	0.398188	0.104693	0.799655	-0.325159	-0.141915	-0.0520095	0.183244	0.27315	0.0899057	4.32577e-06	0.000233893	0.104088	0.78195	2.68144e-06	4.42568e-05	0.471079	-1.54094	0.502516	0.157733	2.04346	1.69868	-0.344783
P15105	Glul	glutamate-ammonia ligase (glutamine synthetase)		d	0.0512654	0.113272	0.0736972	0.791183	0.999747	0.429829	0.335837	-0.358878	-0.357616	-0.130634	0.00126138	0.228244	0.226982	0.000174456	0.00866784	0.169494	0.202363	0.292461	0.000174512	0.00248732	-0.383254	-0.198355	0.192974	0.184899	0.576228	0.391329
Q62417	Sorbs1	sorbin and SH3 domain containing 1			0.0521907	0.966089	0.102717	0.761661	0.057416	0.525084	0.458357	-0.0691817	0.386315	0.150864	0.455496	0.220045	-0.235451
P24456	Cyp2d10	cytochrome P450, family 2, subfamily d, polypeptide 10			0.0525326	0.309028	0.0822607	0.0620514	0.911236	0.85203	0.998635	0.598684	0.760932	0.899934	0.162248	0.30125	0.139002	0.0193964	0.629584	0.938955	0.0187957	0.887367	0.244865	0.0432954	-0.191588	-0.0871859	-0.494453	0.104402	-0.302865	-0.407267
Q9JLJ2	Aldh9a1	aldehyde dehydrogenase 9, subfamily A1			0.0527085	0.100995	0.291496	0.0572745	0.872187	0.998708	0.771568	0.219341	0.158962	0.233332	-0.0603795	0.0139913	0.0743708	0.0835975	0.477973	0.679172	0.780228	0.0843449	0.125415	0.999044	0.142882	-0.107378	-0.0940595	-0.25026	-0.236942	0.0133186
Q8BTM8	Flna	filamin, alpha			0.0527273	0.154615	0.186451	0.0483384	0.995168	0.961482	0.869421	-0.556398	-0.429561	-0.705522	0.126838	-0.149123	-0.275961	0.40775	0.800137	0.997168	0.441427	0.871033	0.948682	0.514155	-0.109152	-0.0266108	-0.172511	0.0825417	-0.0633583	-0.1459
P23589	Car5a	carbonic anhydrase 5a, mitochondrial			0.0528357	0.184526	0.0403554	0.375132	0.90254	0.938415	0.558368	0.578977	0.755147	0.411279	0.176171	-0.167697	-0.343868
Q9CYZ2	Tpd52l2	tumor protein D52-like 2			0.0530023	0.784053	0.871457	0.0417674	0.995818	0.282664	0.162999	-0.09835	-0.0825158	-0.354655	0.0158342	-0.256305	-0.272139	0.0437153	0.91397	0.898655	0.107353	0.561315	0.0413462	0.280542	-0.139763	0.125737	0.416011	0.2655	0.555774	0.290274
P56382	Atp5e	ATP synthase, H+ transporting, mitochondrial F1 complex, epsilon subunit			0.0530391	0.0652415	0.173604	0.882566	0.901752	0.214481	0.490884	-0.618379	-0.453739	-0.138375	0.16464	0.480004	0.315364	0.0771479	0.731048	0.935571	0.229177	0.393347	0.8308	0.0715465	0.335033	-0.162726	0.686307	-0.497759	0.351274	0.849034
P26638	Sars	seryl-aminoacyl-tRNA synthetase			0.0533678	0.0343565	0.387401	0.599037	0.443093	0.273341	0.980992	-0.451913	-0.216864	-0.172693	0.235049	0.279221	0.0441719	0.360158	0.671964	0.332322	0.502571	0.967179	0.996816	0.993561	-0.13553	-0.190403	-0.150512	-0.0548734	-0.0149818	0.0398916
P02088	Hbb-b1	hemoglobin, beta adult major chain			0.0535203	0.069944	0.999902	0.906233	0.0626107	0.207948	0.8814	-0.526266	0.0568109	-0.135329	0.583076	0.390937	-0.19214	0.0330383	0.0997966	0.0275611	0.314308	0.980285	0.851557	0.576889	0.524524	0.615781	0.367359	0.0912565	-0.157166	-0.248422
Q61081	Cdc37	cell division cycle 37			0.0536946	0.204491	0.0394843	0.336892	0.872584	0.971511	0.598508	-0.204599	-0.275488	-0.157124	-0.0708888	0.0474749	0.118364	0.0337749	0.155858	0.115626	0.999952	0.9999	0.143742	0.105287	-0.220638	-0.207092	0.00971049	0.0135461	0.230349	0.216803
P17751	Tpi1	triosephosphate isomerase 1			0.0542047	0.133588	0.0736885	0.107718	0.99772	0.999998	0.99649	-0.333219	-0.351793	-0.32621	-0.0185736	0.00700931	0.0255829	0.000495673	0.541089	0.206313	0.0264767	0.0191266	0.382795	0.000314715	0.128147	-0.18475	0.285038	-0.312897	0.156891	0.469787
P62267	Rps23	ribosomal protein S23			0.0544252	0.0765217	0.267137	0.0780059	0.827043	0.998427	0.880967	-1.41977	-0.806062	-1.23726	0.613705	0.182505	-0.4312	0.00158929	0.728891	0.146776	0.111514	0.724066	0.0199145	0.00100132	-0.224636	-0.396575	0.446653	-0.171939	0.671289	0.843228
Q5EBG8	AU022252	expressed sequence AU022252		f	0.0546413	0.300809	0.0729834	0.0747817	0.895157	0.899974	0.999999	0.422477	0.628047	0.574623	0.20557	0.152146	-0.0534239	0.0128163	0.986082	0.194286	0.0154606	0.395775	0.044712	0.456466	0.0798594	0.410067	0.672609	0.330207	0.592749	0.262542
Q6P5E4	Uggt1	UDP-glucose glycoprotein glucosyltransferase 1			0.0553084	0.0728663	0.281262	0.084016	0.797	0.995685	0.883486	-0.0907407	-0.0595339	-0.0831814	0.0312068	0.00755932	-0.0236475
Q571I9	Aldh16a1	aldehyde dehydrogenase 16 family, member A1			0.0559808	0.999144	0.999953	0.0857863	0.999771	0.140047	0.0938117	-0.0141906	-0.0153934	-0.330333	-0.00120277	-0.316143	-0.31494	0.810408	0.959863	0.971279	0.994565	0.794573	0.993612	0.8982	0.0999077	-0.0850169	0.0810051	-0.184925	-0.0189026	0.166022
Q9DBL1	Acadsb	acyl-Coenzyme A dehydrogenase, short/branched chain			0.0560588	0.997129	0.751452	0.244482	0.877219	0.214138	0.0428084	-0.0333211	-0.168078	0.329545	-0.134756	0.362866	0.497622	0.403575	0.644237	0.788595	0.988086	0.983699	0.46672	0.5955	0.241107	0.201041	-0.0610467	-0.0400655	-0.302153	-0.262088
Q9QUI0	Rhoa	ras homolog family member A			0.0560821	0.167845	0.0927199	0.0774654	0.997076	0.99086	0.999628	-0.426958	-0.445648	-0.471005	-0.0186892	-0.0440465	-0.0253573	0.00299138	0.998493	0.157506	0.145451	0.150268	0.233783	0.0014972	-0.0382788	0.465726	-0.423317	0.504005	-0.385039	-0.889044
Q9D2V7	Coro7	coronin 7			0.0563558	0.300532	0.0512501	0.126907	0.815001	0.976458	0.957278	0.290783	0.450566	0.383631	0.159783	0.0928477	-0.0669352	0.0948792	0.229548	0.938249	0.998891	0.0794061	0.18466	0.973484	0.218303	-0.0642635	-0.0231186	-0.282566	-0.241421	0.0411449
Q91WK2	Eif3h	eukaryotic translation initiation factor 3, subunit H			0.0564898	0.471747	0.612395	0.594767	0.0766727	0.072858	0.99999	0.967106	-0.413462	-0.465976	-1.38057	-1.43308	-0.052514	0.0242778	0.578082	0.434965	0.47157	0.0564232	0.999641	0.0319408	-0.713123	0.725795	-0.64256	1.43892	0.0705629	-1.36836
Q00897	Serpina1d	serine (or cysteine) peptidase inhibitor, clade A, member 1D			0.0566165	0.365673	0.266843	0.0376741	0.999453	0.65102	0.679877	-0.524911	-0.564958	-0.808297	-0.0400466	-0.283385	-0.243339	0.0534134	0.285769	0.999953	0.121104	0.275056	0.978947	0.109707	-0.335891	0.00164056	-0.405192	0.337531	-0.0693009	-0.406832
Q9EQK5	Mvp	major vault protein			0.0569071	0.894017	0.844532	0.144625	0.474997	0.0518434	0.477908	-0.194637	0.0970406	0.392201	0.291678	0.586839	0.295161	0.253708	0.999908	0.278842	0.838001	0.360669	0.886494	0.751355	-0.0332101	0.246402	0.090346	0.279612	0.123556	-0.156056
Q9Z1Q9	Vars	valyl-tRNA synthetase			0.0570174	0.907108	0.42105	0.204695	0.181229	0.0798834	0.957066	0.0407126	-0.100765	-0.136399	-0.141477	-0.177112	-0.0356343	0.508576	0.855075	0.99712	0.857672	0.743993	0.437368	0.92174	-0.0890125	0.023995	0.0731497	0.113007	0.162162	0.0491547
Q8VCX1	Akr1d1	aldo-keto reductase family 1, member D1			0.0570246	0.0394373	0.498102	0.784771	0.379981	0.190697	0.958695	0.37033	0.174435	0.107916	-0.195895	-0.262415	-0.0665194	0.652095	0.897591	0.999035	0.924869	0.932675	0.5895	0.861185	-0.174942	-0.0445574	0.0723994	0.130385	0.247341	0.116957
Q9WVL0	Gstz1	glutathione transferase zeta 1 (maleylacetoacetate isomerase)			0.057084	0.0444347	0.187499	0.351936	0.787475	0.558624	0.973988	0.562229	0.412988	0.300803	-0.149241	-0.261425	-0.112185	0.28015	0.383106	0.585145	0.288882	0.956893	0.999667	0.916064	0.175158	0.126347	0.175715	-0.0488111	0.000556577	0.0493677
Q60597	Ogdh	oxoglutarate (alpha-ketoglutarate) dehydrogenase (lipoamide)			0.0571689	0.903825	0.0607842	0.202854	0.25332	0.584685	0.897956	0.0756475	0.311609	0.217922	0.235961	0.142274	-0.0936869	0.0333183	0.0423759	0.564774	0.0789312	0.298066	0.962886	0.507798	0.414938	0.151907	0.342288	-0.263031	-0.07265	0.190381
Q60866	Pter	phosphotriesterase related			0.0577402	0.0952996	0.142858	0.924122	0.982834	0.251356	0.368647	0.237493	0.202814	0.058014	-0.034679	-0.179479	-0.1448	0.601149	0.869647	0.813918	0.993573	0.999985	0.746722	0.662764	-0.159564	-0.164312	0.0593592	-0.00474743	0.218924	0.223671
O08573	Lgals9	lectin, galactose binding, soluble 9			0.0577521	0.128484	0.0554083	0.341957	0.98964	0.885294	0.698189	-0.38614	-0.478179	-0.271334	-0.0920392	0.114805	0.206845	0.310751	0.85764	0.997466	0.328351	0.916285	0.821837	0.382578	-0.175626	-0.0405978	-0.368845	0.135029	-0.193218	-0.328247
Q64176	Ces1e	carboxylesterase 1E		g	0.0587716	0.0385102	0.634812	0.403748	0.274544	0.459367	0.976604	0.709099	0.263611	0.356008	-0.445488	-0.35309	0.0923979	0.00624706	0.0249276	0.0380215	0.994141	0.951389	0.0397872	0.0630257	0.528631	0.461956	0.060883	-0.0666758	-0.467748	-0.401073
Q3ULD5	Mccc2	methylcrotonoyl-Coenzyme A carboxylase 2 (beta)			0.059214	0.785513	0.980844	0.194737	0.580199	0.0460113	0.342823	0.0955635	-0.0328857	-0.181086	-0.128449	-0.27665	-0.148201	0.31866	0.415672	0.328752	0.584832	1	0.982026	0.975195	0.179502	0.183574	0.144237	0.00407215	-0.0352646	-0.0393368
P14685	Psmd3	proteasome (prosome, macropain) 26S subunit, non-ATPase, 3			0.0594615	0.0608625	0.131981	0.54715	0.940369	0.459702	0.755333	0.445869	0.379932	0.218632	-0.065937	-0.227237	-0.1613	0.0279894	0.98506	0.999497	0.0525821	0.965712	0.133639	0.0332537	-0.119317	-0.0109213	-0.586737	0.108396	-0.467419	-0.575815
Q9QXG4	Acss2	acyl-CoA synthetase short-chain family member 2			0.0596801	0.926007	0.0810154	0.155146	0.286932	0.4586	0.981708	-0.16632	-0.560438	-0.590254	-0.394117	-0.423934	-0.0298165	0.194321	0.569065	0.252911	0.99866	0.968202	0.655109	0.320279	0.243787	0.334297	0.0421782	0.0905101	-0.201608	-0.292118
O35685	Nudc	nudC nuclear distribution protein			0.0605317	0.0441808	0.340147	0.233882	0.570665	0.712903	0.993845	-1.65484	-0.965582	-0.974072	0.68926	0.680771	-0.0084892
Q8VBT9	Aspscr1	alveolar soft part sarcoma chromosome region, candidate 1 (human)			0.0608529	0.313659	0.488906	0.0408446	0.973059	0.738585	0.440927	-0.241235	-0.189955	-0.362352	0.05128	-0.121117	-0.172397	0.446873	0.690275	0.73746	0.392095	0.9975	0.973048	0.905277	0.226601	0.211623	0.342148	-0.0149782	0.115546	0.130525
Q9DBA8	Amdhd1	amidohydrolase domain containing 1			0.0609177	0.803368	0.69696	0.222191	0.25471	0.0568594	0.789706	0.0997064	-0.121529	-0.220105	-0.221236	-0.319811	-0.098575	0.0819389	0.906254	0.659733	0.223192	0.315602	0.0859659	0.780825	0.128193	-0.238175	-0.428979	-0.366368	-0.557171	-0.190804
Q9JHW2	Nit2	nitrilase family, member 2			0.0615305	0.777213	0.933729	0.0524038	0.977953	0.33836	0.150179	0.0641828	0.0372842	0.181008	-0.0268986	0.116825	0.143724	0.0104603	0.542177	0.331955	0.304815	0.995474	0.0337596	0.0106516	0.116068	0.139375	-0.142667	0.0233071	-0.258735	-0.282042
Q9CWZ7	Napg	N-ethylmaleimide sensitive fusion protein attachment protein gamma			0.0617849	0.0777798	0.281418	0.974399	0.815062	0.155138	0.489029	0.386794	0.262647	0.0543793	-0.124147	-0.332414	-0.208268
Q9D1Q6	Erp44	endoplasmic reticulum protein 44			0.0621899	0.152886	0.0560732	0.300907	0.977133	0.948474	0.753349	0.384576	0.447073	0.290716	0.0624973	-0.0938604	-0.156358	0.146233	0.606396	0.967244	0.624058	0.820542	0.117523	0.340939	-0.341074	-0.13664	0.213119	0.204435	0.554193	0.349759
Q9DC69	Ndufa9	NADH:ubiquinone oxidoreductase subunit A9			0.0627213	0.68439	0.759817	0.0437949	0.99749	0.374547	0.243307	0.135951	0.116744	0.356309	-0.0192069	0.220359	0.239566	0.141672	0.335376	0.120241	0.341369	0.973001	0.99948	0.936992	0.358626	0.452154	0.349751	0.0935279	-0.0088748	-0.102403
Q8VCB3	Gys2	glycogen synthase 2		g	0.062922	0.93562	0.509839	0.0514214	0.875003	0.191446	0.488251	0.141161	0.259186	0.494188	0.118025	0.353028	0.235003	0.0116008	0.00658228	0.207511	0.152325	0.19673	0.328826	0.991422	0.548322	0.262891	0.319908	-0.285431	-0.228414	0.0570172
Q80VJ2	Sra1	steroid receptor RNA activator 1			0.0630815	0.221396	0.9999	0.757497	0.243109	0.0430717	0.721494	0.456161	-0.029032	-0.25161	-0.485193	-0.707771	-0.222578
P58710	Gulo	gulonolactone (L-) oxidase			0.0632653	0.942175	0.064532	0.27415	0.221694	0.624778	0.826298	-0.169887	-0.791015	-0.520482	-0.621129	-0.350596	0.270533	0.518711	0.998504	0.693515	0.997123	0.636203	0.999992	0.570695	0.0298504	-0.18998	0.0570203	-0.21983	0.0271699	0.247
P83940	Eloc	elongin C			0.0637878	0.145252	0.0612713	0.484468	0.987433	0.798996	0.568606	-0.771362	-0.889744	-0.534401	-0.118383	0.236961	0.355343	0.511746	0.624362	0.680104	0.998208	0.996515	0.718023	0.779762	0.251007	0.231133	0.042931	-0.019874	-0.208076	-0.188202
Q64374	Rgn	regucalcin			0.0638531	0.392892	0.289463	0.911545	0.99942	0.155138	0.0992454	-0.199493	-0.203121	0.0767498	-0.00362804	0.276243	0.279871	0.0685879	0.685568	0.428762	0.581494	0.0786902	0.131969	0.996616	-0.40005	0.412819	0.298599	0.812869	0.698649	-0.11422
P99024	Tubb5	tubulin, beta 5 class I			0.0641225	0.189019	0.315049	0.0521824	0.970763	0.940112	0.713532	0.400293	0.366579	0.503598	-0.0337139	0.103306	0.13702	0.703881	0.999393	0.722833	0.89306	0.823163	0.945614	0.988949	-0.0166207	-0.125704	-0.0647458	-0.109083	-0.0481252	0.0609581
Q8BGT5	Gpt2	glutamic pyruvate transaminase (alanine aminotransferase) 2			0.0645917	0.321704	0.798509	0.555523	0.0786108	0.953698	0.155006	0.256287	-0.0983249	0.184807	-0.354612	-0.0714805	0.283132	0.0446674	0.0806607	0.997511	0.99944	0.0476274	0.0982227	0.989435	0.42526	-0.0638761	0.00996596	-0.489136	-0.415294	0.0738421
Q8BI84	Mia3	melanoma inhibitory activity 3			0.0654827	0.368516	0.161116	0.0548466	0.974086	0.755573	0.928221	-0.277617	-0.347089	-0.445771	-0.0694726	-0.168154	-0.0986817	0.697736	0.999515	0.945927	0.923113	0.921922	0.962765	0.636604	-0.00686617	-0.117398	0.0996103	-0.110532	0.106476	0.217008
P51885	Lum	lumican			0.0662014	0.542191	0.0425581	0.596331	0.495922	0.99835	0.35738	0.507702	1.34308	0.357549	0.835378	-0.150153	-0.985531
P18242	Ctsd	cathepsin D			0.0662166	0.99983	0.0915902	0.389619	0.135228	0.48113	0.796306	-0.0119377	-0.334315	-0.228159	-0.322378	-0.216221	0.106157	0.308391	0.698651	0.79517	0.244847	0.99254	0.874677	0.680288	-0.492947	-0.306047	-0.830763	0.1869	-0.337816	-0.524716
P34927	Asgr1	asialoglycoprotein receptor 1			0.0666922	0.809476	0.122944	0.0889052	0.543009	0.44472	0.99769	-0.270166	-0.674574	-0.650975	-0.404408	-0.38081	0.0235986	0.00734385	0.994074	0.511557	0.0832927	0.413834	0.168725	0.00405875	0.028017	-0.274562	0.514048	-0.302579	0.486031	0.78861
Q99L88	Sntb1	syntrophin, basic 1			0.0669174	0.351224	0.241023	0.967774	0.998811	0.184911	0.114198	0.239556	0.243638	-0.0767746	0.00408196	-0.31633	-0.320412	0.288309	0.439966	0.99295	0.453064	0.549231	0.999497	0.569049	0.448448	0.10096	0.422279	-0.347487	-0.026169	0.321319
P21107	Tpm3	tropomyosin 3, gamma			0.0678233	0.137354	0.0830514	0.708564	0.999032	0.573499	0.444954	0.944527	1.03986	0.523556	0.0953321	-0.420972	-0.516304	0.35136	0.999044	0.52023	0.997998	0.48805	0.999991	0.417827	-0.0770075	0.229268	-0.0849894	0.306275	-0.00798192	-0.314257
Q9CPP6	Ndufa5	NADH:ubiquinone oxidoreductase subunit A5			0.0683958	0.385626	0.228667	0.0498777	0.994319	0.709288	0.817162	0.243073	0.30762	0.42245	0.0645474	0.179377	0.11483	0.0015103	0.0566	0.305374	0.384314	0.00150969	0.607225	0.0134745	-0.912089	0.569629	-0.522119	1.48172	0.38997	-1.09175
P16254	Srp14	signal recognition particle 14			0.0685522	0.173149	0.0757896	0.158243	0.987829	0.999851	0.974017	-0.549607	-0.589219	-0.512306	-0.0396119	0.0373005	0.0769124
Q9JJL3	Slco1b2	solute carrier organic anion transporter family, member 1b2		d	0.0690271	0.0998585	0.104416	0.201924	0.998267	0.948747	0.978822	-0.86511	-0.87531	-0.782714	-0.0101997	0.0823956	0.0925953	0.000306843	0.0288838	0.950056	0.0551975	0.0597855	0.000146758	0.015148	-0.412684	-0.0536204	0.360518	0.359064	0.773203	0.414139
Q9JMA7	Cyp3a41a	cytochrome P450, family 3, subfamily a, polypeptide 41A			0.0692332	0.984896	0.228045	0.0979433	0.436582	0.223422	0.956523	-0.120356	-0.835136	-0.894021	-0.71478	-0.773665	-0.0588854
P13634	Car1	carbonic anhydrase 1			0.0696344	0.100949	0.867392	0.150956	0.323279	0.983049	0.463782	-0.83379	-0.131672	-0.695301	0.702118	0.138489	-0.563629
Q9CYA0	Creld2	cysteine-rich with EGF-like domains 2			0.0697718	0.971526	0.1026	0.190238	0.26464	0.424888	0.98279	0.0531727	0.457015	0.397049	0.403843	0.343876	-0.0599668
Q9QXS1	Plec	plectin			0.0701837	0.0688528	0.311575	0.147841	0.744311	0.941471	0.962897	-0.221141	-0.134218	-0.177013	0.0869222	0.0441279	-0.0427943	0.0129388	0.246461	0.855057	0.288939	0.586851	0.00956581	0.0647467	-0.247189	-0.0888227	0.207096	0.158367	0.454285	0.295919
P56399	Usp5	ubiquitin specific peptidase 5 (isopeptidase T)			0.0706041	0.0609489	0.282087	0.193621	0.743656	0.860623	0.994624	0.384702	0.234971	0.27745	-0.149731	-0.107252	0.0424789	0.290988	0.973243	0.818104	0.731363	0.598479	0.944889	0.244984	0.0568814	-0.0922925	0.112601	-0.149174	0.0557193	0.204893
Q8BTI8	Srrm2	serine/arginine repetitive matrix 2			0.071667	0.327746	0.483987	0.0489242	0.979578	0.770991	0.498976	-0.293521	-0.219037	-0.490443	0.0744846	-0.196922	-0.271407
Q9Z2X1	Hnrnpf	heterogeneous nuclear ribonucleoprotein F			0.0720788	0.262987	0.124083	0.080382	0.987332	0.942583	0.994592	-0.367832	-0.415221	-0.445901	-0.0473882	-0.0780683	-0.0306801
P05201	Got1	glutamic-oxaloacetic transaminase 1, soluble		a	0.0732397	0.0620912	0.300274	0.202558	0.72647	0.853168	0.99361	0.448407	0.285601	0.32547	-0.162806	-0.122936	0.0398692	0.00377892	0.999316	0.0148651	0.0282289	0.0294494	0.0509144	0.997816	0.0172529	0.934235	0.872584	0.916982	0.855331	-0.0616507
Q9CQI6	Cotl1	coactosin-like 1 (Dictyostelium)			0.0733061	0.448858	0.0483714	0.596221	0.62985	0.987266	0.391149	0.307527	0.480822	0.21001	0.173296	-0.0975167	-0.270812	0.0372016	0.834944	0.999981	0.136275	0.83592	0.0366798	0.106488	-0.164427	-0.00632594	0.508427	0.158101	0.672855	0.514753
Q3UIR3	Dtx3l	deltex 3-like, E3 ubiquitin ligase		a	0.0735584	0.128675	0.168599	0.103517	0.991481	0.999998	0.991552	-0.37002	-0.332844	-0.376693	0.037176	-0.00667305	-0.043849	0.00662629	0.0417364	0.987061	0.716143	0.0179777	0.00559559	0.862652	-0.459468	0.0518865	0.178274	0.511355	0.637743	0.126388
P32020	Scp2	sterol carrier protein 2, liver		a	0.0749855	0.789589	0.085708	0.998585	0.455312	0.861109	0.113039	0.136738	0.424447	0.00472373	0.28771	-0.132014	-0.419723	0.00193947	0.00705601	0.904822	0.888282	0.00143567	0.0276221	0.502146	-0.472608	0.0529462	-0.100336	0.525554	0.372272	-0.153282
Q9D0E1	Hnrnpm	heterogeneous nuclear ribonucleoprotein M			0.0756412	0.755192	0.206052	0.0686339	0.772619	0.427527	0.918209	-0.1201	-0.229639	-0.289292	-0.109539	-0.169192	-0.0596526	0.0477052	0.725647	0.674343	0.396293	0.999996	0.0859196	0.0535003	-0.176729	-0.17802	0.227839	-0.00129169	0.404568	0.40586
P35564	Canx	calnexin			0.076312	0.5787	0.134279	0.0803079	0.803241	0.648883	0.990995	-0.421419	-0.663645	-0.801819	-0.242226	-0.3804	-0.138174	0.112991	0.843449	0.820434	0.42332	0.370791	0.91173	0.0968625	-0.106903	0.109555	-0.189872	0.216458	-0.0829692	-0.299428
P07901	Hsp90aa1	heat shock protein 90, alpha (cytosolic), class A member 1			0.0770937	0.374168	0.841212	0.740579	0.110722	0.0799455	0.997304	0.110192	-0.0490826	-0.058383	-0.159275	-0.168575	-0.00930038	0.251214	0.82632	0.995927	0.606504	0.902485	0.216658	0.445222	-0.147117	-0.0548325	0.134591	0.0922849	0.281708	0.189423
P40936	Inmt	indolethylamine N-methyltransferase			0.0771771	0.0625075	0.358512	0.220246	0.659054	0.831401	0.986701	-0.465967	-0.276369	-0.313583	0.189598	0.152384	-0.0372142	0.0761575	0.372462	0.936246	0.630282	0.643961	0.0555715	0.289978	0.448312	0.0372903	-0.687052	-0.411021	-1.13536	-0.724343
Q61129	Cfi	complement component factor i			0.0772899	0.300276	0.962729	0.0949903	0.533193	0.9418	0.212782	-0.383734	-0.0680376	-0.507358	0.315696	-0.123624	-0.43932
Q9QZE5	Copg1	coatomer protein complex, subunit gamma 1			0.0777019	0.0639809	0.387055	0.210656	0.634379	0.849922	0.97428	-0.36532	-0.184878	-0.253903	0.180442	0.111417	-0.0690253	0.16109	0.557956	0.999821	0.660758	0.485048	0.112779	0.676492	-0.17124	0.000271043	0.122832	0.171511	0.294072	0.122561
P62918	Rpl8	ribosomal protein L8			0.0777472	0.0518056	0.415383	0.401391	0.536747	0.551546	0.999993	-0.81306	-0.446774	-0.491953	0.366286	0.321107	-0.0451789	0.0531936	0.326561	1	0.517114	0.295985	0.0325833	0.481044	-0.18619	0.00598538	0.133537	0.192176	0.319728	0.127552
Q9QZW0	Atp11c	ATPase, class VI, type 11C			0.0786454	0.170096	0.073565	0.444066	0.987322	0.875997	0.670644	-0.557996	-0.613334	-0.378897	-0.0553383	0.179099	0.234437	0.090678	0.25767	0.847459	0.100793	0.614163	0.974333	0.31711	-0.38302	-0.138883	-0.459815	0.244137	-0.076795	-0.320932
Q91YP0	L2hgdh	L-2-hydroxyglutarate dehydrogenase			0.0789884	0.0625929	0.904349	0.863415	0.19032	0.221315	0.999615	1.53044	0.358395	0.399885	-1.17205	-1.13056	0.0414909	0.00949382	0.847	0.264204	0.280211	0.0766696	0.780673	0.00685662	0.10185	-0.302585	0.268884	-0.404435	0.167033	0.571468
Q8VBT2	Sds	serine dehydratase		e	0.0790035	0.327597	0.81108	0.879633	0.0839273	0.107693	0.998778	0.326348	-0.116229	-0.140987	-0.442578	-0.467336	-0.0247582	0.00501496	0.891863	0.0221056	0.995771	0.0075137	0.793405	0.0352354	0.106239	-0.470254	-0.00552131	-0.576493	-0.111761	0.464733
Q5YD48	A1cf	APOBEC1 complementation factor			0.0790934	0.0609457	0.409972	0.824353	0.593853	0.244519	0.88163	-0.268628	-0.150987	-0.0720199	0.117641	0.196608	0.0789668	0.463139	0.532599	0.99758	0.732156	0.604593	0.977897	0.808234	-0.204936	-0.0143233	-0.145875	0.190613	0.0590609	-0.131552
Q9JMD0	Zfp207	zinc finger protein 207			0.079261	0.101265	0.200704	0.894942	0.951716	0.296225	0.524551	0.414391	0.34702	0.133409	-0.0673709	-0.280982	-0.213611
Q8BGC4	Zadh2	zinc binding alcohol dehydrogenase, domain containing 2			0.0793719	0.098949	0.730763	0.148734	0.444729	0.982645	0.614815	0.306081	0.121688	0.265569	-0.184393	-0.0405123	0.143881
Q8VCF0	Mavs	mitochondrial antiviral signaling protein			0.0796639	0.378313	0.0649801	0.200682	0.791259	0.988929	0.913673	-0.261004	-0.380022	-0.308474	-0.119019	-0.0474709	0.0715478	0.813643	0.80075	0.99058	0.924358	0.90841	0.987775	0.984678	0.161031	0.05205	0.110766	-0.108981	-0.050265	0.0587162
Q8BJ64	Chdh	choline dehydrogenase			0.0796987	0.984926	0.51176	0.0773788	0.761401	0.183475	0.615601	-0.0618123	-0.208246	-0.394457	-0.146434	-0.332645	-0.186211	0.0565198	0.113477	0.998302	0.973617	0.126319	0.0543184	0.927925	0.508325	0.0236303	-0.113461	-0.484695	-0.621786	-0.137091
Q9JIF7	Copb1	coatomer protein complex, subunit beta 1			0.0802876	0.485434	0.822517	0.0610053	0.916723	0.660251	0.265069	-0.295196	-0.134381	-0.511245	0.160815	-0.216049	-0.376864	0.466211	0.999476	0.53957	0.932643	0.520871	0.906388	0.878707	-0.0314876	0.17677	0.0832709	0.208258	0.114759	-0.0934993
P97855	G3bp1	GTPase activating protein (SH3 domain) binding protein 1			0.0819371	0.101744	0.999993	0.981238	0.10626	0.185646	0.984759	0.371663	-0.000106937	0.054798	-0.37177	-0.316865	0.054905	0.727894	0.810401	0.997701	0.999849	0.696533	0.844339	0.993518	-0.147914	0.042763	-0.00140985	0.190677	0.146504	-0.0441729
Q8CIF4	Btd	biotinidase			0.0819502	0.174351	0.0871092	0.67322	0.993921	0.691715	0.493529	0.376431	0.45761	0.198764	0.0811788	-0.177668	-0.258847
P36552	Cpox	coproporphyrinogen oxidase			0.082371	0.169724	0.192345	0.9886	0.997126	0.270858	0.310938	-0.279817	-0.237458	-0.0406757	0.0423597	0.239142	0.196782	0.142965	0.756786	0.962097	0.339568	0.470818	0.916126	0.141453	-0.264938	0.132903	-0.41063	0.397842	-0.145692	-0.543534
O08677	Kng1	kininogen 1			0.0830891	0.114116	0.998754	0.954846	0.0889263	0.251693	0.9097	-0.547511	0.0436556	-0.138892	0.591167	0.408619	-0.182547	0.0138988	0.130063	0.786493	0.0151119	0.430163	0.790434	0.0696848	0.482256	0.182275	0.617687	-0.299981	0.135431	0.435412
P68372	Tubb4b	tubulin, beta 4B class IVB			0.0837218	0.570754	0.419007	0.0548976	0.997895	0.541546	0.604462	0.107178	0.122331	0.225742	0.0151537	0.118564	0.10341	0.441062	0.999915	0.978708	0.488164	0.972091	0.5007	0.681709	-0.0148839	0.0232601	0.112348	0.0381441	0.127232	0.0890875
Q8VC28	Akr1c13	aldo-keto reductase family 1, member C13		h	0.0838137	0.471109	0.0684757	0.20363	0.709564	0.962497	0.920305	0.119218	0.208201	0.162838	0.0889829	0.0436196	-0.0453633	0.000366783	0.342408	0.145521	0.0460259	0.986038	0.00198915	0.00037124	0.326485	0.420151	-0.563213	0.0936662	-0.889698	-0.983364
Q9WTP6	Ak2	adenylate kinase 2		g	0.0845101	0.255814	0.887947	0.827837	0.602836	0.0652028	0.421921	-0.121897	-0.0405759	0.0527094	0.0813208	0.174606	0.0932853	0.00718255	0.0145248	0.997293	0.534451	0.00760791	0.166892	0.39295	0.413232	-0.0231894	0.156513	-0.436421	-0.256719	0.179702
Q99KY4	Gak	cyclin G associated kinase			0.0846877	0.293647	0.199984	0.999952	0.999133	0.273946	0.184432	0.605007	0.718304	-0.012681	0.113297	-0.617688	-0.730985
Q91VT4	Cbr4	carbonyl reductase 4			0.084983	0.0883944	0.996174	0.665545	0.126919	0.468458	0.788345	0.401568	0.0365986	0.171889	-0.36497	-0.229679	0.135291
Q80XL6	Acad11	acyl-Coenzyme A dehydrogenase family, member 11			0.0853711	0.76476	0.0812317	0.205198	0.46549	0.7618	0.947144	0.253941	0.596059	0.485875	0.342119	0.231934	-0.110184	0.97116	0.983003	0.969661	0.985416	0.999976	0.999979	0.99977	-0.0486066	-0.0664578	-0.0529132	-0.0178512	-0.00430665	0.0135445
Q9R0N0	Galk1	galactokinase 1			0.0856853	0.805835	0.124439	0.127929	0.551072	0.55997	0.999998	0.116529	0.32637	0.313639	0.209841	0.19711	-0.0127307	0.000390807	0.396745	0.065175	0.0116876	0.00317805	0.000672401	0.733262	-0.137004	0.20639	0.28011	0.343394	0.417115	0.0737205
P17225	Ptbp1	polypyrimidine tract-binding protein 1			0.0859568	0.132453	0.132138	0.185631	0.999128	0.98767	0.996862	-0.767615	-0.678767	-0.653556	0.0888478	0.11406	0.0252118
Q9D892	Itpa	inosine triphosphatase (nucleoside triphosphate pyrophosphatase)			0.0862591	0.0751831	0.203569	0.435276	0.89581	0.634985	0.949574	-0.245274	-0.173053	-0.132712	0.0722203	0.112562	0.0403412	0.0681957	0.919903	0.975937	0.158997	0.727772	0.0642172	0.261884	-0.079716	0.0347142	0.249363	0.11443	0.329079	0.214649
Q3UGC7	Eif3j1	eukaryotic translation initiation factor 3, subunit J1			0.0869369	0.171738	0.190725	0.105957	0.997618	0.998928	0.984966	-0.603432	-0.513508	-0.558443	0.0899233	0.0449887	-0.0449345	0.496547	0.825273	0.580713	0.999991	0.988356	0.838163	0.598339	-0.221927	-0.327708	0.119502	-0.10578	0.34143	0.44721
Q8CFX1	H6pd	hexose-6-phosphate dehydrogenase (glucose 1-dehydrogenase)			0.087365	0.0898437	0.987753	0.976256	0.152744	0.174074	0.99978	-0.398932	-0.0512733	-0.0734211	0.347659	0.325511	-0.0221477
Q8R1G2	Cmbl	carboxymethylenebutenolidase-like (Pseudomonas)			0.0883533	0.485588	0.194633	0.992938	0.949944	0.352636	0.124395	-0.185201	-0.275906	0.0311383	-0.090704	0.21634	0.307044	0.0268895	0.726799	0.800945	0.143127	0.252391	0.688405	0.0213505	-0.147054	0.104244	-0.288005	0.251298	-0.140951	-0.392249
Q9D939	Sult1c2	sulfotransferase family, cytosolic, 1C, member 2			0.0884523	0.166821	0.999747	0.986721	0.145328	0.0972501	0.994561	0.307781	-0.0102518	-0.0447163	-0.318033	-0.352497	-0.0344645
Q9CQU0	Txndc12	thioredoxin domain containing 12 (endoplasmic reticulum)			0.0885426	0.984614	0.161283	0.9984	0.110117	0.956879	0.209891	-0.0857914	0.383471	0.00739411	0.469263	0.0931855	-0.376077
O55060	Tpmt	thiopurine methyltransferase			0.0889216	0.976344	0.122473	0.236837	0.292507	0.481805	0.977137	-0.0584051	-0.370468	-0.309273	-0.312063	-0.250868	0.0611952
Q8C7E7	Stbd1	starch binding domain 1			0.0900458	0.997549	0.409987	0.642343	0.566729	0.571412	0.0598772	0.0296567	0.315872	-0.265427	0.286215	-0.295084	-0.581299	0.0283295	0.906004	0.0357109	0.990237	0.180323	0.979257	0.0651944	-0.165432	-0.593982	-0.0743643	-0.428551	0.0910676	0.519618
P23116	Eif3a	eukaryotic translation initiation factor 3, subunit A			0.0923992	0.204214	0.56039	0.0856	0.840497	0.983096	0.599175	-0.383369	-0.245935	-0.437137	0.137433	-0.0537686	-0.191202	0.0946892	0.269674	0.424056	0.980507	0.958394	0.15149	0.241923	-0.311545	-0.240714	0.0443749	0.0708314	0.35592	0.285089
P62264	Rps14	ribosomal protein S14			0.0938794	0.119019	0.985453	0.35017	0.204266	0.859473	0.534782	-0.222001	-0.0287085	-0.150951	0.193293	0.0710507	-0.122242	0.32111	0.612611	0.435825	0.999753	0.998429	0.661448	0.486413	-0.168523	-0.172564	-0.0226418	-0.00404071	0.145881	0.149922
Q3UZ39	Lrrfip1	leucine rich repeat (in FLII) interacting protein 1			0.0940358	0.817189	0.470303	0.0681739	0.952029	0.365362	0.617878	-0.0829917	-0.138387	-0.261365	-0.0553956	-0.178373	-0.122977	0.940677	0.995068	0.997645	0.98051	0.974056	0.93148	0.996461	0.0180553	-0.0106512	-0.0235128	-0.0287064	-0.0415681	-0.0128617
P50462	Csrp3	cysteine and glycine-rich protein 3			0.0940793	0.0879333	0.902073	0.356358	0.256814	0.768197	0.74061	-0.581763	-0.142309	-0.349309	0.439453	0.232454	-0.207	0.100961	0.859564	0.848378	0.27303	0.417865	0.0874034	0.660803	-0.184551	0.133696	0.375198	0.318247	0.559749	0.241502
O08601	Mttp	microsomal triglyceride transfer protein			0.0940905	0.976956	0.104867	0.9925	0.257032	0.998857	0.167486	0.0354468	0.274927	0.0241408	0.23948	-0.0113061	-0.250786	0.284386	0.969538	0.884821	0.63265	0.668127	0.899237	0.234047	-0.178324	0.235109	-0.568048	0.413433	-0.389724	-0.803157
P19253	Rpl13a	ribosomal protein L13A			0.0954216	0.0827202	0.936619	0.501421	0.20986	0.599648	0.830094	-0.573978	-0.126452	-0.336828	0.447526	0.23715	-0.210376	0.305434	0.658536	0.861858	0.256878	0.963711	0.912717	0.617957	-0.167653	-0.0853453	-0.244711	0.0823081	-0.0770578	-0.159366
Q8VI36	Pxn	paxillin		d	0.0963491	0.204123	0.207759	0.108456	0.999189	0.995134	0.979379	-0.323898	-0.303198	-0.37803	0.0206998	-0.0541325	-0.0748323	0.00712074	0.993975	0.822597	0.00897742	0.946075	0.0230383	0.036399	0.0504193	0.152514	0.642937	0.102095	0.592518	0.490423
P58044	Idi1	isopentenyl-diphosphate delta isomerase		b	0.0976244	0.58865	0.0809275	0.230881	0.641307	0.928319	0.924117	-0.330109	-0.614507	-0.510856	-0.284398	-0.180747	0.103651	4.79606e-05	0.884388	0.0192455	0.0190002	0.120829	0.00641455	2.1206e-05	0.118123	0.564799	-0.599257	0.446677	-0.717379	-1.16406
Q60605	Myl6	myosin, light polypeptide 6, alkali, smooth muscle and non-muscle		f	0.0976764	0.924956	0.338967	0.0920217	0.739206	0.317261	0.848521	0.124882	0.383852	0.543068	0.25897	0.418186	0.159216	0.0116507	0.603768	0.626895	0.00791968	0.998387	0.135746	0.0629626	0.193028	0.176524	0.640839	-0.0165047	0.447811	0.464315
P01901	H2-K1	histocompatibility 2, K1, K region			0.0977125	0.231668	0.0853643	0.551758	0.96972	0.882174	0.606985	-0.515756	-0.565835	-0.339023	-0.0500788	0.176733	0.226812	0.201982	0.275573	0.983587	0.995246	0.39815	0.195114	0.929221	-0.277551	-0.0546404	0.0199171	0.222911	0.297469	0.0745575
Q91V92	Acly	ATP citrate lyase		f	0.0983046	0.436617	0.980887	0.623612	0.268264	0.0704753	0.833247	0.380823	-0.0161648	-0.265528	-0.396988	-0.646351	-0.249363	0.00406491	0.0350057	0.999547	0.0374938	0.0226861	0.996717	0.0233351	0.671097	-0.0241412	0.654094	-0.695238	-0.0170031	0.678235
Q9QYY9	Adh4	alcohol dehydrogenase 4 (class II), pi polypeptide			0.0983207	0.668396	0.0766639	0.887179	0.545023	0.96545	0.257406	-0.415414	-0.828212	-0.262248	-0.412798	0.153166	0.565964	0.0335497	0.653563	0.186624	0.865331	0.0252229	0.267317	0.564368	0.287115	-0.521522	-0.251083	-0.808636	-0.538198	0.270438
Q9D6Y7	Msra	methionine sulfoxide reductase A			0.0988709	0.776956	0.0738963	0.379214	0.426447	0.928014	0.743342	0.0803566	0.224194	0.13684	0.143837	0.0564839	-0.0873535
P33267	Cyp2f2	cytochrome P450, family 2, subfamily f, polypeptide 2		c	0.0990421	0.894227	0.749932	0.452382	0.994759	0.187382	0.0970233	-0.179733	-0.239628	0.314873	-0.0598952	0.494606	0.554502	0.000824478	0.382563	0.951848	0.00107325	0.624767	0.0507362	0.00201358	-0.425221	-0.146381	-1.10854	0.27884	-0.68332	-0.96216
O70310	Nmt1	N-myristoyltransferase 1			0.0991032	0.0691175	0.404203	0.445669	0.640555	0.596935	0.999822	-0.554898	-0.300687	-0.266607	0.254211	0.288292	0.0340802	0.0893582	0.236611	0.071687	0.505203	0.968874	0.917767	0.643514	-0.347917	-0.409147	-0.242675	-0.0612298	0.105242	0.166472
Q99L47	St13	suppression of tumorigenicity 13			0.101273	0.125463	0.971208	0.322046	0.245305	0.89592	0.553501	-0.314321	-0.0561633	-0.237501	0.258158	0.0768199	-0.181338	0.014964	0.0167693	0.348471	0.988556	0.250867	0.0304127	0.526559	-0.561033	-0.259844	-0.0481366	0.301189	0.512896	0.211707
O88952	Lin7c	lin-7 homolog C (C. elegans)			0.101392	0.40096	0.748858	0.0779304	0.908319	0.816342	0.388937	-0.745322	-0.526402	-1.07121	0.21892	-0.325892	-0.544811
P58389	Ptpa	protein phosphatase 2 protein activator			0.101714	0.866321	0.378695	0.0833418	0.857152	0.36487	0.780084	-0.0976335	-0.192171	-0.30046	-0.094537	-0.202827	-0.10829
P62849	Rps24	ribosomal protein S24			0.102314	0.653017	0.170783	0.108241	0.808298	0.667981	0.992984	-0.284156	-0.449358	-0.503476	-0.165201	-0.21932	-0.0541185	0.780328	0.889266	0.861852	0.765755	0.999999	0.99694	0.995162	0.0830335	0.0840141	0.102595	0.000980601	0.0195612	0.0185806
Q9DCC4	Pycrl	pyrroline-5-carboxylate reductase-like			0.103501	0.726191	0.583208	0.541798	0.151859	0.135754	0.999869	0.114923	-0.152842	-0.150935	-0.267765	-0.265858	0.0019068	0.00652877	0.643728	0.643768	0.0642015	0.12896	0.524728	0.00475065	0.211318	-0.252531	0.50269	-0.463849	0.291372	0.755221
Q9WTM5	Ruvbl2	RuvB-like protein 2			0.10412	0.274352	0.405905	0.0841903	0.981322	0.941364	0.754206	-0.418889	-0.365577	-0.557921	0.0533127	-0.139032	-0.192345
P10107	Anxa1	annexin A1			0.104347	0.462849	0.0707909	0.500215	0.727803	0.998784	0.598606	0.397203	0.711196	0.377664	0.313994	-0.0195385	-0.333532
Q91WD5	Ndufs2	NADH:ubiquinone oxidoreductase core subunit S2			0.104728	0.435609	0.0721454	0.460589	0.761013	0.999147	0.646579	-0.283613	-0.451616	-0.265359	-0.168003	0.0182544	0.186257
Q9WVQ5	Apip	APAF1 interacting protein		f	0.105116	0.0838755	0.814399	0.932708	0.324601	0.216539	0.99127	0.424616	0.114019	0.0707838	-0.310597	-0.353832	-0.0432353	0.000413333	0.875593	0.492286	0.00149562	0.184979	0.000567332	0.0184243	-0.169488	0.266616	0.860955	0.436105	1.03044	0.594339
Q06185	Atp5k	ATP synthase, H+ transporting, mitochondrial F1F0 complex, subunit E			0.105183	0.365987	0.124307	0.148029	0.942399	0.965944	0.999597	-0.82749	-1.06828	-1.23335	-0.240793	-0.405865	-0.165071	0.0595478	0.0829304	0.984988	0.999955	0.124216	0.0761048	0.977661	0.806908	0.127696	-0.0563521	-0.679211	-0.86326	-0.184048
Q9JHU2	Palmd	palmdelphin			0.106037	0.676255	0.791056	0.571569	0.993716	0.127047	0.158378	-0.454042	-0.359018	0.363835	0.0950243	0.817878	0.722853
Q6NZJ6	Eif4g1	eukaryotic translation initiation factor 4, gamma 1			0.106647	0.257931	0.999481	0.90439	0.219537	0.0893262	0.940936	-0.190327	0.00453281	0.0580735	0.19486	0.2484	0.0535407	0.226637	0.317587	0.999997	0.999145	0.279036	0.264627	0.999395	-0.213112	0.0156397	0.0122268	0.228752	0.225339	-0.00341296
P51410	Rpl9	ribosomal protein L9			0.10755	0.955241	0.172237	0.993532	0.43474	0.872509	0.110635	0.109706	0.495221	-0.0494074	0.385515	-0.159114	-0.544629	0.015548	0.883817	0.864716	0.0146652	0.999988	0.0890043	0.0498911	-0.124977	-0.120485	-0.572243	0.00449193	-0.447266	-0.451758
P97494	Gclc	glutamate-cysteine ligase, catalytic subunit		g	0.107871	0.84833	0.093378	0.323247	0.415609	0.824518	0.867459	0.0650937	0.200991	0.140806	0.135897	0.0757125	-0.0601844	6.69622e-08	4.80795e-06	0.000155644	0.166403	0.0788783	2.04421e-07	2.78883e-06	0.618279	0.41949	-0.171943	-0.198789	-0.790222	-0.591433
Q99KP6	Prpf19	pre-mRNA processing factor 19			0.108212	0.998016	0.960345	0.119464	0.991474	0.201032	0.264198	0.0302506	0.10266	0.379616	0.0724093	0.349365	0.276956	0.45417	0.931349	0.980078	0.417935	0.993533	0.81004	0.597395	-0.162453	-0.119563	-0.38473	0.0428907	-0.222276	-0.265167
P06745	Gpi1	glucose-6-phosphate isomerase 1			0.108759	0.996546	0.458591	0.201781	0.392349	0.174112	0.936084	-0.0168439	0.164197	0.229442	0.181041	0.246286	0.0652449	0.148346	0.927056	0.334252	0.999594	0.146456	0.892458	0.386766	0.221367	-0.52615	-0.027571	-0.747516	-0.248938	0.498579
P99028	Uqcrh	ubiquinol-cytochrome c reductase hinge protein			0.108791	0.955462	0.696734	0.0900399	0.951896	0.26699	0.481169	0.134614	0.291971	0.695401	0.157357	0.560787	0.40343	0.396702	0.761798	0.776961	0.323297	0.999262	0.900911	0.808145	0.432093	0.363919	0.821253	-0.0681733	0.38916	0.457333
Q9Z1D1	Eif3g	eukaryotic translation initiation factor 3, subunit G			0.109017	0.607268	0.992234	0.48714	0.758784	0.0811129	0.342449	-0.189065	-0.0365139	0.267711	0.152551	0.456776	0.304224	0.593873	0.863888	0.999851	0.912203	0.817081	0.520531	0.927194	-0.216979	0.0105256	0.260542	0.227505	0.477521	0.250016
Q80Y14	Glrx5	glutaredoxin 5			0.109199	0.346693	0.255065	0.0939289	0.999596	0.906656	0.929771	0.327381	0.351999	0.452285	0.0246181	0.124904	0.100286	0.125334	0.849448	0.157971	0.191591	0.606273	0.64641	0.999996	0.126482	0.389754	0.365593	0.263273	0.239112	-0.024161
Q9DCN2	Cyb5r3	cytochrome b5 reductase 3			0.110012	0.0795856	0.700015	0.847586	0.407055	0.283731	0.992126	-0.546139	-0.234078	-0.134573	0.312061	0.411567	0.0995053	0.12038	0.89165	0.411311	0.950794	0.15736	0.996521	0.181944	-0.173744	0.245371	-0.104389	0.419116	0.0693556	-0.34976
Q9R0P3	Esd	esterase D/formylglutathione hydrolase			0.110519	0.13894	0.546299	0.15278	0.729803	0.997636	0.802152	0.243335	0.135001	0.23141	-0.108334	-0.0119254	0.096409	0.00192156	0.93619	0.474703	0.0274367	0.23342	0.116	0.00104844	-0.0534992	0.121729	-0.259556	0.175228	-0.206056	-0.381285
Q61247	Serpinf2	serine (or cysteine) peptidase inhibitor, clade F, member 2			0.11079	0.194609	0.218815	0.1421	0.99744	0.999923	0.993235	-0.825983	-0.592667	-0.827715	0.233316	-0.00173199	-0.235048
Q91WU5	As3mt	arsenite methyltransferase		f	0.110893	0.0936443	0.292793	0.340043	0.852142	0.803781	0.999556	0.293464	0.209496	0.187966	-0.0839677	-0.105497	-0.0215297	0.000454424	0.952607	0.336677	0.00126964	0.172691	0.000764842	0.0280767	-0.0732837	0.233142	0.600566	0.306425	0.673849	0.367424
Q9JLI8	Sart3	squamous cell carcinoma antigen recognized by T cells 3			0.110911	0.160039	0.214944	0.173761	0.990281	0.998025	0.99913	-0.335351	-0.303224	-0.322283	0.0321263	0.013068	-0.0190583
P51881	Slc25a5	solute carrier family 25 (mitochondrial carrier, adenine nucleotide translocator), member 5			0.111438	0.402445	0.11115	0.188373	0.898243	0.977898	0.988945	-0.833406	-1.0421	-0.978945	-0.208692	-0.14554	0.0631519	0.0921082	0.653937	0.0840717	0.952925	0.629966	0.903773	0.21458	0.194445	0.39172	0.0647824	0.197275	-0.129663	-0.326938
Q9Z2I9	Sucla2	succinate-Coenzyme A ligase, ADP-forming, beta subunit			0.111952	0.186168	0.382467	0.119528	0.935949	0.99924	0.874545	-0.175176	-0.128056	-0.185327	0.0471203	-0.0101506	-0.0572709	0.0169487	0.746154	0.263811	0.520214	0.0521731	0.989743	0.0185798	0.11608	-0.313447	0.165334	-0.429527	0.0492537	0.478781
P46467	Vps4b	vacuolar protein sorting 4B			0.112593	0.143271	0.150553	0.494132	0.998502	0.786359	0.842257	-0.932163	-0.875028	-0.516885	0.0571346	0.415278	0.358143
O55022	Pgrmc1	progesterone receptor membrane component 1			0.113593	0.414992	0.143255	0.143833	0.937182	0.937843	1	-1.63168	-2.06128	-1.96552	-0.4296	-0.333848	0.0957523
P42225	Stat1	signal transducer and activator of transcription 1			0.114539	0.153819	0.218747	0.194115	0.98667	0.993378	0.999839	0.683423	0.544159	0.693401	-0.139264	0.00997808	0.149242
P24721	Asgr2	asialoglycoprotein receptor 2			0.114849	0.443196	0.114032	0.190605	0.872794	0.965013	0.989684	-0.673518	-0.939543	-0.812449	-0.266025	-0.138931	0.127094
Q8CIN4	Pak2	p21 (RAC1) activated kinase 2			0.114926	0.0790306	0.743917	0.626434	0.368245	0.468616	0.996936	-0.593597	-0.213947	-0.280934	0.37965	0.312663	-0.066987	0.0546583	0.262522	0.287401	0.954418	0.994276	0.118086	0.119847	-0.614174	-0.468277	0.157698	0.145897	0.771872	0.625975
P59242	Cgn	Cingulin			0.114943	0.934881	0.362317	0.915139	0.173884	0.999995	0.133568	-0.110026	0.219521	-0.115793	0.329548	-0.00576631	-0.335314	0.0660184	0.842633	0.955724	0.270238	0.980944	0.0806989	0.100773	-0.165491	-0.0548257	0.345871	0.110665	0.511362	0.400697
Q8R4N0	Clybl	citrate lyase beta like			0.115012	0.984482	0.438193	0.120926	0.693205	0.266834	0.829057	-0.0673437	-0.210869	-0.322943	-0.143525	-0.2556	-0.112075	0.290269	0.338787	0.900833	0.999829	0.659569	0.305623	0.868183	0.284758	0.128952	-0.00884501	-0.155807	-0.293603	-0.137797
Q99KR3	Lactb2	lactamase, beta 2			0.115576	0.430527	0.667989	0.997603	0.0785388	0.528952	0.557737	0.211524	-0.146055	0.0316444	-0.357579	-0.179879	0.177699	0.923835	0.989553	0.915909	0.998908	0.991575	0.998106	0.959053	0.0384418	0.0957623	0.0219363	0.0573205	-0.0165055	-0.073826
Q8R0F8	Fahd1	fumarylacetoacetate hydrolase domain containing 1			0.115587	0.937022	0.101102	0.452894	0.322223	0.82949	0.762188	-0.0798717	-0.316105	-0.195994	-0.236234	-0.116123	0.120111	0.319557	0.312772	0.437323	0.74837	0.974955	0.832985	0.959917	0.46266	0.329336	0.221213	-0.133324	-0.241446	-0.108122
P47791	Gsr	glutathione reductase			0.115655	0.191891	0.121156	0.455764	0.999017	0.89768	0.8137	-0.891591	-1.00634	-0.692373	-0.114751	0.199218	0.31397
P52480	Pkm	pyruvate kinase, muscle		f	0.116669	0.990552	0.241647	0.193992	0.427771	0.360301	0.998971	0.0731428	0.583962	0.495812	0.510819	0.422669	-0.08815	0.00114233	0.974211	0.325414	0.026658	0.197836	0.0845938	0.000571847	0.0589508	-0.378256	0.645697	-0.437207	0.586746	1.02395
Q8K183	Pdxk	pyridoxal (pyridoxine, vitamin B6) kinase			0.117821	0.115589	0.987865	0.620477	0.192707	0.59793	0.803337	-0.371313	-0.0569498	-0.188471	0.314364	0.182843	-0.131521
P01027	C3	complement component 3		f	0.117917	0.858322	0.0861931	0.653372	0.382596	0.988737	0.509424	0.162291	0.525839	0.219011	0.363548	0.0567192	-0.306829	0.0120161	0.764538	0.96019	0.013141	0.943824	0.126276	0.0256081	0.175836	0.0785192	0.644454	-0.0973166	0.468619	0.565935
P26883	Fkbp1a	FK506 binding protein 1a			0.118115	0.594095	0.996938	0.137837	0.706422	0.797308	0.192664	-0.411978	-0.0429366	-0.645575	0.369042	-0.233597	-0.602639	0.690749	0.999372	0.701605	0.906814	0.806508	0.954806	0.979459	0.0104367	0.154703	0.099664	0.144267	0.0892273	-0.0550393
Q9D6Y9	Gbe1	glucan (1,4-alpha-), branching enzyme 1			0.118179	0.422966	0.311425	0.0923531	0.999261	0.83911	0.87609	0.365089	0.426948	0.53285	0.0618595	0.167762	0.105902	0.0138375	0.239378	0.0158938	0.941983	0.647174	0.493196	0.0505304	0.284894	0.48915	0.0517735	0.204255	-0.233121	-0.437376
Q6NZC7	Sec23ip	SEC23-interacting protein			0.119683	0.130583	0.98408	0.997584	0.225877	0.175407	0.998232	0.359287	0.0635477	0.0418693	-0.295739	-0.317418	-0.0216784
P22315	Fech	ferrochelatase, mitochondrial		g	0.120609	0.891807	0.793233	0.299829	0.418689	0.113463	0.803216	-0.281415	0.348897	0.697449	0.630312	0.978863	0.348552	5.15531e-05	0.000674064	0.002349	0.992919	0.700441	0.000409081	0.00133214	1.01808	0.800712	-0.0228225	-0.217364	-1.0409	-0.823535
Q8BT60	Cpne3	copine III			0.121528	0.775094	0.274403	0.952036	0.843172	0.489195	0.117583	0.140228	0.297215	-0.133311	0.156988	-0.273538	-0.430526	0.627352	0.734078	0.890376	0.61709	0.97717	0.999192	0.938858	-0.206245	-0.115522	-0.233554	0.0907232	-0.0273088	-0.118032
Q9WU84	Ccs	copper chaperone for superoxide dismutase		e	0.121879	0.688554	0.330448	0.929051	0.946166	0.366932	0.127898	-0.113874	-0.174678	0.0546553	-0.0608033	0.16853	0.229333	1.77022e-05	0.983658	0.00339411	0.0375523	0.00270194	0.10191	8.9984e-06	0.0394925	-0.584894	0.43373	-0.624387	0.394237	1.01862
P14246	Slc2a2	solute carrier family 2 (facilitated glucose transporter), member 2			0.121901	0.434856	0.158066	0.14778	0.942351	0.931141	0.999976	-0.788638	-1.03816	-0.938604	-0.249526	-0.149966	0.0995593	0.124608	0.33607	0.341989	0.998058	0.997547	0.26491	0.262874	0.265704	0.23428	-0.00933668	-0.0314241	-0.275041	-0.243616
Q9DBE0	Csad	cysteine sulfinic acid decarboxylase		h	0.122114	0.482375	0.118697	0.951422	0.851126	0.769818	0.277597	0.548708	0.995242	0.202651	0.446534	-0.346057	-0.792591	0.000129088	0.242107	0.187374	0.0168256	0.99996	0.000475716	0.000177826	0.572662	0.564451	-1.07359	-0.00821157	-1.64625	-1.63804
Q64520	Guk1	guanylate kinase 1			0.123814	0.296248	0.108576	0.335178	0.96208	0.997567	0.891956	0.419375	0.546919	0.398723	0.127545	-0.0206518	-0.148196
Q8K2K6	Agfg1	ArfGAP with FG repeats 1			0.125679	0.886541	0.591615	0.395051	0.259446	0.153505	0.984721	-0.150731	0.326627	0.359585	0.477358	0.510316	0.0329584
Q7TQI3	Otub1	OTU domain, ubiquitin aldehyde binding 1			0.129998	0.962146	0.996213	0.286743	0.992337	0.159427	0.205909	-0.0755404	-0.0243596	0.273161	0.0511808	0.348701	0.297521	0.538984	0.926895	0.87795	0.936939	0.99991	0.660796	0.54726	-0.146169	-0.173043	0.194634	-0.0268743	0.340803	0.367677
Q8BP40	Acp6	acid phosphatase 6, lysophosphatidic			0.131123	0.723662	0.968275	0.430747	0.475111	0.0974289	0.69197	-0.193855	0.0435636	0.208352	0.237418	0.402207	0.164789
Q9CQJ6	Denr	density-regulated protein			0.131254	0.664975	0.181977	0.151973	0.816523	0.762659	0.999513	-0.438882	-0.664211	-0.685576	-0.225329	-0.246694	-0.021365
P50136	Bckdha	2-oxoisovalerate dehydrogenase subunit alpha, mitochondrial		g	0.13164	0.217229	0.245227	0.170609	0.99743	0.999994	0.995587	0.275181	0.240709	0.261775	-0.0344725	-0.0134058	0.0210667	0.00493252	0.0754075	0.0176666	1	0.971991	0.0764343	0.0179555	0.32933	0.396689	0.00106664	0.0673592	-0.328263	-0.395623
E9PV24	Fga	fibrinogen alpha chain			0.133149	0.743108	0.13153	0.239568	0.638406	0.830487	0.982249	0.197295	0.451605	0.406808	0.25431	0.209513	-0.0447974	0.0695045	0.554348	0.956643	0.224232	0.281985	0.942065	0.0805366	0.307381	-0.109894	0.520492	-0.417275	0.213111	0.630386
Q921I1	Trf	transferrin		d	0.133573	0.461038	0.74272	0.916098	0.108041	0.807928	0.377334	-0.303021	0.17364	-0.136373	0.476661	0.166648	-0.310013	0.00360142	0.0249483	0.61497	0.641462	0.169709	0.00257217	0.10208	-0.610314	-0.19485	0.229144	0.415465	0.839458	0.423994
Q4VAA2	Cdv3	carnitine deficiency-associated gene expressed in ventricle 3			0.135588	0.101548	0.631267	0.407759	0.544289	0.759619	0.978792	-0.250375	-0.112324	-0.14608	0.138051	0.104295	-0.0337561	0.0281473	0.364645	0.146181	0.900481	0.979963	0.13262	0.0389095	-0.264276	-0.288583	0.0946594	-0.0243074	0.358935	0.383242
Q9JHI5	Ivd	isovaleryl coenzyme A dehydrogenase		h	0.136239	0.373893	0.926976	0.830547	0.700309	0.106594	0.484213	0.178953	0.0576568	-0.0795357	-0.121296	-0.258489	-0.137193	8.85956e-05	0.839357	0.12405	0.00737864	0.541474	0.0021269	5.10892e-05	0.121629	0.294436	-0.476164	0.172807	-0.597793	-0.7706
Q91VW3	Sh3bgrl3	SH3 domain binding glutamic acid-rich protein-like 3			0.136266	0.708556	0.104923	0.876959	0.60179	0.981603	0.343345	0.170449	0.379797	0.111481	0.209348	-0.0589675	-0.268316	0.371637	0.999999	0.985071	0.562278	0.988957	0.599979	0.341607	-0.00787482	-0.064534	0.302213	-0.0566592	0.310088	0.366747
Q8BWN8	Acot4	acyl-CoA thioesterase 4			0.13655	0.243592	0.843313	0.972148	0.641089	0.125504	0.604591	-0.614234	-0.121418	0.107117	0.492816	0.721351	0.228535
Q60817	Naca	nascent polypeptide-associated complex alpha polypeptide			0.136957	0.736428	0.609143	0.662428	0.167609	0.192428	0.999727	0.241006	-0.259223	-0.252678	-0.500229	-0.493684	0.00654478
P27659	Rpl3	ribosomal protein L3			0.13696	0.996732	0.155954	0.501759	0.26525	0.671401	0.845837	0.22476	0.729863	0.519745	0.505102	0.294985	-0.210117	0.162007	0.998355	0.311735	0.994358	0.285858	0.999869	0.21003	-0.0587443	0.200246	-0.058854	0.258991	-0.000109663	-0.2591
Q9QXC1	Fetub	fetuin beta			0.137549	0.989306	0.250879	0.581945	0.183863	0.446906	0.911914	-0.1182	0.449121	0.240354	0.567321	0.358553	-0.208768
Q6P8I4	Pcnp	PEST proteolytic signal containing nuclear protein			0.138013	0.44827	0.365157	0.106956	0.999902	0.853522	0.86211	-0.239716	-0.236302	-0.361939	0.00341481	-0.122222	-0.125637
Q8R5C5	Actr1b	ARP1 actin-related protein 1B, centractin beta			0.138556	0.387223	0.166507	0.185547	0.970678	0.98107	0.999891	-0.542171	-0.694446	-0.714816	-0.152275	-0.172645	-0.0203707
Q14DH7	Acss3	acyl-CoA synthetase short-chain family member 3			0.138657	0.689488	0.702502	0.0966683	0.999773	0.595441	0.498063	-0.205106	-0.199802	-0.509995	0.00530406	-0.304889	-0.310193
Q9JMD3	Stard10	START domain containing 10			0.139835	0.745445	0.763721	0.530385	0.256054	0.13945	0.977381	0.0798389	-0.0755575	-0.107497	-0.155396	-0.187336	-0.0319397	0.0375531	0.743197	0.647873	0.295135	0.176492	0.890802	0.0318714	-0.201019	0.264991	-0.355888	0.46601	-0.154869	-0.620879
Q8K4H1	Afmid	arylformamidase			0.139934	0.876946	0.14257	0.994492	0.50617	0.954618	0.213425	-0.288456	-0.958802	-0.0355384	-0.670347	0.252917	0.923264	0.455978	0.497887	0.558511	0.601702	0.99478	0.994391	0.999998	-0.646787	-0.550308	-0.528577	0.0964793	0.11821	0.021731
P61979	Hnrnpk	heterogeneous nuclear ribonucleoprotein K			0.140345	0.349425	0.129063	0.293919	0.956642	0.999998	0.953774	0.310511	0.412516	0.331427	0.102004	0.0209154	-0.081089	0.0506729	0.77805	0.99893	0.0651831	0.827287	0.398759	0.0678239	-0.171153	-0.0400441	-0.401906	0.131109	-0.230752	-0.361861
P57780	Actn4	actinin alpha 4			0.14098	0.126424	0.98108	0.895081	0.226513	0.353805	0.987743	-0.348755	-0.0333815	-0.0986829	0.315374	0.250072	-0.0653014	0.0344068	0.903209	0.786221	0.163284	0.414284	0.516228	0.0237223	-0.273828	0.273563	-0.882319	0.547391	-0.60849	-1.15588
Q9QZQ1	Afdn	afadin, adherens junction formation factor			0.14376	0.867077	0.328566	0.134944	0.809143	0.501951	0.939743	0.150671	0.326814	0.457811	0.176143	0.30714	0.130997
O88668	Creg1	cellular repressor of E1A-stimulated genes 1			0.144108	0.99763	0.910437	0.192705	0.849853	0.173541	0.486203	-0.0260165	0.0930377	0.304631	0.119054	0.330648	0.211594
P36993	Ppm1b	protein phosphatase 1B, magnesium dependent, beta isoform			0.144366	0.917337	0.193457	0.999539	0.545881	0.878984	0.16243	-0.121878	-0.334643	-0.0025	-0.212765	0.119378	0.332143	0.0244226	0.217845	0.798285	0.345176	0.0407177	0.976296	0.0664156	0.370417	-0.13033	0.300221	-0.500747	-0.0701957	0.430552
Q01853	Vcp	valosin containing protein			0.14467	0.322662	0.188296	0.195211	0.995298	0.996447	0.999996	0.101655	0.118773	0.115573	0.017118	0.0139182	-0.00319982	0.0343297	0.975294	0.801476	0.180539	0.974142	0.109483	0.0284862	-0.0416925	-0.0780521	0.192951	-0.0363597	0.234644	0.271003
Q9D1F4	Akt1s1	AKT1 substrate 1 (proline-rich)			0.145486	0.658983	0.980357	0.302882	0.449975	0.944064	0.167802	0.193282	-0.0568976	0.293124	-0.25018	0.0998417	0.350022
Q61823	Pdcd4	programmed cell death 4			0.145875	0.535598	0.117051	0.856739	0.802335	0.923094	0.397084	0.366184	0.518386	0.195739	0.152202	-0.170444	-0.322646	0.157855	0.116195	0.497087	0.492002	0.663271	0.726941	0.999854	-0.550111	-0.28457	-0.298329	0.265541	0.251781	-0.0137596
Q8BGD9	Eif4b	eukaryotic translation initiation factor 4B			0.1459	0.315247	0.205525	0.18507	0.998305	0.995669	0.999895	-0.665054	-0.743835	-0.755338	-0.0787806	-0.0902841	-0.0115035	0.0602063	0.876911	0.626309	0.401357	0.260528	0.866323	0.046711	-0.353425	0.551391	-0.960232	0.904816	-0.606807	-1.51162
A2AN08	Ubr4	ubiquitin protein ligase E3 component n-recognin 4			0.146028	0.219009	0.16008	0.580123	0.999889	0.846508	0.786832	0.211337	0.218074	0.124898	0.00673713	-0.0864389	-0.093176	0.190117	0.585452	0.510881	0.960227	1	0.333763	0.257888	-0.237782	-0.284698	0.111777	-0.0469158	0.349559	0.396475
Q3UMF0	Cobll1	Cobl-like 1			0.147004	0.395335	0.152562	0.233397	0.956687	0.993867	0.993283	-0.218933	-0.285934	-0.242744	-0.0670009	-0.023811	0.0431899	0.476845	0.565582	0.999481	0.999932	0.47489	0.597281	0.998158	-0.188987	0.0179779	-0.00410966	0.206965	0.184877	-0.0220876
Q99JT9	Adi1	acireductone dioxygenase 1			0.14751	0.890003	0.773482	0.369899	0.39798	0.143881	0.889679	-0.121909	0.140764	0.256368	0.262673	0.378277	0.115604
Q07456	Ambp	alpha 1 microglobulin/bikunin precursor			0.147654	0.472287	0.785261	0.881964	0.127213	0.858301	0.371383	-0.335161	0.240659	-0.15696	0.57582	0.178201	-0.397619
O70325	Gpx4	glutathione peroxidase 4			0.148352	0.154483	0.291981	0.304851	0.955041	0.947852	0.99999	-0.473462	-0.348209	-0.372156	0.125253	0.101306	-0.0239469	0.114823	0.999528	0.294907	0.923705	0.402688	0.897898	0.101355	0.0202109	0.33245	-0.117254	0.312239	-0.137465	-0.449704
Q6ZWY3	Rps27l	ribosomal protein S27-like			0.14855	0.171547	0.55564	0.207016	0.790498	0.995233	0.881444	0.229922	0.13753	0.209503	-0.0923924	-0.0204186	0.0719738	0.0752588	0.819411	0.0559048	0.401612	0.344386	0.915607	0.681611	-0.112361	-0.659382	-0.379845	-0.547021	-0.267484	0.279537
P58252	Eef2	eukaryotic translation elongation factor 2			0.148772	0.610934	0.108334	0.773854	0.70956	0.986181	0.462628	-0.0834289	-0.158569	-0.059464	-0.0751402	0.0239649	0.0991051	0.0626796	0.156491	0.946306	0.792431	0.052778	0.539587	0.454012	-0.285666	0.045912	-0.111951	0.331578	0.173715	-0.157863
G3X982	Aox3	aldehyde oxidase 3		c	0.149692	0.99999	0.433676	0.813455	0.46596	0.851926	0.112799	0.0244466	-0.227522	0.157691	-0.251969	0.133245	0.385213	0.00432688	0.0108296	0.031693	0.00665172	0.819877	0.999998	0.779733	-0.921806	-0.686952	-0.92089	0.234854	0.000916324	-0.233938
Q99LC3	Ndufa10	NADH:ubiquinone oxidoreductase subunit A10		b	0.149867	0.979389	0.776051	0.253882	0.583414	0.163575	0.760609	-0.0757226	0.150179	0.342479	0.225902	0.418201	0.1923	0.00212476	0.417964	0.0102511	0.903871	0.312345	0.160759	0.00242765	0.472589	0.786997	-0.158366	0.314408	-0.630956	-0.945364
Q8K411	Pitrm1	pitrilysin metallepetidase 1			0.150457	0.928721	0.161952	0.319986	0.467367	0.710416	0.970193	-0.198052	-0.554938	-0.4492	-0.356886	-0.251148	0.105738
Q9QZ23	Nfu1	NFU1 iron-sulfur cluster scaffold			0.151372	0.269068	0.189153	0.248845	0.99956	0.99992	0.998003	0.586308	0.638494	0.645534	0.0521867	0.0592266	0.00703992	0.0748755	0.920242	0.995075	0.132553	0.81527	0.424896	0.0715985	0.0519218	-0.141176	0.425625	-0.193098	0.373703	0.566801
Q14CH1	Mocos	molybdenum cofactor sulfurase			0.152156	0.662394	0.194478	0.181775	0.837552	0.818383	0.999972	-0.232182	-0.390456	-0.419773	-0.158275	-0.187591	-0.0293164	0.0157794	0.867381	0.122951	0.0153274	0.501426	0.0991803	0.61113	0.249311	0.581617	0.808948	0.332307	0.559638	0.227331
P70372	Elavl1	ELAV (embryonic lethal, abnormal vision)-like 1 (Hu antigen R)			0.152535	0.372348	0.1283	0.720863	0.943628	0.904799	0.573623	-0.212499	-0.281355	-0.119582	-0.0688564	0.0929171	0.161774
P00920	Car2	carbonic anhydrase 2			0.152864	0.137234	0.918016	0.475197	0.348365	0.789657	0.835842	-0.528322	-0.0665868	-0.331105	0.461736	0.197217	-0.264519
O88746	Tom1	target of myb1 trafficking protein			0.153059	0.277102	0.154002	0.721301	0.994711	0.811805	0.637029	-0.35388	-0.415678	-0.204704	-0.061798	0.149176	0.210974
Q9CQA3	Sdhb	succinate dehydrogenase complex, subunit B, iron sulfur (Ip)		f	0.153225	0.902432	0.560328	0.121431	0.939411	0.421735	0.715517	0.0752341	0.145701	0.252049	0.0704671	0.176815	0.106348	0.00899493	0.987469	0.998083	0.0157444	0.997924	0.0444083	0.0163795	0.0343793	-0.000253985	0.49418	-0.0346333	0.459801	0.494434
Q91W90	Txndc5	thioredoxin domain containing 5			0.153405	0.216088	0.683483	0.18357	0.758194	0.999997	0.736997	-0.241488	-0.11132	-0.235503	0.130167	0.00598499	-0.124182	0.454373	0.885236	0.799384	0.97657	0.401483	0.689279	0.96098	0.124215	-0.14362	-0.0963294	-0.267836	-0.220545	0.0472908
Q64433	Hspe1	heat shock protein 1 (chaperonin 10)			0.15353	0.999802	0.663367	0.174203	0.747758	0.241225	0.73821	-0.00345619	-0.122714	-0.235448	-0.119258	-0.231992	-0.112734	0.135819	0.225032	0.999989	0.485486	0.20774	0.917899	0.466139	0.186177	0.00567804	0.130683	-0.180499	-0.0554937	0.125005
Q8R0Y6	Aldh1l1	aldehyde dehydrogenase 1 family, member L1			0.154233	0.511867	0.726688	0.954237	0.120627	0.79173	0.429255	0.153818	-0.0920457	0.0584393	-0.245864	-0.0953791	0.150485	0.0151809	0.873501	0.647033	0.117948	0.270233	0.457428	0.00974719	-0.195641	0.225419	-0.510351	0.42106	-0.31471	-0.73577
Q64458	Cyp2c29	cytochrome P450, family 2, subfamily c, polypeptide 29		h	0.154964	0.999833	0.537491	0.707319	0.538543	0.783936	0.110679	0.0389702	-0.308289	0.390675	-0.34726	0.351705	0.698964	0.000161495	0.892864	0.973922	0.000320056	0.986087	0.00241321	0.000456954	-0.314474	-0.198423	-1.76814	0.11605	-1.45367	-1.56972
O88271	Cfdp1	craniofacial development protein 1			0.15533	0.436254	0.144006	0.894764	0.925735	0.812689	0.412758	0.33125	0.48302	0.150436	0.15177	-0.180814	-0.332584
Q99K48	Nono	non-POU-domain-containing, octamer binding protein			0.157458	0.281709	0.148197	0.503606	0.992328	0.951655	0.829869	-0.380292	-0.422739	-0.272419	-0.0424467	0.107873	0.150319	0.0198801	0.779875	0.976691	0.0787332	0.537235	0.0166752	0.132286	0.0883676	-0.0250222	-0.226904	-0.11339	-0.315272	-0.201882
P45878	Fkbp2	FK506 binding protein 2			0.157733	0.998781	0.399678	0.22287	0.532735	0.329375	0.976197	-0.051479	-0.300032	-0.392589	-0.248553	-0.341109	-0.0925561
P63101	Ywhaz	tyrosine 3-monooxygenase/tryptophan 5-monooxygenase activation protein, zeta polypeptide		c	0.158095	0.962971	0.68196	0.133913	0.93631	0.345887	0.628386	0.0439816	0.0969552	0.201133	0.0529737	0.157152	0.104178	0.000194581	0.00049613	0.99999	0.0945445	0.000316256	0.0578075	0.0728503	-0.577779	0.00831131	-0.271946	0.58609	0.305833	-0.280257
Q9JLI6	Scly	selenocysteine lyase			0.159294	0.223732	0.589413	0.180925	0.845992	1	0.816975	0.316463	0.197881	0.309013	-0.118582	-0.00744968	0.111132	0.146932	0.555649	0.99175	0.340262	0.379206	0.99037	0.197479	0.250319	-0.0450876	0.254901	-0.295407	0.00458185	0.299989
Q61233	Lcp1	lymphocyte cytosolic protein 1			0.159796	0.131257	0.786967	0.952564	0.480796	0.28752	0.975368	-0.255754	-0.0960302	-0.048981	0.159724	0.206773	0.0470493
P00329	Adh1	alcohol dehydrogenase 1 (class I)		g	0.161824	0.994699	0.319467	0.248388	0.49747	0.408783	0.998113	0.0211325	0.118828	0.129756	0.0976958	0.108623	0.0109274	0.0111434	0.0216689	0.999953	1	0.018391	0.0213999	0.99993	0.408269	0.00439835	-0.00959086	-0.403871	-0.41786	-0.0139892
Q80X50	Ubap2l	ubiquitin-associated protein 2-like			0.162752	0.990913	0.153824	0.894197	0.297444	0.981978	0.434373	-0.0856767	-0.383159	-0.145867	-0.297482	-0.06019	0.237292
Q9CR16	Ppid	peptidylprolyl isomerase D (cyclophilin D)			0.16486	0.408381	0.163781	0.275165	0.960164	0.997894	0.98705	-0.168669	-0.211402	-0.180323	-0.0427331	-0.0116545	0.0310786	0.27068	0.833261	0.956807	0.238067	0.977145	0.741151	0.428606	-0.17343	-0.0893997	-0.368953	0.0840303	-0.195523	-0.279553
P68368	Tuba4a	tubulin, alpha 4A			0.165017	0.646744	0.44105	0.123058	0.993005	0.714496	0.831389	0.14174	0.173475	0.277727	0.0317353	0.135987	0.104252	0.331509	1	0.999978	0.432693	0.999993	0.476685	0.376397	-0.0335865	-0.0148941	-0.267418	0.0186924	-0.233831	-0.252524
P47879	Igfbp4	insulin-like growth factor binding protein 4			0.165531	0.98698	0.170846	0.512491	0.341552	0.752626	0.862306	0.0224588	0.133971	0.0847285	0.111512	0.0622696	-0.0492422
Q04447	Ckb	creatine kinase, brain			0.16656	0.946425	0.148013	0.510378	0.407418	0.858884	0.823752	0.112699	0.472654	0.251758	0.359956	0.13906	-0.220896	0.251176	0.605666	0.963272	0.824438	0.828661	0.207393	0.531367	-0.516109	-0.159764	0.617125	0.356345	1.13323	0.776889
P26516	Psmd7	proteasome (prosome, macropain) 26S subunit, non-ATPase, 7			0.166887	0.904996	0.198401	0.27415	0.575041	0.692058	0.996575	0.146594	0.507725	0.47786	0.361131	0.331267	-0.0298643	0.147989	0.39697	0.921503	0.159486	0.699239	0.963094	0.359337	-0.170357	-0.0477844	-0.21862	0.122573	-0.0482632	-0.170836
Q9CY58	Serbp1	serpine1 mRNA binding protein 1			0.167815	0.28311	0.175219	0.372601	0.997672	0.99098	0.956586	-0.298186	-0.314599	-0.253375	-0.0164134	0.0448109	0.0612243	0.0184511	0.985985	0.994127	0.0421271	0.933663	0.030147	0.0531921	-0.0506714	0.0287684	0.325171	0.0794397	0.375842	0.296403
Q9Z2M7	Pmm2	phosphomannomutase 2			0.167929	0.123916	0.574533	0.503229	0.664974	0.731666	0.999315	-0.76522	-0.397261	-0.427975	0.367959	0.337245	-0.0307138	0.312945	0.986225	0.999885	0.462984	0.975224	0.333071	0.463486	-0.0858939	-0.00365502	0.251185	0.0822389	0.337079	0.25484
P50431	Shmt1	serine hydroxymethyltransferase 1 (soluble)		f	0.168502	0.150219	0.753021	0.357753	0.560938	0.908596	0.89466	0.218862	0.103902	0.154874	-0.11496	-0.0639882	0.0509714	0.000488849	0.267505	0.0884924	0.000244743	0.973293	0.020734	0.0251339	0.199548	0.248081	0.570654	0.0485324	0.371106	0.322574
Q8BWT1	Acaa2	acetyl-Coenzyme A acyltransferase 2 (mitochondrial 3-oxoacyl-Coenzyme A thiolase)			0.169498	0.261049	0.999819	0.455651	0.291105	0.958729	0.499595	0.108458	0.00361039	0.0838071	-0.104848	-0.0246508	0.0801967	0.0034468	0.315633	0.306416	0.19072	0.0127878	0.996703	0.00497773	0.20746	-0.250433	0.2359	-0.457893	0.02844	0.486333
P28654	Dcn	decorin			0.169735	0.816499	0.503287	0.975033	0.162133	0.961066	0.293449	-1.69055	2.34652	-0.910237	4.03707	0.780313	-3.25676
Q920E5	Fdps	farnesyl diphosphate synthetase		b	0.170845	0.297242	0.993862	0.959935	0.41262	0.143389	0.876585	0.431291	0.122539	-0.0879889	-0.308753	-0.51928	-0.210528	0.00201006	0.812364	0.0290221	0.473881	0.219782	0.145263	0.00128696	0.175317	0.730341	-0.413643	0.555024	-0.58896	-1.14398
P56213	Gfer	growth factor, augmenter of liver regeneration			0.170882	0.48516	0.144959	0.347	0.895568	0.998306	0.940509	-0.461674	-0.646455	-0.527671	-0.184781	-0.0659971	0.118784
Q9R1P0	Psma4	proteasome subunit alpha 4			0.173513	0.144313	0.382911	0.663591	0.880756	0.633937	0.958935	0.360153	0.25661	0.16472	-0.103542	-0.195432	-0.0918902
Q61792	Lasp1	LIM and SH3 protein 1		d	0.174148	0.445924	0.289699	0.168425	0.996304	0.946667	0.984873	-0.164016	-0.182613	-0.218282	-0.0185977	-0.0542665	-0.0356688	0.00141323	0.555714	0.613878	0.0341468	0.99572	0.00329367	0.00213776	-0.263552	-0.212613	0.481362	0.0509391	0.744913	0.693974
Q00623	Apoa1	apolipoprotein A-I			0.174249	0.134905	0.448443	0.657778	0.808009	0.615889	0.983319	-0.475816	-0.24168	-0.232367	0.234136	0.243449	0.00931366	0.256537	0.449957	0.492281	0.234247	0.995851	0.984372	0.920834	-0.372907	-0.240946	-0.451056	0.131961	-0.0781491	-0.21011
P41105	Rpl28	ribosomal protein L28			0.174754	0.149488	0.561233	0.356955	0.740676	0.908109	0.981336	-0.883103	-0.497071	-0.657872	0.386032	0.225231	-0.160801	0.01713	0.0119474	0.393553	0.807047	0.165375	0.0630883	0.89995	-0.404873	-0.166064	-0.0978778	0.238809	0.306995	0.068186
Q9CQ54	Ndufc2	NADH:ubiquinone oxidoreductase subunit C2			0.176399	0.130191	0.526531	0.584924	0.726332	0.672116	0.999631	-0.559361	-0.297264	-0.29445	0.262097	0.264911	0.00281372	0.120264	0.958674	0.245136	0.991433	0.127811	0.867939	0.377489	-0.0981925	0.370708	0.0768516	0.4689	0.175044	-0.293856
P62077	Timm8b	translocase of inner mitochondrial membrane 8B		d	0.176498	0.435473	0.139004	0.518421	0.919712	0.995621	0.797983	-0.442853	-0.592462	-0.367357	-0.14961	0.0754954	0.225105	0.00365211	0.953093	0.915901	0.0101964	0.668271	0.00542297	0.0268384	-0.151841	0.127492	0.759522	0.279333	0.911363	0.63203
Q91X44	Gckr	glucokinase regulatory protein		f	0.17651	0.902496	0.301012	0.980096	0.730622	0.727578	0.166128	-0.0683616	-0.183922	0.0541686	-0.11556	0.12253	0.23809	3.3502e-05	0.801732	0.357275	3.70176e-05	0.914091	0.000411617	0.000527065	0.0750595	0.139047	0.579805	0.0639878	0.504745	0.440757
Q9DBB8	Dhdh	dihydrodiol dehydrogenase (dimeric)		c	0.176793	0.999859	0.980969	0.32444	0.991694	0.33784	0.182904	-0.010698	-0.0357252	0.157649	-0.0250272	0.168347	0.193375	0.00476492	0.899663	0.811227	0.0263881	0.433314	0.135601	0.00328769	-0.0851677	0.0974695	-0.365919	0.182637	-0.280751	-0.463388
Q9DCH4	Eif3f	eukaryotic translation initiation factor 3, subunit F			0.177925	0.237538	0.619086	0.206861	0.842076	0.99999	0.833344	-0.347338	-0.168331	-0.34805	0.179007	-0.000711597	-0.179719
Q80XI4	Pip4k2b	phosphatidylinositol-5-phosphate 4-kinase, type II, beta			0.180165	0.941169	0.529087	0.508553	0.282837	0.269194	0.999983	0.0716883	-0.198766	-0.206037	-0.270454	-0.277725	-0.00727141
Q3UTJ2	Sorbs2	sorbin and SH3 domain containing 2			0.182244	0.970109	0.164796	0.938347	0.385756	0.999638	0.388369	0.0672342	0.287057	0.0741042	0.219822	0.00687007	-0.212952
Q78JT3	Haao	3-hydroxyanthranilate 3,4-dioxygenase			0.182795	0.752957	0.19984	0.256803	0.764989	0.842579	0.998425	-0.108621	-0.218717	-0.213693	-0.110097	-0.105072	0.00502478	0.375848	0.850475	0.922729	0.796792	0.503436	0.99993	0.416224	-0.152767	0.0988511	-0.147726	0.251618	0.00504114	-0.246577
Q9QYR7	Acot3	acyl-CoA thioesterase 3			0.183324	0.8632	0.208765	0.278715	0.654107	0.756555	0.997487	0.153481	0.382176	0.400805	0.228695	0.247324	0.0186287
Q8R317	Ubqln1	ubiquilin 1			0.184985	0.893562	0.403059	0.904593	0.162007	0.551959	0.787675	-0.0732574	0.187092	0.0810135	0.26035	0.154271	-0.106079	0.633733	0.999783	0.880426	0.721609	0.862929	0.708345	0.983151	-0.0117912	0.15736	0.225703	0.169152	0.237494	0.0683427
Q91VS7	Mgst1	microsomal glutathione S-transferase 1			0.185085	0.660241	0.520112	0.135796	0.998539	0.732268	0.789311	-0.529788	-0.626214	-0.888087	-0.0964256	-0.358298	-0.261873	0.000394663	0.109479	0.147876	0.100017	0.00134357	0.999709	0.000889829	-0.699017	0.423821	-0.669479	1.12284	0.0295377	-1.0933
Q9JHL1	Slc9a3r2	solute carrier family 9 (sodium/hydrogen exchanger), member 3 regulator 2			0.185822	0.416672	0.155914	0.724875	0.949499	0.931924	0.637683	-0.436109	-0.550634	-0.309325	-0.114525	0.126784	0.241308
Q8K157	Galm	galactose mutarotase			0.186608	1	0.521986	0.26516	0.563492	0.307093	0.953825	0.0121423	0.148853	0.206722	0.136711	0.19458	0.057869
Q91XC8	Dap	death-associated protein			0.188281	0.234272	0.23671	0.453564	0.999349	0.941275	0.964434	-2.56235	-1.92192	-1.543	0.640433	1.01935	0.378922
Q99MR6	Srrt	serrate RNA effector molecule homolog (Arabidopsis)			0.190301	0.168723	0.3721	0.712008	0.923176	0.642974	0.930465	-0.154322	-0.111454	-0.0656519	0.0428677	0.0886697	0.045802
Q9D0J8	Ptms	parathymosin			0.190427	0.321412	0.246301	0.934259	0.999873	0.622284	0.534839	0.509034	0.559142	0.207582	0.0501081	-0.301452	-0.35156	0.298447	0.882473	0.892806	0.70675	0.502773	0.991654	0.294209	0.221207	-0.16032	0.285568	-0.381527	0.0643602	0.445887
Q9CQ60	Pgls	6-phosphogluconolactonase			0.191624	0.454266	0.528552	0.152495	0.996568	0.925411	0.81698	0.222522	0.216867	0.332478	-0.00565422	0.109956	0.11561	0.0448087	0.689073	0.941905	0.140293	0.365445	0.719893	0.0412267	0.116068	-0.0564553	0.228585	-0.172523	0.112517	0.28504
A2ADY9	Ddi2	DNA-damage inducible protein 2			0.192605	0.710729	0.99954	0.574268	0.65177	0.141641	0.637785	-0.13214	0.0190126	0.153539	0.151153	0.285679	0.134526	0.0206716	0.266389	0.0148769	0.079686	0.585484	0.941597	0.877379	-0.23012	-0.388121	-0.287328	-0.158001	-0.0572079	0.100793
Q9CPU0	Glo1	glyoxalase 1		h	0.192725	0.796183	0.232806	0.999995	0.771025	0.807745	0.241504	-0.10789	-0.203565	-0.0139741	-0.0956749	0.0939159	0.189591	0.000598313	0.892695	0.0506983	0.000617361	0.250377	0.00459075	0.112979	-0.156138	-0.482068	-0.892394	-0.32593	-0.736256	-0.410326
Q9CR09	Ufc1	ubiquitin-fold modifier conjugating enzyme 1			0.193993	0.556502	0.153903	0.820506	0.857975	0.95421	0.527616	-0.375499	-0.558761	-0.226119	-0.183262	0.14938	0.332642
P24270	Cat	catalase			0.193993	0.526207	0.999549	0.764342	0.585057	0.140428	0.704586	0.139609	0.0172405	-0.082452	-0.122369	-0.222061	-0.0996926	0.0120504	0.381477	0.378363	0.439434	0.0226881	0.997129	0.02287	-0.112809	0.102893	-0.0986679	0.215702	0.014141	-0.201561
Q99J08	Sec14l2	SEC14-like lipid binding 2			0.19613	0.16237	0.941668	0.913764	0.362173	0.403929	0.999744	0.273637	0.073673	0.0814941	-0.199964	-0.192143	0.00782107	0.1519	0.805628	0.999887	0.189817	0.819581	0.696297	0.181594	-0.0870633	-0.0102764	-0.181738	0.0767869	-0.0946746	-0.171462
P62242	Rps8	ribosomal protein S8			0.197078	0.393888	0.910281	0.97914	0.154777	0.60074	0.723624	-0.56321	0.161447	-0.204631	0.724657	0.358579	-0.366078	0.853355	0.99295	0.984122	0.970203	0.999942	0.901153	0.845773	-0.0384819	-0.0383442	0.0287212	0.000137629	0.0672031	0.0670654
P05213	Tuba1b	tubulin, alpha 1B			0.197965	0.481047	0.939017	0.850921	0.791386	0.161384	0.531644	-0.146957	-0.050105	0.0823067	0.0968521	0.229264	0.132412	0.00802519	0.999998	0.589929	0.0759942	0.626788	0.103179	0.00478883	-0.0386039	0.154026	-0.418827	0.192629	-0.380223	-0.572852
Q9ERU9	Ranbp2	RAN binding protein 2			0.198158	0.734201	0.565241	0.145963	0.996444	0.681799	0.77086	0.0495897	0.0615822	0.103708	0.0119924	0.0541186	0.0421261
Q8VCR7	Abhd14b	protein ABHD14B			0.198709	0.999887	0.386276	0.333719	0.472142	0.416608	0.999522	-0.0165211	0.200748	0.218868	0.217269	0.235389	0.0181201	0.149701	0.999987	0.533604	0.738259	0.563562	0.788115	0.108964	-0.0387446	0.303278	-0.28448	0.342023	-0.245735	-0.587759
O88428	Papss2	3'-phosphoadenosine 5'-phosphosulfate synthase 2			0.198727	0.342298	0.955257	0.981339	0.16432	0.530675	0.812249	0.26477	-0.0409488	0.0603474	-0.305719	-0.204422	0.101296	0.000383637	0.0503348	0.376925	0.0830057	0.508384	0.000377263	0.00244555	0.462887	0.257343	-0.408317	-0.205545	-0.871204	-0.665659
Q9DB77	Uqcrc2	ubiquinol cytochrome c reductase core protein 2			0.200086	0.802392	0.547647	0.152167	0.982423	0.621026	0.799734	0.128125	0.165644	0.287958	0.037519	0.159833	0.122314	0.0895672	0.716764	0.0738099	0.904763	0.524629	0.97343	0.247632	0.252442	0.568891	0.166415	0.316449	-0.086027	-0.402476
Q61176	Arg1	arginase, liver			0.200107	0.553468	0.928665	0.847197	0.264937	0.195655	0.996691	0.143874	-0.063231	-0.0767302	-0.207105	-0.220604	-0.0134991	0.096825	0.789331	0.439112	0.921714	0.115201	0.986135	0.167161	0.188347	-0.281847	0.131989	-0.470194	-0.056358	0.413836
Q9D5J6	Shpk	sedoheptulokinase			0.200335	0.390957	0.181102	0.440799	0.977814	0.997735	0.925298	0.209757	0.285694	0.188211	0.0759365	-0.0215463	-0.0974828	0.278697	0.879932	0.840057	0.761831	0.435293	0.99761	0.285844	-0.142169	0.130479	-0.168267	0.272649	-0.0260977	-0.298747
P09813	Apoa2	apolipoprotein A-II			0.205672	0.189694	0.516546	0.929827	0.851986	0.43003	0.852913	-0.532869	-0.381645	-0.197179	0.151224	0.33569	0.184466	0.0825684	0.498796	0.611691	0.818337	0.0742986	0.150649	0.987391	-0.223228	0.174272	0.134783	0.3975	0.358011	-0.039489
Q9D1I5	Mcee	methylmalonyl CoA epimerase			0.205827	0.537257	0.892857	0.918391	0.219573	0.243034	0.999873	0.3114	-0.221422	-0.18367	-0.532821	-0.49507	0.0377511
Q99J99	Mpst	3-mercaptopyruvate sulfurtransferase			0.206336	0.378847	0.990404	0.30963	0.532319	0.999968	0.458537	0.250613	0.0550067	0.239234	-0.195606	-0.0113789	0.184227	0.142983	0.3092	0.999577	0.327464	0.321431	0.998957	0.339597	0.298383	-0.00998968	0.272098	-0.308373	-0.0262853	0.282087
Q5U5V2	Hykk	hydroxylysine kinase 1			0.206598	0.339351	0.467834	0.999986	0.986564	0.354383	0.486681	0.75274	0.484194	-0.0339986	-0.268547	-0.786739	-0.518192
Q8VDM4	Psmd2	proteasome (prosome, macropain) 26S subunit, non-ATPase, 2			0.207928	0.966109	0.315758	0.283625	0.621165	0.579448	0.999844	-0.0692641	-0.236783	-0.229749	-0.167518	-0.160484	0.00703403	0.0250705	0.817737	0.259125	0.515979	0.809314	0.166373	0.0178684	-0.083678	-0.164097	0.133415	-0.0804189	0.217093	0.297512
P06728	Apoa4	apolipoprotein A-IV			0.208101	0.158985	0.832195	0.876911	0.497234	0.445124	0.999635	-0.537811	-0.199895	-0.149858	0.337916	0.387953	0.0500376	0.536282	0.98422	0.782777	0.838789	0.604485	0.672343	0.999847	0.0958434	-0.223935	-0.148266	-0.319778	-0.244109	0.075669
Q9DCD0	Pgd	phosphogluconate dehydrogenase			0.209112	0.999669	0.601438	0.29963	0.58726	0.303352	0.939979	0.0186547	-0.154847	-0.22676	-0.173502	-0.245415	-0.0719131	0.832038	0.98525	0.999955	0.936296	0.988962	0.808109	0.911705	0.0359805	-0.000539598	-0.166741	-0.0365201	-0.202721	-0.166201
O54754	Aox1	aldehyde oxidase 1			0.209675	0.53566	0.999225	0.286273	0.606538	0.98033	0.342952	-0.181121	-0.00837564	-0.232095	0.172745	-0.0509742	-0.22372
P35979	Rpl12	ribosomal protein L12			0.211233	0.660655	0.999717	0.660897	0.609804	0.154571	0.713898	-0.229216	0.00720921	0.184062	0.236425	0.413278	0.176852	0.814243	0.96779	0.896399	0.998816	0.997754	0.932697	0.829177	0.0304609	0.0793217	-0.0774362	0.0488608	-0.107897	-0.156758
P34884	Mif	macrophage migration inhibitory factor (glycosylation-inhibiting factor)		h	0.212497	0.999904	0.230271	0.795616	0.300353	0.852287	0.703719	0.0123291	0.314657	0.142708	0.302327	0.130379	-0.171948	0.00031626	0.194316	0.999715	0.00919183	0.195315	0.000210213	0.00545556	0.3089	-0.00954806	-0.575785	-0.318448	-0.884685	-0.566237
A6X935	Itih4	inter alpha-trypsin inhibitor, heavy chain 4			0.212772	0.654743	0.233385	0.99504	0.890901	0.782049	0.331093	0.237275	0.369306	0.0417487	0.132031	-0.195526	-0.327557
Q9EQF5	Dpys	dihydropyrimidinase			0.212891	0.990437	0.809706	0.315575	0.672985	0.236466	0.805165	0.0192933	-0.0538032	-0.113944	-0.0730965	-0.133238	-0.0601412	0.594093	0.921463	0.736654	0.997303	0.989247	0.848322	0.618136	-0.090839	-0.118063	0.020033	-0.0272241	0.110872	0.138096
Q9JHR7	Ide	Insulin-degrading enzyme			0.213171	0.339609	0.726312	0.993976	0.874273	0.239431	0.576999	-0.527603	-0.221278	0.0489847	0.306325	0.576588	0.270263
O88533	Ddc	dopa decarboxylase			0.214578	0.156888	0.716727	0.685661	0.612329	0.6424	0.999942	0.62879	0.249155	0.330058	-0.379636	-0.298732	0.0809036	0.000687741	0.393236	0.12321	0.0944918	0.00610837	0.874798	0.00067603	-0.567096	0.585809	-0.756144	1.15291	-0.189048	-1.34195
O55135	Eif6	eukaryotic translation initiation factor 6			0.214624	0.906322	0.281756	0.280332	0.700133	0.698248	1	0.153727	0.421949	0.428347	0.268222	0.27462	0.00639776	0.0846712	0.134787	0.138917	0.150962	0.994218	0.997264	0.999948	-0.545211	-0.466877	-0.485796	0.0783348	0.0594156	-0.0189192
P60710	Actb	actin, beta		f	0.215787	0.930799	0.302074	0.278589	0.684448	0.653593	0.999935	-0.057358	-0.147033	-0.160233	-0.0896746	-0.102875	-0.0132004	0.00126192	0.279675	0.59169	0.000911951	0.876568	0.0668965	0.00776256	0.156521	0.0930796	0.403465	-0.0634417	0.246944	0.310386
Q61696	Hspa1a	heat shock protein 1A			0.217055	0.99963	0.50484	0.357009	0.494498	0.355932	0.992187	-0.0354793	0.410053	0.393403	0.445532	0.428882	-0.0166501	0.725365	0.781797	0.999941	0.999723	0.78895	0.734932	0.998783	-0.351885	-0.0567815	-0.0346074	0.295104	0.317278	0.0221742
Q9DAW9	Cnn3	calponin 3, acidic			0.217073	0.633387	0.769673	0.163852	0.990898	0.813079	0.607508	-0.307691	-0.272581	-0.543778	0.0351096	-0.236087	-0.271197	0.470378	0.974931	0.851689	0.883364	0.988055	0.691737	0.423731	0.13608	0.146272	-0.164271	0.0101924	-0.300351	-0.310543
Q9D1J3	Sarnp	SAP domain containing ribonucleoprotein			0.217528	0.398265	0.947487	0.999945	0.188743	0.373229	0.960433	0.245895	-0.0822624	-0.00529175	-0.328157	-0.251187	0.0769706	0.0754648	0.291037	0.0815572	0.914578	0.951509	0.617556	0.257426	-0.624694	-0.872784	-0.210047	-0.24809	0.414647	0.662737
P52840	Sult1a1	sulfotransferase 1A1			0.218597	0.167577	0.848755	0.871426	0.496449	0.469351	0.99995	0.489969	0.213519	0.194732	-0.27645	-0.295237	-0.0187869	0.0356648	0.21033	0.676108	0.956328	0.0260247	0.0926955	0.929806	-0.28319	0.136441	0.0538756	0.41963	0.337065	-0.0825651
P62983	Rps27a	ribosomal protein S27A			0.220298	0.812431	0.292357	0.249053	0.828426	0.776288	0.999527	-0.146143	-0.256167	-0.281566	-0.110024	-0.135422	-0.0253989	0.0448641	0.936195	0.991175	0.145672	0.986863	0.0645505	0.0722656	-0.302679	-0.203207	0.543329	0.099472	0.846008	0.746536
P47911	Rpl6	ribosomal protein L6			0.221038	0.174896	0.858544	0.612495	0.499687	0.747926	0.968338	-0.761347	-0.302688	-0.48914	0.458659	0.272207	-0.186452	0.11166	0.203632	0.106973	0.524441	0.998869	0.86877	0.750292	-0.334163	-0.3518	-0.21063	-0.0176374	0.123532	0.14117
Q8BGS2	Bola2	bolA-like 2 (E. coli)			0.225564	0.973758	0.364565	0.288792	0.655724	0.562734	0.998283	0.0633582	0.261277	0.305282	0.197919	0.241924	0.0440046	0.679817	0.720142	0.99981	1	0.739067	0.718613	0.999788	0.280454	0.0757216	0.0499441	-0.204732	-0.230509	-0.0257775
P12787	Cox5a	cytochrome c oxidase subunit 5A			0.226149	0.662041	0.203499	0.370837	0.850326	0.97399	0.976087	-0.510405	-0.714679	-0.719729	-0.204273	-0.209323	-0.00504977	0.134274	0.123259	0.270641	0.361688	0.899018	0.862232	0.999221	0.406286	0.301437	0.282154	-0.104848	-0.124131	-0.0192829
Q91WS0	Cisd1	CDGSH iron sulfur domain 1		f	0.226729	0.480546	0.264065	0.285505	0.986249	0.991369	0.999944	-0.77345	-0.978501	-1.03041	-0.205051	-0.256956	-0.051905	0.000166699	0.00535348	0.846408	0.000514644	0.0183813	0.820184	0.00165819	0.725841	0.140704	0.9042	-0.585137	0.178359	0.763496
Q8CC86	Naprt	nicotinate phosphoribosyltransferase			0.227713	0.284788	0.926934	0.349144	0.585363	0.994776	0.691149	-0.111723	-0.0328786	-0.0953424	0.078844	0.0163801	-0.0624639	0.0011136	0.909195	0.234809	0.03963	0.0894909	0.180577	0.000562178	0.0687026	-0.193302	0.290579	-0.262005	0.221876	0.48388
Q9Z0S1	Bpnt1	3'(2'), 5'-bisphosphate nucleotidase 1			0.228229	0.667791	0.274821	0.999358	0.920175	0.732961	0.326439	-0.0969441	-0.145229	-0.0111688	-0.0482846	0.0857752	0.13406	0.464297	0.998938	0.998884	0.573678	0.991811	0.701848	0.456899	-0.00163248	-0.0256327	0.133827	-0.0240002	0.135459	0.15946
P16045	Lgals1	lectin, galactose binding, soluble 1			0.22941	0.289207	0.999965	0.999999	0.307515	0.283419	0.999919	-0.387416	-0.0383156	-0.0371307	0.349101	0.350285	0.00118482	0.0113162	0.478257	0.137615	0.980693	0.00961016	0.688813	0.0672377	-0.501488	0.513253	-0.129342	1.01474	0.372146	-0.642596
Q8K441	Abca6	ATP-binding cassette, sub-family A (ABC1), member 6			0.229633	0.996109	0.684723	0.232891	0.837416	0.376176	0.81602	0.045919	0.202976	0.377319	0.157057	0.3314	0.174343	0.974557	0.974759	0.996624	0.983398	0.995117	0.999827	0.998268	0.0646778	0.00448652	0.0824919	-0.0601913	0.0178141	0.0780054
Q59J78	Ndufaf2	NADH:ubiquinone oxidoreductase complex assembly factor 2			0.229665	0.218822	0.984449	0.688038	0.355723	0.758557	0.871072	0.30213	0.0487795	0.146471	-0.253351	-0.155659	0.0976912
P46656	Fdx1	ferredoxin 1			0.230504	0.291995	0.498947	0.271745	0.959462	0.999922	0.96661	0.997236	0.54392	0.842239	-0.453315	-0.154997	0.298318	0.118337	0.764698	0.922319	0.379582	0.405524	0.0922844	0.694843	-0.277146	0.118758	0.344745	0.395904	0.621891	0.225987
O88851	Rbbp9	retinoblastoma binding protein 9, serine hydrolase			0.23054	0.217707	0.987688	0.971089	0.341939	0.393967	0.999469	-0.361437	-0.0232315	-0.0758273	0.338206	0.28561	-0.0525957
Q99JW2	Acy1	aminoacylase 1			0.231285	0.927085	0.538978	0.879812	0.9047	0.572356	0.19661	-0.0740819	-0.133482	0.071503	-0.0594002	0.145585	0.204985	0.0502793	0.99861	0.570487	0.0555287	0.713754	0.0997596	0.394979	0.019611	0.164494	0.329042	0.144883	0.309431	0.164548
P46471	Psmc2	26S proteasome regulatory subunit 7			0.232282	0.804128	0.987962	0.606067	0.931131	0.203831	0.42215	-0.0633716	-0.0229149	0.0827903	0.0404567	0.146162	0.105705	0.0303492	0.595215	0.976733	0.21244	0.785591	0.0259059	0.0906261	-0.131389	-0.0313973	0.189621	0.099992	0.32101	0.221018
Q9R0Q6	Arpc1a	actin related protein 2/3 complex, subunit 1A			0.23353	0.6488	0.935926	0.779342	0.920842	0.206223	0.444511	-0.196465	-0.0908324	0.137645	0.105633	0.33411	0.228477	0.00803914	0.456046	0.325276	0.313572	0.0246954	0.997838	0.010785	-0.311869	0.343496	-0.34993	0.655365	-0.038061	-0.693426
P52503	Ndufs6	NADH:ubiquinone oxidoreductase core subunit S6			0.233625	0.908369	0.452619	0.218546	0.869223	0.603739	0.952924	0.0864642	0.19588	0.273001	0.109416	0.186536	0.0771202	0.228932	0.992239	0.970836	0.406178	0.895576	0.61708	0.191965	-0.00545477	-0.15753	0.38484	-0.152076	0.390295	0.542371
Q9QZX7	Srr	serine racemase			0.234106	0.418747	0.997934	0.962887	0.335653	0.220951	0.990184	0.359199	-0.0282736	-0.105614	-0.387472	-0.464813	-0.0773403	0.167857	0.990562	0.967645	0.2478	0.881457	0.184593	0.416677	0.0225968	-0.0478726	-0.21358	-0.0704693	-0.236177	-0.165708
Q99MI1	Erc1	ELKS/RAB6-interacting/CAST family member 1			0.234757	0.482814	0.652863	0.978803	0.983748	0.297494	0.427026	-0.263408	-0.203417	0.0653561	0.0599905	0.328764	0.268773
P05064	Aldoa	aldolase A, fructose-bisphosphate			0.237577	0.999995	0.286839	0.722619	0.323078	0.743525	0.851043	-0.0459933	0.663308	0.25613	0.709301	0.302123	-0.407178	0.0125496	0.932953	0.852945	0.0555681	0.536469	0.210448	0.0088478	-0.175001	0.134223	-0.606282	0.309224	-0.431281	-0.740505
P26645	Marcks	myristoylated alanine rich protein kinase C substrate			0.237832	0.545767	0.329113	0.244415	0.989539	0.958028	0.996875	-0.680021	-0.841374	-1.05713	-0.161352	-0.377106	-0.215753
P99026	Psmb4	proteasome (prosome, macropain) subunit, beta type 4			0.23797	0.412674	0.218817	0.517385	0.987267	0.992863	0.919325	0.657679	0.668538	0.468458	0.0108582	-0.189222	-0.20008
Q99MZ7	Pecr	peroxisomal trans-2-enoyl-CoA reductase			0.238154	0.819623	0.454341	0.964882	0.943509	0.569466	0.237998	0.137891	0.202669	-0.0504108	0.0647779	-0.188302	-0.25308	0.0375755	0.99995	0.210878	0.705942	0.278404	0.712134	0.0268212	0.0095223	0.235217	-0.127136	0.225694	-0.136658	-0.362352
P61358	Rpl27	ribosomal protein L27			0.238693	0.200825	0.907552	0.610225	0.483721	0.795917	0.937794	-1.27284	-0.381801	-0.780495	0.891043	0.492348	-0.398694	0.0526431	0.790224	0.118721	0.0610867	0.588032	0.370574	0.961211	-0.14003	-0.334268	-0.39641	-0.194238	-0.25638	-0.062142
Q99MN9	Pccb	propionyl Coenzyme A carboxylase, beta polypeptide		a	0.240783	0.188258	0.559337	0.672759	0.816667	0.719344	0.99739	0.293506	0.169708	0.135182	-0.123798	-0.158324	-0.034526	0.000919893	0.853597	0.000977828	0.602017	0.00963699	0.979932	0.0139558	0.0724391	0.441776	0.115779	0.369337	0.0433397	-0.325997
Q8BP67	Rpl24	ribosomal protein L24			0.241318	0.284667	0.996402	0.999999	0.376941	0.278687	0.995582	-0.662695	-0.0742542	-0.0163259	0.588441	0.646369	0.0579283	0.0268738	0.999919	0.403272	0.321209	0.491885	0.340479	0.0154027	-0.0210697	-0.224115	0.261523	-0.203045	0.282593	0.485639
Q9R0P5	Dstn	destrin			0.242691	0.976972	0.476986	0.26227	0.76008	0.51579	0.969589	-0.0757442	-0.19764	-0.291509	-0.121896	-0.215765	-0.0938689	0.299281	0.946849	0.795455	0.783752	0.990595	0.499375	0.266422	-0.134478	-0.169167	0.209677	-0.0346894	0.344155	0.378844
O09167	Rpl21	60S ribosomal protein L21			0.242828	0.475824	0.945882	0.915205	0.774231	0.202834	0.640002	-0.361519	-0.160735	0.108398	0.200784	0.469917	0.269134	0.0694982	0.825394	0.752266	0.0512155	0.999968	0.297586	0.237424	0.0970578	0.106881	0.316389	0.00982334	0.219331	0.209508
Q99LI8	Hgs	HGF-regulated tyrosine kinase substrate			0.246258	0.524161	0.993954	0.889511	0.39245	0.20929	0.966494	-0.150914	0.0320235	0.0878995	0.182937	0.238813	0.055876	0.434463	0.504428	0.711721	0.999045	0.963803	0.580146	0.790741	-0.173258	-0.118339	-0.0151899	0.0549188	0.158068	0.103149
Q9D8B3	Chmp4b	charged multivesicular body protein 4B			0.246516	0.661946	0.365715	0.233589	0.972261	0.886238	0.989209	-0.22817	-0.292587	-0.33921	-0.0644173	-0.11104	-0.0466228
Q9Z0N1	Eif2s3x	eukaryotic translation initiation factor 2, subunit 3, structural gene X-linked			0.248334	0.378218	0.304776	0.3534	0.999944	0.999961	0.999552	-0.199206	-0.205827	-0.190287	-0.00662053	0.00891895	0.0155395	0.0306916	0.998584	0.854308	0.132999	0.934773	0.12777	0.0243244	-0.0409782	0.143177	-0.663449	0.184155	-0.622471	-0.806626
P68254	Ywhaq	tyrosine 3-monooxygenase/tryptophan 5-monooxygenase activation protein theta			0.248672	0.245321	0.442086	0.882583	0.954496	0.59383	0.851805	0.245657	0.194602	0.0801301	-0.0510555	-0.165527	-0.114472	0.0109649	0.0495312	0.582953	0.80713	0.322743	0.00923366	0.158912	-0.300131	-0.111322	0.0870521	0.188809	0.387183	0.198374
Q8VDD5	Myh9	myosin, heavy polypeptide 9, non-muscle			0.249824	0.74796	0.517335	0.199747	0.988763	0.769734	0.898588	0.176062	0.243363	0.377104	0.0673018	0.201042	0.133741	0.606987	0.988954	0.565538	0.94092	0.799516	0.996091	0.884802	0.0578079	0.226426	0.118052	0.168618	0.0602443	-0.108374
O88685	Psmc3	proteasome (prosome, macropain) 26S subunit, ATPase 3			0.250743	0.328024	0.963558	0.389463	0.567649	0.996041	0.65902	0.24398	0.0718307	0.198387	-0.172149	-0.0455926	0.126557	0.810601	0.99596	0.784336	0.967412	0.913875	0.996688	0.966052	-0.0475825	-0.186224	-0.0856238	-0.138641	-0.0380413	0.1006
P61222	Abce1	ATP-binding cassette, sub-family E (OABP), member 1			0.250982	0.213615	0.477243	0.610941	0.909188	0.815216	0.995545	0.227338	0.151433	0.139075	-0.075905	-0.0882635	-0.0123585	0.341307	0.90497	0.999991	0.412681	0.884026	0.84336	0.361766	-0.200131	-0.0126385	-0.356757	0.187493	-0.156626	-0.344118
Q9D6J6	Ndufv2	NADH:ubiquinone oxidoreductase core subunit V2			0.251309	0.344463	0.739787	0.269619	0.869052	0.999907	0.816347	0.28789	0.164552	0.306372	-0.123338	0.0184814	0.141819	0.167689	0.976396	0.852713	0.504036	0.987291	0.332499	0.142608	0.220572	0.324824	-0.476147	0.104252	-0.69672	-0.800971
P24472	Gsta4	glutathione S-transferase, alpha 4			0.251392	0.794116	0.608875	0.981015	0.199037	0.590575	0.820727	-0.404754	0.38882	0.0948441	0.793574	0.499598	-0.293976
P17563	Selenbp1	selenium binding protein 1			0.251581	0.267972	0.359351	0.792408	0.989876	0.734099	0.865787	-0.142294	-0.112133	-0.0636403	0.0301609	0.078654	0.0484931	0.922416	0.919959	0.964283	0.95106	0.996329	0.999083	0.999809	0.116141	0.11057	0.113568	-0.00557106	-0.00257245	0.00299861
P61027	Rab10	RAB10, member RAS oncogene family			0.25406	0.219377	0.663739	0.462808	0.780564	0.92345	0.98537	0.510316	0.309294	0.394362	-0.201022	-0.115954	0.0850675	0.482581	0.99988	0.640211	0.716116	0.641806	0.711708	0.999792	-0.00845953	0.178575	0.154146	0.187034	0.162606	-0.0244283
P00186	Cyp1a2	cytochrome P450, family 1, subfamily a, polypeptide 2		c	0.256241	0.326452	0.296973	0.774532	0.999979	0.823544	0.817703	-0.628109	-0.63798	-0.210837	-0.00987136	0.417272	0.427144	0.000260574	0.00981746	0.601516	0.0360431	0.00067633	0.842521	0.00217319	-0.821138	0.177126	-0.661158	0.998264	0.159981	-0.838284
Q8VCA8	Scrn2	secernin 2			0.256487	0.993662	0.245828	0.753444	0.413396	0.902679	0.771626	0.0180407	0.194204	0.0991132	0.176163	0.0810725	-0.0950908
P63038	Hspd1	heat shock protein 1 (chaperonin)			0.257876	0.202266	0.702026	0.872105	0.717871	0.534769	0.987066	0.17779	0.085844	0.066864	-0.0919459	-0.110926	-0.01898	0.512352	0.75286	0.954483	0.999243	0.44966	0.684636	0.980366	0.103372	-0.0805468	-0.0394663	-0.183919	-0.142838	0.0410805
P18760	Cfl1	cofilin 1, non-muscle			0.259211	0.77811	0.238564	0.410578	0.797108	0.944511	0.979843	-0.0966837	-0.193443	-0.163261	-0.0967596	-0.0665769	0.0301826	0.34539	0.993867	0.584368	0.985825	0.475676	0.999895	0.384386	0.0292846	-0.16384	0.0513701	-0.193125	0.0220855	0.215211
P97447	Fhl1	four and a half LIM domains 1			0.260361	0.961615	0.252621	0.989839	0.548577	0.99718	0.388154	0.190049	2.15904	-0.04783	1.969	-0.237879	-2.20687
Q8K023	Akr1c18	aldo-keto reductase family 1, member C18			0.26092	0.196814	0.76692	0.718611	0.644329	0.692307	0.999756	0.503165	0.208356	0.204694	-0.29481	-0.298471	-0.00366151	0.618129	0.997558	0.850984	0.61937	0.942295	0.768344	0.963202	-0.15285	-0.270339	-0.45767	-0.117488	-0.30482	-0.187331
P59325	Eif5	eukaryotic translation initiation factor 5			0.262095	0.237594	0.446891	0.755682	0.94698	0.725549	0.949362	-0.245663	-0.162586	-0.118948	0.0830776	0.126715	0.0436377	0.500895	0.428032	0.907593	0.846147	0.755191	0.858015	0.997692	-0.201513	-0.0754149	-0.101358	0.126098	0.100155	-0.0259427
Q8C5W3	Tbcel	tubulin folding cofactor E-like		b	0.262275	0.217497	0.548212	0.574236	0.867443	0.848798	0.999967	-0.429333	-0.249797	-0.267983	0.179536	0.16135	-0.0181858	6.84241e-05	0.960386	0.00211515	0.375322	0.00131989	0.708464	7.23158e-05	-0.067729	0.619003	-0.218231	0.686732	-0.150502	-0.837234
Q571F8	Gls2	glutaminase 2 (liver, mitochondrial)		g	0.263073	0.254442	0.987063	0.703014	0.394357	0.797932	0.872846	0.324137	0.0613678	0.179226	-0.262769	-0.144911	0.117858	0.00335746	0.0154209	0.813744	0.918458	0.00217828	0.0504457	0.433829	0.621593	-0.1366	0.0992388	-0.758193	-0.522354	0.235838
O35737	Hnrnph1	heterogeneous nuclear ribonucleoprotein H1			0.264376	0.768953	0.332809	0.999998	0.901664	0.760041	0.324845	0.16907	0.342107	-0.0270804	0.173038	-0.19615	-0.369188
Q8BFR5	Tufm	Tu translation elongation factor, mitochondrial			0.264432	0.547807	0.334765	0.996164	0.990321	0.66953	0.445222	0.122932	0.142086	0.0186428	0.0191542	-0.104289	-0.123443	0.522851	0.998184	0.942592	0.807559	0.984948	0.744015	0.463523	-0.0234994	-0.0595818	0.0825027	-0.0360824	0.106002	0.142084
Q8VEK3	Hnrnpu	heterogeneous nuclear ribonucleoprotein U			0.265169	0.959763	0.429357	0.296773	0.763472	0.614212	0.992502	-0.0446043	-0.128992	-0.144999	-0.0843876	-0.100395	-0.0160071	0.0114184	0.955264	0.18584	0.368583	0.478843	0.198604	0.00656785	-0.0844991	-0.260186	0.177737	-0.175687	0.262236	0.437923
P63001	Rac1	Rac family small GTPase 1			0.266137	0.2221	0.66465	0.514193	0.783985	0.895605	0.993908	-0.482376	-0.190491	-0.312511	0.291885	0.169865	-0.12202	0.166797	0.536842	0.996184	0.708754	0.393494	0.121354	0.802258	-0.160626	0.0320674	0.131092	0.192693	0.291718	0.0990248
Q61035	Hars	histidyl-tRNA synthetase			0.272169	0.980304	0.992516	0.404272	0.917282	0.270339	0.557282	-0.0570746	0.01629	0.15602	0.0733646	0.213095	0.13973	0.0797551	0.927176	0.740207	0.402196	0.987965	0.186863	0.067908	-0.128738	-0.188187	0.25323	-0.0594494	0.381968	0.441417
O35309	Nmi	N-myc (and STAT) interactor			0.273064	0.44774	0.926697	0.297659	0.779724	0.996984	0.624617	0.346107	0.133647	0.396261	-0.21246	0.0501544	0.262614
Q9ET26	Rnf114	ring finger protein 114			0.274169	0.247279	0.960478	0.979126	0.463887	0.413689	0.999641	0.430913	0.0956398	0.0962303	-0.335274	-0.334683	0.000590497	0.182004	0.902745	0.447782	0.903846	0.887505	0.563814	0.157042	-0.167721	-0.31992	0.158826	-0.152199	0.326547	0.478746
Q9CXZ1	Ndufs4	NADH:ubiquinone oxidoreductase core subunit S4			0.275137	0.334378	0.419326	0.375193	0.993493	0.997832	0.999761	-0.548947	-0.444858	-0.411811	0.10409	0.137136	0.0330467
Q8CAS9	Parp9	poly (ADP-ribose) polymerase family, member 9			0.275384	0.978047	0.969925	0.25695	0.999996	0.504548	0.46838	0.109665	0.123046	0.400044	0.0133814	0.29038	0.276998	0.3827	0.348608	0.788642	0.576979	0.800822	0.960079	0.973429	-0.219114	-0.108387	-0.145469	0.110727	0.0736452	-0.0370823
P27773	Pdia3	protein disulfide isomerase associated 3		f	0.275404	0.675119	0.815816	0.957918	0.245129	0.405325	0.980757	-0.0980128	0.0773254	0.0415972	0.175338	0.13961	-0.0357282	0.00734534	0.924936	0.981442	0.0101157	0.991123	0.0522279	0.0155167	0.0607249	0.0173079	0.539624	-0.043417	0.478899	0.522316
P62274	Rps29	ribosomal protein S29			0.275716	0.427942	0.476479	0.280097	0.998079	0.996861	0.977586	-0.240458	-0.210051	-0.254104	0.0304079	-0.0136457	-0.0440536	0.0164487	0.989978	0.78646	0.0848218	0.640094	0.18603	0.0108739	-0.149618	-0.641079	0.817462	-0.491461	0.967079	1.45854
Q9D7A6	Srp19	signal recognition particle 19 kDa protein			0.275769	0.994833	0.99995	0.340025	0.991199	0.520483	0.316708	0.0522643	0.0155133	0.321055	-0.0367509	0.268791	0.305542	0.0846929	0.592701	0.533949	0.727083	0.999983	0.150547	0.105129	-0.315005	-0.302658	0.287694	0.012347	0.602699	0.590351
Q9CQM5	Txndc17	thioredoxin domain containing 17			0.277544	0.999932	0.31628	0.911678	0.33713	0.904761	0.675964	-0.0210823	0.182982	0.0539417	0.204064	0.0750241	-0.12904	0.23206	0.865785	0.615762	0.866981	0.984182	0.461546	0.215886	0.13189	0.206091	-0.134262	0.0742018	-0.266152	-0.340354
Q6NSR8	Npepl1	aminopeptidase-like 1			0.277827	0.781034	0.223102	0.562872	0.772607	0.990041	0.895562	0.137061	0.28861	0.186391	0.151548	0.0493294	-0.102219	0.193711	0.511362	0.39435	0.158551	0.999931	0.900179	0.895031	-0.192037	-0.19464	-0.283037	-0.00260323	-0.0909997	-0.0883965
Q8BHL8	Psmf1	proteasome (prosome, macropain) inhibitor subunit 1			0.279928	0.312717	0.992165	0.999997	0.442723	0.321449	0.993755	0.230011	0.0535205	0.0113533	-0.17649	-0.218657	-0.0421672
Q64213	Sf1	splicing factor 1			0.281447	0.50415	0.471681	0.265291	0.999992	0.981189	0.972794	-0.231509	-0.220953	-0.261207	0.0105555	-0.0296988	-0.0402543	0.00357332	0.951394	0.455792	0.061659	0.82134	0.0302028	0.0023597	-0.234867	-0.439677	0.647266	-0.20481	0.882132	1.08694
A3KMP2	Ttc38	tetratricopeptide repeat domain 38			0.281479	0.314035	0.874834	0.395765	0.703126	0.993336	0.818855	0.150511	0.061111	0.130439	-0.0893999	-0.0200715	0.0693283
O70435	Psma3	proteasome subunit alpha 3			0.281883	0.271309	0.464589	0.508507	0.961149	0.94268	0.999823	0.50329	0.38148	0.400497	-0.12181	-0.102793	0.0190167
P47915	Rpl29	ribosomal protein L29			0.282984	0.495463	0.246038	0.658963	0.976241	0.985349	0.854052	-0.287759	-0.373333	-0.212198	-0.0855736	0.0755618	0.161135	0.0980296	1	0.568947	0.543153	0.616031	0.590307	0.0644107	-0.0560797	-0.43206	0.348647	-0.37598	0.404727	0.780707
P18572	Bsg	basigin			0.283103	0.941061	0.360073	0.360804	0.733004	0.733804	1	-0.208743	-0.479169	-0.612374	-0.270427	-0.403632	-0.133205	0.634139	0.712023	0.632996	0.880991	0.999998	0.981296	0.971513	-0.38024	-0.397982	-0.195468	-0.0177419	0.184771	0.202513
Q9R1P4	Psma1	proteasome subunit alpha 1		a	0.285072	0.249549	0.594506	0.511095	0.873977	0.924464	0.998923	0.221696	0.133459	0.160417	-0.0882373	-0.0612785	0.0269588	0.000363011	0.0385593	0.327149	0.109781	0.00109053	0.000382937	0.860101	-0.41592	0.217149	0.322862	0.633068	0.738781	0.105713
Q921H8	Acaa1a	acetyl-Coenzyme A acyltransferase 1A			0.285472	0.556936	0.235729	0.656456	0.947694	0.995247	0.843117	0.16748	0.245432	0.133877	0.0779518	-0.0336026	-0.111554	0.00855688	0.530857	0.146565	0.254171	0.0124917	0.0258855	0.994049	-0.287345	0.395477	0.361566	0.682822	0.648911	-0.033911
Q9DBC0	Selenoo	selenoprotein O			0.286081	0.297962	0.983396	0.99942	0.466582	0.347315	0.994648	0.194116	0.0403676	0.0031348	-0.153749	-0.190982	-0.0372328	0.68154	0.979448	0.727123	0.999998	0.937956	0.976706	0.716144	-0.0979674	-0.161695	0.0142754	-0.0637279	0.112243	0.175971
Q9JKS5	Habp4	hyaluronic acid binding protein 4			0.287219	0.844136	0.999997	0.333583	0.852893	0.839115	0.342999	0.12691	-0.00399688	0.266293	-0.130907	0.139383	0.27029
P07759	Serpina3k	serine (or cysteine) peptidase inhibitor, clade A, member 3K			0.288024	0.243038	0.891342	0.961475	0.57803	0.4553	0.995717	-0.657695	-0.242225	-0.151969	0.41547	0.505726	0.0902565	0.13153	0.480767	0.288074	0.996269	0.996434	0.371663	0.203291	-0.300708	-0.3149	0.0673527	-0.0141924	0.368061	0.382253
P07724	Alb	albumin			0.288104	0.311048	0.99995	0.861776	0.332834	0.715622	0.883515	-0.280601	0.0126873	-0.125471	0.293288	0.15513	-0.138158	0.06588	0.277551	0.109078	0.994346	0.985691	0.386181	0.170959	-0.582106	-0.74026	0.0430494	-0.158154	0.625155	0.783309
P08003	Pdia4	protein disulfide isomerase associated 4			0.289502	0.270431	0.878854	0.509952	0.637369	0.941394	0.905641	-0.223765	-0.0717581	-0.162804	0.152007	0.0609607	-0.091046	0.114169	0.912615	0.877543	0.0947842	0.999997	0.345715	0.272516	0.100409	0.101971	0.417163	0.001562	0.316754	0.315192
O08795	Prkcsh	protein kinase C substrate 80K-H			0.289551	0.803994	0.999056	0.394194	0.734766	0.920246	0.328096	-0.110957	0.0145589	-0.182792	0.125516	-0.0718351	-0.197351	0.392095	0.766381	0.951605	0.828251	0.457837	0.998227	0.507297	0.185329	-0.11804	0.187795	-0.303369	0.00246613	0.305835
Q7TMM9	Tubb2a	tubulin, beta 2A class IIA			0.289744	0.821842	0.632211	0.994695	0.229907	0.697166	0.771919	0.123962	-0.220923	-0.0747115	-0.344885	-0.198673	0.146212	0.0327462	0.349896	0.999912	0.339907	0.293012	0.0192849	0.332661	-0.311537	0.0125147	0.297949	0.324052	0.609487	0.285435
Q9D824	Fip1l1	FIP1 like 1 (S. cerevisiae)			0.293602	0.9777	0.366157	0.427527	0.643681	0.709699	0.999358	0.0959953	0.307704	0.29406	0.211709	0.198065	-0.013644
Q61703	Itih2	inter-alpha trypsin inhibitor, heavy chain 2			0.29426	0.855559	0.890822	0.679314	0.480478	0.993035	0.294517	-0.122377	0.140379	-0.172459	0.262756	-0.0500827	-0.312838	0.443571	0.663133	0.999518	0.949819	0.69651	0.377548	0.90859	0.165732	0.0108796	-0.0764331	-0.154853	-0.242166	-0.0873128
P30999	Ctnnd1	catenin (cadherin associated protein), delta 1			0.294305	0.415543	0.392248	0.370616	0.999958	1	0.99997	-0.177008	-0.169616	-0.164955	0.00739214	0.0120527	0.00466054
O70493	Snx12	sorting nexin 12			0.294432	0.998443	0.621641	0.335407	0.755413	0.469524	0.952354	0.0990836	0.436565	0.572734	0.337481	0.47365	0.136169
Q8R050	Gspt1	G1 to S phase transition 1			0.294912	0.829019	0.530544	0.251279	0.96896	0.761118	0.940322	-0.0901246	-0.128193	-0.186744	-0.0380682	-0.0966193	-0.0585511	0.0348262	0.854588	0.978967	0.151097	0.966327	0.0444468	0.0623297	-0.149545	-0.0221556	0.428982	0.127389	0.578527	0.451138
Q8BG32	Psmd11	proteasome (prosome, macropain) 26S subunit, non-ATPase, 11			0.294968	0.737878	0.447294	0.2689	0.975212	0.867895	0.981396	-0.20873	-0.263337	-0.341507	-0.0546069	-0.132777	-0.0781701	0.682639	0.99709	0.823106	0.998909	0.741948	0.999901	0.74413	-0.0252131	0.31777	-0.0288424	0.342983	-0.00362928	-0.346613
Q9D7J9	Echdc3	enoyl Coenzyme A hydratase domain containing 3			0.296523	0.533511	0.269395	0.859736	0.974684	0.919793	0.686939	0.256742	0.278633	0.129024	0.0218907	-0.127718	-0.149609	0.145375	0.57097	0.999598	0.606271	0.485078	0.100518	0.634222	0.248104	0.0245733	-0.230579	-0.223531	-0.478683	-0.255152
Q9DCP2	Slc38a3	solute carrier family 38, member 3			0.298559	0.992716	0.874277	0.406919	0.76235	0.319519	0.830082	0.173265	-0.151254	-0.393297	-0.32452	-0.566563	-0.242043
Q9JHU4	Dync1h1	dynein cytoplasmic 1 heavy chain 1			0.29924	0.25669	0.956288	0.757553	0.487222	0.752257	0.961714	0.199867	0.0521738	0.0944641	-0.147693	-0.105403	0.0422903	0.853363	0.996221	0.918326	0.997876	0.842341	0.979748	0.968559	-0.0689768	0.0925719	0.0334096	0.161549	0.102386	-0.0591623
Q9JHJ0	Tmod3	tropomodulin 3			0.299318	0.983429	0.275984	0.720982	0.509271	0.919231	0.840158	0.0498564	0.298015	0.178086	0.248158	0.12823	-0.119929
P99025	Gchfr	GTP cyclohydrolase I feedback regulator		h	0.299438	0.968339	0.364964	0.999681	0.673213	0.947631	0.320408	-0.139171	-0.33704	-0.0320331	-0.197869	0.107138	0.305007	1.17271e-06	0.0435334	0.0417681	0.000603754	0.992314	4.92898e-06	2.07224e-06	0.362416	0.334602	-0.567949	-0.0278136	-0.930365	-0.902551
P14094	Atp1b1	ATPase, Na+/K+ transporting, beta 1 polypeptide			0.300432	0.692902	0.465103	0.269575	0.989754	0.900459	0.976688	-0.341514	-0.359618	-0.513159	-0.0181036	-0.171645	-0.153542
Q60864	Stip1	stress-induced phosphoprotein 1			0.301192	0.482464	0.314008	0.916711	0.995605	0.826207	0.664512	-0.115478	-0.131486	-0.0401029	-0.0160078	0.0753753	0.0913831	0.00563752	0.369547	0.805219	0.116434	0.808279	0.0058106	0.0169439	-0.200274	-0.0936824	0.258634	0.106592	0.458908	0.352316
Q9Z1N5	Ddx39b	DEAD box helicase 39b			0.301415	0.972971	0.99795	0.3111	0.993557	0.594191	0.395608	0.117601	0.0861418	0.492132	-0.0314588	0.374532	0.40599	0.0600354	0.435021	0.562339	0.820241	0.0512877	0.124465	0.975164	0.351213	-0.357615	-0.284052	-0.708828	-0.635265	0.073563
O89086	Rbm3	RNA binding motif (RNP1, RRM) protein 3			0.302209	0.659347	0.865562	0.969706	0.273563	0.41854	0.987305	0.265428	-0.2266	-0.128042	-0.492028	-0.39347	0.0985577
Q99J77	Nans	N-acetylneuraminic acid synthase (sialic acid synthase)			0.302306	0.272756	0.973348	0.740794	0.466837	0.789559	0.932061	0.452697	0.103154	0.212751	-0.349543	-0.239946	0.109597	0.140625	0.316494	0.64324	0.123382	0.879558	0.968326	0.582405	-0.521008	-0.362057	-0.635808	0.158951	-0.114799	-0.27375
P0DN34	Ndufb1	NADH dehydrogenase [ubiquinone] 1 beta subcomplex subunit 1			0.303568	0.76531	0.314181	0.386507	0.889291	0.938749	0.998693	-0.33726	-0.578227	-0.55379	-0.240967	-0.21653	0.0244374
P55302	Lrpap1	low density lipoprotein receptor-related protein associated protein 1			0.303955	0.946013	0.753821	0.253296	0.978723	0.586895	0.781826	-0.426776	-0.523292	-0.887067	-0.0965157	-0.460291	-0.363776
Q9D3D9	Atp5d	ATP synthase, H+ transporting, mitochondrial F1 complex, delta subunit		f	0.305637	0.991934	0.874344	0.282224	0.972729	0.472688	0.685717	0.0311174	0.10558	0.299267	0.0744628	0.26815	0.193687	0.000511059	0.477664	0.974211	0.00186107	0.258592	0.0592093	0.000539062	0.253001	-0.106066	0.84839	-0.359068	0.595389	0.954457
Q7TMK9	Syncrip	synaptotagmin binding, cytoplasmic RNA interacting protein			0.30568	0.735523	0.97727	0.77274	0.513827	0.255273	0.942399	-0.178421	0.101853	0.173853	0.280274	0.352274	0.0719997	0.066133	0.865229	0.961487	0.178916	0.600913	0.0558276	0.325251	-0.115238	0.0477627	0.270577	0.163	0.385815	0.222815
Q91X77	Cyp2c50	cytochrome P450, family 2, subfamily c, polypeptide 50		c	0.306249	0.960043	0.892398	0.626237	0.661087	0.911543	0.259495	0.0881908	-0.227212	0.350696	-0.315403	0.262505	0.577908	0.000564069	0.160956	0.715104	0.00765486	0.0210523	0.535313	0.000634301	-0.746108	0.244183	-1.17999	0.990291	-0.433882	-1.42417
Q8BH69	Sephs1	selenophosphate synthetase 1			0.307356	0.262421	0.565946	0.62839	0.905255	0.86519	0.999562	-0.407354	-0.265658	-0.206631	0.141697	0.200723	0.0590268	0.687608	0.965429	0.78798	0.672955	0.979049	0.928711	0.993964	-0.123612	-0.172667	-0.246888	-0.0490548	-0.123276	-0.0742211
Q99LB6	Mat2b	methionine adenosyltransferase II, beta			0.307774	0.939469	0.524962	0.999647	0.277639	0.909483	0.58247	-0.09299	0.196397	0.0106741	0.289387	0.103664	-0.185723
Q9D2G2	Dlst	dihydrolipoamide S-succinyltransferase (E2 component of 2-oxo-glutarate complex)			0.308386	0.927385	0.857548	0.250879	0.999067	0.620784	0.661962	0.0925548	0.0981193	0.257925	0.00556444	0.16537	0.159805
P19221	F2	coagulation factor II			0.308653	0.277343	0.82303	0.523443	0.714968	0.939972	0.951187	-0.499601	-0.235599	-0.34854	0.264002	0.151061	-0.112941
Q8R3Q6	Ccdc58	coiled-coil domain containing 58			0.310903	0.999904	0.969562	0.330607	0.98391	0.411415	0.569642	-0.0130491	0.062192	0.362206	0.075241	0.375255	0.300014
Q5FW57	Gm4952	predicted gene 4952			0.312156	0.382897	0.712875	0.343511	0.917019	0.999998	0.910132	0.386152	0.227356	0.342198	-0.158797	-0.043954	0.114843	0.0146671	0.879213	0.710185	0.131598	0.995131	0.0428359	0.0138344	0.0841145	0.126741	-0.475093	0.0426263	-0.559207	-0.601834
F6ZDS4	Tpr	translocated promoter region, nuclear basket protein			0.312699	0.280543	0.982869	0.945498	0.445829	0.544551	0.997666	-0.227037	-0.0327513	-0.0587502	0.194286	0.168287	-0.0259989	0.988404	0.999772	0.997348	0.99603	0.992915	0.990888	0.999979	-0.0256919	0.0245515	0.0333978	0.0502434	0.0590898	0.00884633
O08997	Atox1	antioxidant 1 copper chaperone			0.314029	0.465095	0.297515	0.721288	0.995343	0.957832	0.863401	0.320235	0.359701	0.199612	0.0394659	-0.120623	-0.160089	0.0823796	0.999677	0.106724	0.964741	0.164875	0.985082	0.242526	-0.010491	0.54289	0.0683122	0.553381	0.0788032	-0.474578
P35700	Prdx1	peroxiredoxin 1		h	0.314561	0.999989	0.5677	0.462149	0.594004	0.492975	0.997699	0.00134918	0.0867664	0.0987096	0.0854172	0.0973604	0.0119432	0.00435027	0.996956	0.828295	0.0283333	0.9335	0.0271396	0.00380579	0.0142457	0.0997214	-0.446868	0.0854757	-0.461113	-0.546589
Q9DCX2	Atp5h	ATP synthase, H+ transporting, mitochondrial F0 complex, subunit D			0.314807	0.411675	0.47913	0.368359	0.996671	1	0.996612	-0.816839	-0.678585	-0.847535	0.138254	-0.0306959	-0.16895	0.0619915	0.39682	0.157404	0.99444	0.975949	0.286757	0.100129	0.449548	0.575009	-0.0275076	0.125461	-0.477055	-0.602516
P53996	Cnbp	cellular nucleic acid binding protein			0.315267	0.997606	0.373202	1	0.526024	0.997874	0.377054	0.0194236	0.166157	0.005728	0.146734	-0.0136956	-0.160429	0.0586614	0.797961	0.993521	0.231935	0.89376	0.0571282	0.130021	-0.222783	-0.026555	0.51633	0.196228	0.739113	0.542885
Q99KJ8	Dctn2	dynactin 2			0.315311	0.93591	0.975401	0.626704	0.997342	0.343988	0.393014	-0.0529155	-0.0386927	0.121855	0.0142228	0.17477	0.160547	0.068876	1	0.990154	0.09916	0.991345	0.126527	0.138714	-0.00612836	0.0596343	0.490599	0.0657627	0.496727	0.430964
Q9DAR7	Dcps	decapping enzyme, scavenger			0.317387	0.766149	0.302846	0.443284	0.878767	0.964058	0.991521	-0.259209	-0.44422	-0.388351	-0.185011	-0.129142	0.0558689
Q9DBJ1	Pgam1	phosphoglycerate mutase 1			0.3179	0.978194	0.957243	0.605115	0.999823	0.420229	0.331784	-0.028322	-0.0308098	0.0940054	-0.00248786	0.122327	0.124815	0.402659	0.478187	0.999462	0.996144	0.389842	0.598791	0.985784	-0.476638	-0.0197228	-0.0612983	0.456916	0.41534	-0.0415755
P70168	Kpnb1	karyopherin (importin) beta 1			0.320744	0.980747	0.348703	0.999783	0.611653	0.990175	0.389713	-0.0526274	-0.188421	-0.0118666	-0.135793	0.0407607	0.176554	0.0155148	0.749945	0.982685	0.0394492	0.525749	0.304641	0.0146639	0.18205	-0.0373411	0.540037	-0.219391	0.357987	0.577378
Q3U0V1	Khsrp	KH-type splicing regulatory protein			0.320964	0.442342	0.966069	0.41262	0.695424	0.999983	0.678381	-0.174792	-0.0513824	-0.160381	0.123409	0.0144104	-0.108999	0.00151165	0.998835	0.0566328	0.223409	0.0589454	0.330135	0.000830393	0.0141452	-0.349915	0.256476	-0.36406	0.24233	0.606391
Q62422	Ostf1	osteoclast stimulating factor 1			0.322115	0.291283	0.618283	0.527704	0.90061	0.947354	0.998648	-0.190656	-0.119986	-0.125625	0.0706705	0.065031	-0.00563957
Q9D8N0	Eef1g	eukaryotic translation elongation factor 1 gamma			0.323557	0.930605	0.62442	0.831277	0.334159	0.519305	0.98167	0.0656852	-0.210729	-0.145034	-0.276415	-0.210719	0.0656959	0.514475	0.999907	0.638462	0.998681	0.720058	0.99675	0.543791	-0.0347839	-0.175263	-0.0037949	-0.140479	0.030989	0.171468
Q9DBS5	Klc4	kinesin light chain 4			0.324406	0.967871	0.560176	0.946658	0.854016	0.769809	0.280351	-0.128616	-0.33832	0.075604	-0.209704	0.20422	0.413924
P21614	Gc	vitamin D binding protein			0.325583	0.905506	0.587386	0.998907	0.276367	0.849544	0.672108	-0.0870935	0.128493	0.00568702	0.215586	0.0927805	-0.122806
P04186	Cfb	complement factor B			0.326414	0.707148	0.807161	0.997096	0.259967	0.809308	0.69814	-0.242547	0.22788	-0.0432938	0.470426	0.199253	-0.271173
Q2TPA8	Hsdl2	hydroxysteroid dehydrogenase like 2			0.326925	0.520444	0.99169	0.422246	0.678208	0.999757	0.583385	-0.316962	-0.00864305	-0.326523	0.308319	-0.00956115	-0.31788
Q64152	Btf3	basic transcription factor 3			0.327759	0.94423	0.350686	0.999795	0.716144	0.963204	0.391049	-0.0931266	-0.298992	0.0103571	-0.205865	0.103484	0.309349
P54869	Hmgcs2	3-hydroxy-3-methylglutaryl-Coenzyme A synthase 2		g	0.327788	0.80145	0.611935	0.268143	0.993363	0.811645	0.909703	0.199696	0.207407	0.309111	0.00771072	0.109415	0.101704	0.00215578	0.00257356	0.120895	0.958596	0.146029	0.0066768	0.281809	0.631261	0.312954	0.0520055	-0.318307	-0.579256	-0.260949
Q8VC30	Tkfc	triokinase, FMN cyclase		f	0.328148	0.999517	0.982267	0.493986	0.967381	0.605827	0.306567	0.019591	-0.0353342	0.147643	-0.0549252	0.128052	0.182977	0.000228253	0.0377972	0.868779	0.000355907	0.116062	0.221752	0.00101056	0.393025	0.0955509	0.64121	-0.297474	0.248185	0.545659
Q9DCS2	Mettl26	methyltransferase like 26			0.328275	0.979119	0.96004	0.299781	0.999857	0.557935	0.555581	0.0436215	0.0479285	0.179571	0.00430705	0.13595	0.131643	0.00473119	0.941086	0.726851	0.0453964	0.97878	0.0207363	0.0043114	-0.0705737	-0.110544	0.327101	-0.0399702	0.397675	0.437645
Q9CXW3	Cacybp	calcyclin binding protein			0.329541	0.999995	0.369316	0.980444	0.406084	0.980225	0.579813	-0.0420857	0.622362	0.108426	0.664447	0.150511	-0.513936
Q8QZT1	Acat1	acetyl-Coenzyme A acetyltransferase 1			0.329544	0.421522	0.931634	0.407991	0.745096	0.999893	0.749742	0.173835	0.0630655	0.173051	-0.11077	-0.0007842	0.109986	0.0419516	0.463149	0.486867	0.0256058	0.997436	0.446171	0.26953	0.211757	0.179972	0.480308	-0.0317847	0.268552	0.300337
P43024	Cox6a1	cytochrome c oxidase subunit 6A1			0.329905	0.832435	0.999997	0.682513	0.84123	0.268453	0.671023	-0.159668	0.0299838	0.312841	0.189651	0.472509	0.282857	0.553918	0.499315	0.782045	0.929619	0.930071	0.823847	0.988855	0.251262	0.140034	0.0726245	-0.111229	-0.178638	-0.0674091
P26231	Ctnna1	catenin (cadherin associated protein), alpha 1			0.330345	0.999928	0.989013	0.497562	0.995119	0.511605	0.334696	-0.0317902	-0.0349025	0.261695	-0.00311239	0.293485	0.296598	0.164294	0.269139	0.983573	0.991994	0.138288	0.390743	0.913317	0.296606	-0.0524852	0.0258529	-0.349091	-0.270753	0.0783381
P23591	Gfus	GDP-L-fucose synthase			0.334203	0.466119	0.633431	0.329582	0.983892	0.998271	0.943758	-0.280703	-0.199523	-0.311367	0.0811794	-0.0306642	-0.111844
Q61655	Ddx19a	DEAD box helicase 19a			0.337832	0.452807	0.997593	0.549123	0.553091	0.994533	0.659498	0.173228	0.0112728	0.147492	-0.161955	-0.0257354	0.13622
P26039	Tln1	talin 1		f	0.339943	0.307334	0.986151	0.861626	0.467111	0.71097	0.969904	-0.135398	-0.0181173	-0.0523335	0.11728	0.083064	-0.0342163	0.010799	0.787375	0.246333	0.00754623	0.824469	0.0733836	0.219457	0.104761	0.202622	0.414145	0.0978607	0.309384	0.211523
Q99KK7	Dpp3	dipeptidylpeptidase 3			0.341209	0.999936	0.818778	0.398662	0.816106	0.418085	0.877271	-0.0312531	-0.163283	-0.301104	-0.13203	-0.269851	-0.137822	0.490243	0.868508	0.990128	0.726605	0.706974	0.996151	0.521733	-0.173965	0.0181853	-0.199824	0.19215	-0.025859	-0.218009
Q8VCU1	Ces3b	carboxylesterase 3B			0.341886	0.96311	0.668216	0.310416	0.929347	0.622848	0.911678	-0.0616202	-0.175618	-0.271903	-0.113998	-0.210283	-0.0962849	0.336784	0.695209	0.991928	0.848586	0.513758	0.281937	0.940931	-0.286904	0.0245886	0.173851	0.311493	0.460755	0.149263
Q8BL66	Eea1	early endosome antigen 1			0.342977	0.999205	0.89187	0.408278	0.85459	0.389182	0.810067	0.162744	-0.15422	-0.337341	-0.316964	-0.500085	-0.183121	0.0797811	0.109065	0.136413	0.764288	0.982588	0.449406	0.580176	-0.26476	-0.227771	-0.0885868	0.0369886	0.176173	0.139185
Q922B1	Macrod1	mono-ADP ribosylhydrolase 1			0.344412	0.749182	0.604145	0.984308	0.997919	0.554721	0.404265	-0.283526	-0.320415	0.0799584	-0.036889	0.363485	0.400374	0.687552	0.975072	0.997689	0.677885	0.993683	0.914422	0.754561	-0.0813981	-0.0470265	-0.224515	0.0343716	-0.143117	-0.177488
Q9CPQ1	Cox6c	cytochrome c oxidase subunit 6C			0.345704	0.876826	0.518864	0.323649	0.938701	0.792167	0.981551	-0.59928	-1.00388	-1.23541	-0.404599	-0.636132	-0.231533	0.170979	0.727915	0.744857	0.74849	0.999111	0.232395	0.207334	0.200569	0.16609	-0.245126	-0.0344798	-0.445696	-0.411216
P01898	H2-Q10	histocompatibility 2, Q region locus 10			0.346471	0.815077	0.27719	0.864666	0.808749	0.998748	0.691669	0.136824	0.412518	0.10847	0.275694	-0.0283545	-0.304048
Q9Z2W0	Dnpep	aspartyl aminopeptidase			0.347934	0.729413	0.404925	0.376426	0.963661	0.951243	0.999934	0.423041	0.513488	0.520429	0.0904471	0.0973883	0.00694114	0.150191	0.995649	0.274731	0.985462	0.445276	0.944524	0.154649	-0.00283379	-0.27413	0.0569549	-0.271296	0.0597887	0.331084
O88544	Cops4	COP9 signalosome subunit 4			0.348279	0.98105	0.367793	0.572594	0.632493	0.827252	0.981759	-0.17915	-0.551229	-0.407132	-0.372079	-0.227982	0.144097	0.479295	0.772928	0.856596	0.971183	0.993961	0.532987	0.606202	0.0504543	0.0380422	-0.0211617	-0.0124121	-0.071616	-0.0592039
Q8BMJ2	Lars	leucyl-tRNA synthetase			0.348446	0.303024	0.695688	0.930607	0.860943	0.6043	0.95803	0.283748	0.162772	0.109587	-0.120976	-0.174161	-0.0531843	0.0808467	0.699032	0.60716	0.457059	0.138224	0.0959334	0.987682	0.170643	-0.306073	-0.390307	-0.476717	-0.56095	-0.0842338
Q3TCJ1	Abraxas2	BRISC complex subunit			0.350617	0.92978	0.464502	0.381136	0.850062	0.775898	0.998547	-0.215311	-0.394452	-0.441127	-0.179141	-0.225816	-0.0466753
P20029	Hspa5	heat shock protein 5			0.35364	0.943981	0.328293	0.603239	0.690628	0.920934	0.956186	0.061142	0.196796	0.139431	0.135654	0.0782895	-0.0573645	0.0964809	0.892421	0.569292	0.599781	0.959235	0.268411	0.077673	-0.191983	-0.294616	0.245865	-0.102633	0.437848	0.540481
P01029	C4b	complement component 4B (Chido blood group)			0.354128	0.700034	0.437892	0.999834	0.982863	0.740917	0.479873	0.431566	0.677637	0.0249326	0.246071	-0.406634	-0.652705	0.197174	0.988799	0.642452	0.731888	0.858863	0.581615	0.147053	-0.271665	-0.710672	0.656467	-0.439007	0.928132	1.36714
P62900	Rpl31	ribosomal protein L31			0.354732	0.301421	0.680519	0.634193	0.870052	0.900014	0.999818	-0.780214	-0.474577	-0.493061	0.305636	0.287152	-0.0184838	0.0199541	0.332434	0.274612	0.642774	0.999944	0.0492582	0.0301165	-0.391407	-0.348942	0.230812	0.0424652	0.622219	0.579754
P31001	Des	desmin			0.355952	0.40435	0.999788	0.977307	0.365079	0.619319	0.961472	-0.647349	-0.00724821	-0.249242	0.640101	0.398107	-0.241994	0.736658	0.797471	0.999161	0.998871	0.840634	0.722818	0.991847	-0.364795	-0.0481225	0.0246841	0.316672	0.389479	0.0728067
P19096	Fasn	fatty acid synthase		f	0.357556	0.934352	0.636882	0.884611	0.3492	0.592699	0.964236	0.196945	-0.219155	-0.182815	-0.4161	-0.379759	0.0363404	0.00716145	0.0125069	0.533578	0.0232558	0.114443	0.95911	0.220103	0.799746	0.283683	0.720075	-0.516063	-0.0796708	0.436392
Q68FL6	Mars1	methionine-tRNA synthetase 1			0.359463	0.868156	0.329018	0.544562	0.808353	0.955261	0.976578	0.265667	0.418751	0.362596	0.153084	0.0969284	-0.0561556	0.634721	0.951702	0.854677	0.997562	0.579687	0.894753	0.930143	-0.0873972	0.100937	0.0195325	0.188334	0.10693	-0.0814045
P29758	Oat	ornithine aminotransferase		b	0.363011	0.500658	0.98622	0.477121	0.687713	0.999971	0.674691	0.385864	0.16222	0.395851	-0.223644	0.00998666	0.233631	7.55343e-05	0.779002	0.0165656	0.0484978	0.00343368	0.325996	4.516e-05	-0.49029	1.86766	-1.4638	2.35795	-0.973513	-3.33147
Q8K2Q9	Shtn1	shootin 1			0.365527	0.843046	0.421541	0.405253	0.909764	0.898946	0.999989	0.144048	0.261015	0.270388	0.116967	0.12634	0.00937336
Q91ZJ5	Ugp2	UDP-glucose pyrophosphorylase 2			0.36635	0.804191	0.296878	0.692988	0.840978	0.999004	0.883623	0.128696	0.267118	0.160514	0.138422	0.0318182	-0.106604	0.661821	0.977865	0.999326	0.817743	0.950996	0.621893	0.857082	-0.149173	0.438274	0.547681	0.587447	0.696855	0.109408
Q9R0M5	Tpk1	thiamine pyrophosphokinase			0.367296	0.982399	0.758331	0.863248	0.57746	0.982605	0.326676	0.0562915	-0.30579	0.218586	-0.362081	0.162294	0.524376
Q62433	Ndrg1	N-myc downstream regulated gene 1			0.368882	0.83574	0.990159	0.731224	0.68251	0.304659	0.88112	-0.207829	0.0698685	0.16326	0.277698	0.37109	0.0933916
P63325	Rps10	ribosomal protein S10			0.370015	0.469821	0.636935	0.388029	0.984033	0.99992	0.970544	-0.534005	-0.404776	-0.511754	0.129229	0.0222511	-0.106978	0.763471	0.769872	0.999897	0.9836	0.782239	0.921429	0.989293	0.530379	0.13334	0.0908465	-0.397039	-0.439533	-0.042494
O35887	Calu	calumenin			0.376488	0.565417	0.98291	0.876232	0.376188	0.925904	0.688309	-0.18092	0.0565418	-0.098503	0.237462	0.0824171	-0.155045	0.481662	0.894098	0.993869	0.787372	0.767124	0.414493	0.887972	-0.199073	0.0379407	0.145869	0.237013	0.344942	0.107929
Q9DB05	Napa	N-ethylmaleimide sensitive fusion protein attachment protein alpha			0.377659	0.474928	0.85985	0.406615	0.881263	0.999984	0.845558	-0.315821	-0.173647	-0.351063	0.142174	-0.0352423	-0.177416
Q6P8X1	Snx6	sorting nexin 6			0.378223	0.564053	0.415558	0.966103	0.998072	0.812283	0.681556	0.213536	0.253462	0.0826758	0.0399262	-0.13086	-0.170786
P56593	Cyp2a12	cytochrome P450, family 2, subfamily a, polypeptide 12			0.379762	0.971156	0.402515	0.999778	0.705605	0.983714	0.447115	-0.19495	-0.530882	-0.0900397	-0.335932	0.10491	0.440842	0.0008358	0.846712	0.055031	0.170826	0.0146261	0.610834	0.000572081	-0.248967	0.541643	-0.544576	0.790611	-0.295609	-1.08622
O09061	Psmb1	proteasome (prosome, macropain) subunit, beta type 1			0.3805	0.319444	0.94128	0.923819	0.606294	0.638212	0.99993	0.265215	0.0763713	0.0873152	-0.188843	-0.1779	0.0109439	0.00343866	0.958338	0.00659586	0.996639	0.0303125	0.990144	0.0102784	0.0379532	0.277095	0.0156117	0.239142	-0.0223415	-0.261483
P35980	Rpl18	ribosomal protein L18			0.380517	0.382704	0.76112	0.492604	0.886591	0.991416	0.966203	-0.357555	-0.201168	-0.297628	0.156386	0.0599267	-0.0964596	0.18461	0.986412	0.377505	0.948566	0.633253	0.83329	0.160711	-0.0539336	-0.245207	0.0792081	-0.191273	0.133142	0.324415
Q922D8	Mthfd1	methylenetetrahydrofolate dehydrogenase (NADP+ dependent), methenyltetrahydrofolate cyclohydrolase, formyltetrahydrofolate synthase			0.381027	0.846078	0.729666	0.995365	0.313185	0.732026	0.85029	0.0743609	-0.0811112	-0.0217198	-0.155472	-0.0960808	0.0593913	0.000468909	0.841893	0.00292981	0.990077	0.000887675	0.68908	0.00556485	0.0447328	-0.213537	-0.0157482	-0.25827	-0.060481	0.197789
P47962	Rpl5	ribosomal protein L5			0.381202	0.804922	0.449773	0.402302	0.94927	0.924566	0.999734	-0.19529	-0.290492	-0.29348	-0.0952026	-0.0981902	-0.00298763	0.371143	0.99948	0.458038	0.994508	0.445413	0.985455	0.607954	-0.028448	0.160705	0.0193417	0.189153	0.0477897	-0.141364
Q99K67	Aass	aminoadipate-semialdehyde synthase		g	0.382159	0.4125	0.457905	0.686498	0.998155	0.947689	0.978748	0.22679	0.194284	0.161425	-0.032506	-0.0653648	-0.0328588	0.0104831	0.0324958	0.638959	0.904395	0.200394	0.00904018	0.266382	0.522456	0.191799	-0.107871	-0.330657	-0.630327	-0.29967
Q91Z53	Grhpr	glyoxylate reductase/hydroxypyruvate reductase			0.38436	0.99998	0.917429	0.422505	0.916997	0.450576	0.788217	-0.00024248	0.059981	0.143474	0.0602234	0.143716	0.0834927	0.00785513	0.00866174	0.18567	0.955579	0.270756	0.0228259	0.407264	-0.33127	-0.173262	-0.0514492	0.158008	0.279821	0.121812
Q8CGP2	H2bc22	H2B clustered histone 22			0.387026	0.414365	0.610297	0.489022	0.975011	0.996101	0.996692	-0.490765	-0.297115	-0.511538	0.19365	-0.0207726	-0.214423	0.377124	0.543864	0.999248	0.988303	0.445925	0.377739	0.996721	0.270678	-0.151469	-0.126549	-0.422147	-0.397227	0.0249196
Q3THS6	Mat2a	methionine adenosyltransferase II, alpha			0.387332	0.937643	0.438145	0.999994	0.815888	0.93048	0.424701	0.108925	0.25884	-0.00409345	0.149915	-0.113018	-0.262933	0.0356132	0.0413119	0.734902	0.999623	0.191937	0.0495754	0.792001	0.311839	0.0989605	0.00717241	-0.212878	-0.304666	-0.0917881
Q9Z2I0	Letm1	leucine zipper-EF-hand containing transmembrane protein 1		a	0.387621	0.781747	0.973359	0.694952	0.550292	0.999704	0.448137	0.24429	-0.0786456	0.332209	-0.322936	0.0879185	0.410854	0.00455223	0.993185	0.0102123	0.812805	0.00924092	0.694892	0.0632999	-0.0217714	0.406187	0.110432	0.427958	0.132203	-0.295755
Q8BYU6	Tor1aip2	torsin A interacting protein 2			0.387901	0.326033	0.698082	0.855737	0.881385	0.741714	0.990242	0.212228	0.126147	0.0981012	-0.0860815	-0.114127	-0.0280453	0.547246	0.848141	0.963479	0.916583	0.582486	0.996794	0.667397	-0.084619	0.0314316	-0.0656988	0.116051	0.0189202	-0.0971304
P09055	Itgb1	integrin beta 1 (fibronectin receptor beta)			0.38877	0.373872	0.906045	0.583712	0.7331	0.968176	0.925255	-0.45705	-0.140029	-0.3199	0.317021	0.13715	-0.179871	0.549724	0.476127	0.846644	0.914421	0.868856	0.825036	0.999041	-0.443296	-0.229387	-0.149897	0.213909	0.293399	0.0794901
Q9D855	Uqcrb	cytochrome b-c1 complex subunit 7			0.391041	0.48388	0.499009	0.487986	0.999519	0.999723	0.999997	-0.49038	-0.460923	-0.45966	0.0294564	0.0307198	0.0012634
P50518	Atp6v1e1	ATPase, H+ transporting, lysosomal V1 subunit E1			0.392895	0.998959	0.531249	0.999143	0.495596	0.999998	0.45645	-0.0286103	0.341158	-0.070655	0.369768	-0.0420447	-0.411813
Q9CR98	Fam136a	family with sequence similarity 136, member A			0.393516	0.641914	0.92594	0.999379	0.325052	0.707265	0.882472	0.13749	-0.0611207	0.0111372	-0.19861	-0.126353	0.0722579	0.282412	0.999987	0.943207	0.53302	0.943492	0.598564	0.232054	-0.0119121	-0.0794751	0.171562	-0.067563	0.183474	0.251037
Q3UHX2	Pdap1	PDGFA associated protein 1			0.396247	0.390046	0.969984	0.665843	0.626004	0.944924	0.89283	-0.288013	-0.0587325	-0.182721	0.229281	0.105292	-0.123988
Q62318	Trim28	tripartite motif-containing 28			0.396624	0.724785	0.328426	0.74985	0.926282	0.999602	0.871583	-0.156436	-0.233642	-0.143591	-0.0772056	0.0128455	0.0900511	0.0269277	0.921661	0.983053	0.0627217	0.75561	0.244505	0.0244595	0.107728	-0.0615963	0.445221	-0.169325	0.337492	0.506817
Q62393	Tpd52	tumor protein D52		d	0.398869	0.969107	0.60237	0.999977	0.391171	0.975798	0.579193	-0.195119	0.162368	-0.114404	0.357487	0.0807142	-0.276772	0.000333298	0.25873	0.913495	0.0102228	0.526134	0.000328707	0.00195346	-0.371316	-0.123871	0.630578	0.247445	1.00189	0.754449
P61924	Copz1	coatomer protein complex, subunit zeta 1			0.399419	0.771887	0.738762	0.327504	1	0.895449	0.87912	-0.186424	-0.188602	-0.324011	-0.00217834	-0.137587	-0.135409	0.668707	0.616377	0.980648	0.953042	0.792537	0.87872	0.998389	-0.653165	-0.150684	-0.169579	0.502481	0.483586	-0.0188948
P16015	Car3	carbonic anhydrase 3		c	0.401321	0.994568	0.504638	0.939361	0.414235	0.860791	0.828283	0.0421275	-0.160127	-0.0707343	-0.202254	-0.112862	0.0893926	0.00179924	0.022372	0.0298761	0.00118562	0.965071	0.64692	0.306097	-0.867302	-0.805296	-1.20717	0.0620065	-0.339872	-0.401878
P51125	Cast	calpastatin			0.401341	0.637695	0.59155	0.999993	1	0.622847	0.575832	-0.269109	-0.260292	0.00214286	0.00881646	0.271252	0.262435
Q8R086	Suox	sulfite oxidase			0.402048	0.681955	0.708541	0.344103	0.999536	0.956108	0.913254	0.150039	0.133818	0.203452	-0.0162212	0.0534129	0.0696342	0.892165	0.989029	0.966844	0.997145	0.873066	0.958171	0.994113	0.00656733	-0.109978	-0.0935738	-0.116545	-0.100141	0.0164042
Q93092	Taldo1	transaldolase 1			0.402426	0.687705	0.981597	0.912848	0.870752	0.344207	0.737112	0.155068	0.0396029	-0.0699193	-0.115465	-0.224987	-0.109522	0.00265349	0.0712624	0.993024	0.01672	0.0360684	0.945822	0.00714757	-0.292079	0.0248079	-0.346681	0.316887	-0.054602	-0.371489
Q3B7Z2	Osbp	oxysterol binding protein			0.402514	0.413527	0.528672	0.881726	0.991482	0.806638	0.914751	-0.211656	-0.177766	-0.104504	0.0338903	0.107152	0.0732615	0.0103531	0.729762	0.0545804	0.926436	0.00904828	0.397438	0.172526	-0.186937	0.471419	0.152981	0.658356	0.339919	-0.318438
Q99PT1	Arhgdia	Rho GDP dissociation inhibitor (GDI) alpha			0.402538	0.589797	0.474315	0.987384	0.999434	0.768506	0.665806	0.143813	0.162779	0.0169017	0.0189659	-0.126912	-0.145877	0.224953	0.998469	0.353517	0.994584	0.498548	0.978872	0.243176	-0.0343554	0.409075	-0.113703	0.443431	-0.0793479	-0.522779
Q61937	Npm1	nucleophosmin 1			0.403932	0.969945	0.985111	0.669558	0.999412	0.450038	0.467135	-0.0567772	-0.0461179	0.142848	0.0106594	0.199625	0.188966	0.0223611	0.964226	0.999994	0.0387825	0.954602	0.128067	0.0284376	0.0869791	0.00597011	0.57409	-0.081009	0.487111	0.56812
Q6PDM2	Srsf1	serine and arginine-rich splicing factor 1			0.403983	0.396839	0.998641	0.925201	0.474886	0.729283	0.966061	0.299613	0.0423514	0.116969	-0.257262	-0.182645	0.0746172	0.0919253	0.898963	0.578328	0.0694047	0.958471	0.290423	0.453997	-0.154889	-0.238935	-0.513305	-0.084046	-0.358416	-0.27437
P14576	Srp54a	signal recognition particle 54A			0.405687	0.921173	0.541146	0.409011	0.912489	0.816255	0.995095	0.161536	0.335125	0.465424	0.173589	0.303888	0.130298
P11679	Krt8	keratin 8			0.406261	0.697392	0.343011	0.800767	0.948891	0.99496	0.843028	-0.157634	-0.205203	-0.116857	-0.0475688	0.0407774	0.0883462	0.801383	0.939365	0.961607	0.757293	0.998992	0.983139	0.945232	-0.181135	-0.138922	-0.247759	0.0422128	-0.0666238	-0.108837
Q8JZN5	Acad9	acyl-Coenzyme A dehydrogenase family, member 9			0.406559	0.997358	0.780998	0.410404	0.895687	0.570018	0.914204	0.0338016	0.121581	0.186272	0.0877789	0.152471	0.0646919	0.0157848	0.99958	0.0419239	0.995651	0.0728954	0.988355	0.0262799	0.0126985	0.542971	-0.0509537	0.530273	-0.0636522	-0.593925
Q5SWU9	Acaca	acetyl-Coenzyme A carboxylase alpha			0.407362	0.635763	0.996759	0.940796	0.748265	0.341544	0.865964	0.384905	0.121069	-0.16216	-0.263836	-0.547065	-0.28323	0.0883488	0.123595	0.403445	0.113888	0.775048	0.99971	0.795451	0.625116	0.389193	0.65904	-0.235923	0.0339232	0.269846
P35486	Pdha1	pyruvate dehydrogenase E1 alpha 1			0.407392	0.823638	0.541809	0.998809	0.974366	0.750814	0.45794	0.162923	0.203368	-0.0228655	0.0404451	-0.185789	-0.226234	0.0598135	0.277303	0.995325	0.10967	0.341917	0.973559	0.136637	0.373678	-0.0349951	0.510551	-0.408673	0.136873	0.545546
P68369	Tuba1a	tubulin, alpha 1A			0.408015	0.355468	0.736674	0.92963	0.880994	0.673761	0.97343	-0.656892	-0.400349	-0.0951803	0.256543	0.561711	0.305168
P14211	Calr	calreticulin			0.408769	0.982899	0.466462	0.555632	0.728033	0.807168	0.9986	0.077024	0.202419	0.184095	0.125395	0.107072	-0.0183233	0.392563	0.963609	0.396587	0.581923	0.737559	0.878832	0.992754	0.0561979	0.253403	0.214086	0.197205	0.157888	-0.0393173
Q9JKR6	Hyou1	hypoxia up-regulated 1			0.408851	0.448948	0.999997	0.998253	0.459575	0.538451	0.998816	-0.171639	0.000224379	-0.0177429	0.171864	0.153896	-0.0179673	0.347166	0.999957	0.999422	0.459146	0.99851	0.536034	0.363265	-0.0568848	-0.0963372	0.337792	-0.0394524	0.394677	0.434129
Q64442	Sord	sorbitol dehydrogenase			0.409118	0.868114	0.492766	0.426746	0.931954	0.892325	0.999358	-0.0526312	-0.103229	-0.112428	-0.0505983	-0.0597965	-0.00919818	0.556999	0.755559	0.976593	0.979434	0.509819	0.921932	0.848098	0.0657632	-0.0283023	0.0213002	-0.0940655	-0.044463	0.0496025
Q9WTP7	Ak3	adenylate kinase 3			0.411007	0.761538	0.872058	0.343536	0.992983	0.914445	0.76706	0.0945274	0.0689578	0.161691	-0.0255696	0.0671632	0.0927329	0.0325434	0.580572	0.748624	0.0231646	0.977597	0.320113	0.118602	0.144887	0.0982245	0.385313	-0.0466622	0.240426	0.287088
Q9D0I9	Rars	arginyl-tRNA synthetase		c	0.412495	0.821815	0.827574	0.33575	0.999916	0.862398	0.809371	0.135034	0.114478	0.241408	-0.020557	0.106373	0.12693	0.00191329	0.0872983	0.98704	0.00416845	0.127064	0.574328	0.0056398	-0.454815	-0.042033	-0.682371	0.412782	-0.227556	-0.640338
Q9WUK2	Eif4h	eukaryotic translation initiation factor 4H			0.414093	0.500555	0.936646	0.997981	0.812948	0.409663	0.872915	-0.244771	-0.101479	0.0345992	0.143293	0.279371	0.136078	0.0301364	0.976874	0.547855	0.0627594	0.36331	0.0390374	0.451505	-0.0463554	0.15983	0.340669	0.206185	0.387025	0.18084
Q8K310	Matr3	matrin 3			0.417117	0.74523	0.431488	0.492549	0.967664	0.984625	0.999495	-0.180664	-0.25886	-0.229282	-0.078196	-0.0486177	0.0295783	0.147729	0.787526	0.616584	0.857804	0.187063	0.997522	0.209011	0.157288	-0.251939	0.150638	-0.409228	-0.00664985	0.402578
P24549	Aldh1a1	aldehyde dehydrogenase family 1, subfamily A1		c	0.417831	0.999518	0.999925	0.533591	0.999942	0.516085	0.499944	-0.0164106	0.0470539	0.273108	0.0634645	0.289519	0.226054	0.000529691	0.140917	0.302617	0.0377405	0.00429226	0.947878	0.000745475	-0.672041	0.411153	-0.819503	1.08319	-0.147461	-1.23066
P80316	Cct5	chaperonin containing Tcp1, subunit 5 (epsilon)			0.418	0.99976	0.980907	0.617212	0.992804	0.607905	0.40278	0.00240343	-0.0354277	0.136338	-0.0378311	0.133935	0.171766	0.470834	0.999916	0.535024	0.89245	0.547754	0.884353	0.920896	0.000158306	-0.160866	-0.0787447	-0.161025	-0.078903	0.0821216
O88487	Dync1i2	dynein cytoplasmic 1 intermediate chain 2			0.418081	0.685526	0.592262	0.389114	0.99977	0.972986	0.98306	-0.212814	-0.25494	-0.322537	-0.0421262	-0.109723	-0.0675968	0.083034	0.78393	0.381508	0.765365	0.939976	0.283429	0.0722702	-0.161331	-0.253636	0.147923	-0.0923051	0.309254	0.401559
Q9CQQ7	Atp5pb	ATP synthase peripheral stalk-membrane subunit b			0.41837	0.933077	0.461108	0.504435	0.842446	0.874804	0.999829	-0.16501	-0.640454	-0.591875	-0.475444	-0.426865	0.0485792	0.0415262	0.957961	0.876353	0.0395596	0.997769	0.136716	0.124167	0.0585103	0.0948161	0.626877	0.0363058	0.568367	0.532061
Q8CF02	Fam25c	family with sequence similarity 25, member C			0.419177	1	0.839321	0.463104	0.862506	0.513352	0.90779	0.0255705	-0.303851	-0.499284	-0.329422	-0.524855	-0.195433
Q62261	Sptbn1	spectrin beta, non-erythrocytic 1			0.419788	0.377326	0.667301	0.673303	0.937073	0.934192	1	-0.171604	-0.108867	-0.105886	0.062737	0.0657179	0.00298089	0.0353419	0.989784	0.921179	0.0397543	0.99258	0.0972529	0.101061	0.0278987	0.0590594	0.313315	0.0311607	0.285416	0.254255
Q9D0S9	Hint2	histidine triad nucleotide binding protein 2			0.419823	0.960903	0.551975	0.451562	0.862824	0.781574	0.997967	0.0752721	0.17246	0.187707	0.0971877	0.112435	0.0152469	0.117366	0.749481	0.0912637	0.862298	0.552804	0.992978	0.34381	0.12697	0.260068	0.0825242	0.133098	-0.0444457	-0.177544
Q91X83	Mat1a	methionine adenosyltransferase I, alpha			0.420028	0.357329	0.949218	0.850039	0.638188	0.784436	0.992619	0.238727	0.0808058	0.097614	-0.157921	-0.141113	0.0168083	0.140603	0.438463	0.155679	0.187054	0.958458	0.965714	0.999999	0.235915	0.340051	0.339941	0.104136	0.104026	-0.000109941
Q62418	Dbnl	drebrin-like		f	0.422816	0.62524	0.443671	0.531124	0.995704	0.999803	0.998612	0.137566	0.160462	0.156189	0.0228963	0.0186236	-0.00427269	0.00483822	1	0.79457	0.03108	0.825355	0.0436397	0.00367	-0.0118589	-0.129903	0.450854	-0.118044	0.462713	0.580757
Q9DCT2	Ndufs3	NADH:ubiquinone oxidoreductase core subunit S3			0.425235	0.643769	0.99971	0.957881	0.592429	0.378145	0.976237	-0.165067	0.0173383	0.0671977	0.182406	0.232265	0.0498595
P23198	Cbx3	Chromobox protein homolog 3			0.42609	0.554127	0.995377	0.896911	0.430254	0.902319	0.790101	-0.296351	0.0175448	-0.153436	0.313895	0.142914	-0.170981	0.0763835	0.791122	0.612415	0.55169	0.187231	0.986253	0.0759412	-0.292104	0.370627	-0.379999	0.66273	-0.0878954	-0.750626
P12970	Rpl7a	ribosomal protein L7A			0.426569	0.487854	0.999805	0.911948	0.445795	0.837005	0.881143	-0.417771	0.0503736	-0.219795	0.468144	0.197976	-0.270168	0.571585	0.99904	0.999192	0.706668	0.999996	0.662564	0.601847	-0.016755	-0.0230548	-0.246293	-0.00629981	-0.229538	-0.223238
O89020	Afm	afamin			0.428231	0.81125	0.359004	0.717553	0.890619	0.999468	0.918589	0.354482	0.722519	0.350566	0.368037	-0.00391598	-0.371953
P24369	Ppib	peptidylprolyl isomerase B			0.428878	0.512745	0.999549	0.877817	0.456203	0.89226	0.829735	-0.248039	0.036736	-0.144837	0.284775	0.103202	-0.181573
O35490	Bhmt	betaine-homocysteine methyltransferase		c	0.431022	0.373803	0.898995	0.723563	0.743008	0.904231	0.983494	0.401754	0.223833	0.238928	-0.177921	-0.162826	0.0150944	9.24573e-05	0.00102332	0.697043	0.100646	9.68629e-05	0.106755	0.00959078	-1.27942	0.186876	-0.660843	1.4663	0.618578	-0.847719
P16406	Enpep	glutamyl aminopeptidase			0.432706	0.665966	0.999988	0.9445	0.648237	0.372223	0.952876	-0.375194	0.0070335	0.19107	0.382228	0.566264	0.184036
P47963	Rpl13	ribosomal protein L13			0.433277	0.445452	0.937002	0.999898	0.760444	0.479169	0.954484	-0.386004	-0.173518	-0.0298161	0.212486	0.356188	0.143702	0.00390587	0.923071	0.226726	0.138005	0.615367	0.0563899	0.00220351	-0.157883	-0.360365	0.37217	-0.202482	0.530054	0.732536
P12367	Prkar2a	cAMP-dependent protein kinase type II-alpha regulatory subunit			0.434186	0.568608	0.821423	0.998643	0.958706	0.48463	0.739958	0.16544	0.0852604	-0.048908	-0.0801798	-0.214348	-0.134168	0.0619281	0.36389	0.842637	0.48116	0.0942902	0.989859	0.127729	-0.378792	0.105714	-0.279061	0.484506	0.0997304	-0.384775
Q9QZ85	Iigp1	interferon inducible GTPase 1			0.434702	0.768125	0.937508	0.889383	0.454052	0.990658	0.58135	0.216539	-0.123447	0.163591	-0.339986	-0.0529476	0.287038	0.208132	0.430822	0.920349	0.914983	0.739137	0.17568	0.571527	-0.314384	-0.107123	0.138879	0.207261	0.453263	0.246002
Q62465	Vat1	vesicle amine transport 1			0.436189	0.741788	0.979202	0.426487	0.913661	0.967131	0.650735	-0.205605	-0.0368578	-0.325867	0.168747	-0.120262	-0.289009	0.0130468	0.992427	0.0520816	0.111552	0.0421284	0.0872259	0.989891	-0.0937598	0.736774	0.658313	0.830534	0.752072	-0.0784617
O35226	Psmd4	proteasome (prosome, macropain) 26S subunit, non-ATPase, 4			0.438267	0.715496	0.515855	0.456605	0.993605	0.983597	0.999566	0.147008	0.187642	0.19867	0.0406335	0.0516621	0.0110286	0.141782	0.938551	0.98241	0.277738	0.78364	0.130316	0.41207	-0.069678	0.0550157	0.27449	0.124694	0.344168	0.219474
Q9CPQ8	Atp5l	ATP synthase, H+ transporting, mitochondrial F0 complex, subunit G			0.438938	0.677006	0.824794	0.386244	0.988259	0.974615	0.861534	-0.297378	-0.188817	-0.432199	0.10856	-0.134821	-0.243382
Q9R112	Sqor	sulfide quinone oxidoreductase			0.43922	0.99997	1	0.527511	0.999947	0.548602	0.533123	0.00454234	0.0132708	0.17441	0.00872844	0.169868	0.16114	0.00262533	0.0707236	0.675369	0.249374	0.345964	0.00181431	0.0277027	0.561441	0.224921	-0.429835	-0.33652	-0.991276	-0.654756
Q9ESB3	Hrg	histidine-rich glycoprotein			0.440693	0.417986	0.9637	0.995702	0.67507	0.537493	0.994474	-0.425504	-0.0609108	-0.0258247	0.364593	0.399679	0.0350861
P17427	Ap2a2	adaptor-related protein complex 2, alpha 2 subunit			0.440815	0.783053	0.997961	0.863716	0.690001	0.370073	0.930349	-0.158647	0.000779133	0.0894674	0.159426	0.248114	0.0886883	0.104592	0.523624	0.651008	0.913148	0.0903991	0.865113	0.285115	-0.200097	0.148197	-0.0876157	0.348293	0.112481	-0.235813
Q91YQ5	Rpn1	ribophorin I		d	0.441599	0.978552	0.620076	0.463583	0.869593	0.742062	0.992861	-0.141041	-0.41539	-0.6284	-0.274349	-0.487358	-0.213009	0.00134451	0.502415	0.584013	0.0372517	0.992474	0.00297929	0.00212215	-0.251316	-0.189917	0.500774	0.061399	0.75209	0.690691
C0HKG6	Rnaset2b	ribonuclease T2B		b	0.442305	0.946105	0.876111	0.740017	0.605536	0.456716	0.992581	0.0614172	-0.0678243	-0.0939715	-0.129242	-0.155389	-0.0261472	1.95192e-06	0.00917684	4.90853e-05	0.434789	0.186942	0.00048592	3.06617e-06	0.456737	0.726653	-0.19784	0.269916	-0.654577	-0.924494
P45591	Cfl2	cofilin 2, muscle			0.443495	0.999994	0.999644	0.512155	0.99938	0.544092	0.569507	0.0111736	0.0125914	0.194013	0.00141785	0.182839	0.181421	0.283476	0.302017	0.943218	0.999974	0.537779	0.319266	0.954455	-0.206568	-0.0546515	-0.0130944	0.151917	0.193474	0.041557
P14152	Mdh1	malate dehydrogenase 1, NAD (soluble)			0.44384	0.879668	0.822539	0.972051	0.431701	0.986846	0.578627	0.0474366	-0.0539789	0.0309976	-0.101416	-0.016439	0.0849765	0.00298246	0.345904	0.614282	0.0942449	0.921348	0.00419687	0.00667929	-0.227398	-0.143976	0.268841	0.0834217	0.496239	0.412818
Q9CX34	Sugt1	SGT1, suppressor of G2 allele of SKP1 (S. cerevisiae)			0.44691	0.644886	0.664791	0.42041	0.99963	0.99015	0.973362	-0.367086	-0.320174	-0.486051	0.0469118	-0.118965	-0.165877
Q8CDN6	Txnl1	thioredoxin-like 1			0.447022	0.978011	0.609471	0.996407	0.42328	0.930992	0.734172	0.0417896	-0.121303	-0.0133652	-0.163092	-0.0551548	0.107938	0.273526	0.859394	0.914578	0.640082	0.502274	0.98626	0.269313	0.0938436	-0.0564259	0.136065	-0.15027	0.0422216	0.192491
Q9D8W5	Psmd12	proteasome (prosome, macropain) 26S subunit, non-ATPase, 12			0.447919	0.813697	0.373244	0.776983	0.89935	0.999998	0.889772	-0.485966	-0.752177	-0.487486	-0.266211	-0.00152065	0.264691	0.369135	0.895031	0.602636	0.975665	0.968943	0.700666	0.362883	0.100164	0.172163	-0.0740645	0.0719988	-0.174229	-0.246227
Q99P27	Pla2g12b	group XIIB secretory phospholipase A2-like protein			0.449011	0.499888	0.510433	0.871106	0.999633	0.889304	0.912552	0.325038	0.289525	0.17762	-0.0355134	-0.147418	-0.111905	0.873326	0.998487	0.998321	0.915754	0.988115	0.867711	0.955921	0.0813419	0.0548603	0.15036	-0.0264815	0.0690182	0.0954998
P19783	Cox4i1	cytochrome c oxidase subunit 4I1			0.449071	0.705029	0.545878	0.457449	0.99735	0.986066	0.998609	-1.125	-0.961684	-1.29194	0.163313	-0.166943	-0.330256	0.477676	0.659765	0.63736	0.999794	0.999795	0.705008	0.687899	0.253963	0.236167	0.0354774	-0.0177955	-0.218485	-0.20069
Q8K1M6	Dnm1l	dynamin 1-like			0.452512	0.395156	0.954781	0.821515	0.670798	0.850079	0.984137	-0.2218	-0.0628566	-0.10711	0.158943	0.11469	-0.0442531	0.384012	0.950958	0.76344	0.939572	0.478872	1	0.420056	-0.100715	0.198807	-0.0942153	0.299522	0.00649932	-0.293023
Q99MR8	Mccc1	methylcrotonoyl-Coenzyme A carboxylase 1 (alpha)		h	0.453241	0.941847	0.995835	0.729371	0.984685	0.438586	0.597921	0.0639167	0.0198521	-0.0847044	-0.0440646	-0.148621	-0.104557	0.000374248	0.362813	0.761746	0.011199	0.839113	0.000566012	0.0011049	0.18666	0.101558	-0.402589	-0.085102	-0.589249	-0.504147
P54728	Rad23b	RAD23 homolog B, nucleotide excision repair protein			0.45397	0.775207	0.745753	0.985895	1	0.589992	0.546745	-0.197397	-0.201588	0.0249106	-0.00419136	0.222307	0.226499
Q9CQZ5	Ndufa6	NADH:ubiquinone oxidoreductase subunit A6			0.456609	0.663458	0.5297	0.497769	0.998801	0.997045	0.999936	-0.466033	-0.495173	-0.462395	-0.0291401	0.00363806	0.0327781	0.960097	0.984956	0.968266	0.961347	0.99991	0.999517	0.99994	0.0770858	0.147069	0.131154	0.0699828	0.0540684	-0.0159145
P49429	Hpd	4-hydroxyphenylpyruvic acid dioxygenase			0.459691	0.929804	0.97766	0.674659	0.763485	0.965009	0.44305	0.0985701	-0.0301566	0.151383	-0.128727	0.0528127	0.181539	0.0162399	0.699743	0.995719	0.0214954	0.794004	0.224537	0.0252263	-0.587378	-0.115276	-1.39334	0.472102	-0.805957	-1.27806
Q9ET01	Pygl	liver glycogen phosphorylase			0.460159	0.998659	0.449573	0.93138	0.58762	0.975944	0.792131	-0.0199912	-0.221095	-0.0766931	-0.201104	-0.0567019	0.144402	0.176217	0.998294	0.578912	0.745218	0.727923	0.683001	0.127654	0.00364721	0.274294	-0.242413	0.270647	-0.24606	-0.516707
Q9D8Y0	Efhd2	EF-hand domain-containing protein D2		a	0.460392	0.965682	0.431603	0.708561	0.750734	0.945014	0.96263	0.0470613	0.181622	0.12185	0.134561	0.0747882	-0.0597725	0.00517896	0.995928	0.00910324	0.962381	0.0230887	0.995544	0.0249878	0.0218441	0.472663	0.0518224	0.450819	0.0299783	-0.42084
Q8BWF0	Aldh5a1	aldhehyde dehydrogenase family 5, subfamily A1			0.460445	0.992355	0.935355	0.763007	0.992442	0.636565	0.427163	0.0251825	0.0388782	-0.0624867	0.0136958	-0.0876691	-0.101365	0.169271	0.292631	0.999047	0.989155	0.215463	0.185427	0.997533	0.207296	-0.0299174	-0.0425973	-0.237214	-0.249894	-0.0126799
Q8VDQ1	Ptgr2	prostaglandin reductase 2			0.462098	0.69727	0.416353	0.707665	0.977966	0.99981	0.956418	0.17026	0.215344	0.160837	0.0450842	-0.00942255	-0.0545068	0.310251	0.747887	0.368262	0.328282	0.951894	0.913793	0.998434	0.16303	0.260734	0.304072	0.0977043	0.141042	0.043338
Q9CR00	Psmd9	proteasome (prosome, macropain) 26S subunit, non-ATPase, 9			0.463715	0.925126	0.942681	0.832925	0.999727	0.511247	0.516862	0.111405	0.129498	-0.171314	0.0180928	-0.28272	-0.300812	0.0225255	0.972632	0.185239	0.655811	0.108092	0.906773	0.0191372	0.116798	-0.530023	0.402864	-0.646821	0.286067	0.932888
Q9DD20	Mettl7b	methyltransferase like 7B			0.466945	0.796335	0.711842	0.404928	0.999702	0.931394	0.949123	-0.418139	-0.378449	-0.529559	0.0396907	-0.11142	-0.151111	0.0477468	0.999432	0.970348	0.120358	0.949608	0.18467	0.0435748	-0.0452284	0.0410244	-0.37569	0.0862528	-0.330461	-0.416714
Q9D8S9	Bola1	bolA-like 1 (E. coli)			0.468643	0.449129	0.809709	0.611748	0.901943	0.984359	0.984658	0.315744	0.158481	0.231646	-0.157263	-0.0840981	0.0731649	0.297206	0.38212	0.337218	0.853469	0.999805	0.808737	0.803349	0.54257	0.530584	0.336008	-0.0119859	-0.206563	-0.194577
Q99LY9	Ndufs5	NADH:ubiquinone oxidoreductase core subunit S5			0.471415	0.413978	0.793761	0.942192	0.887876	0.718013	0.983238	-0.406815	-0.189714	-0.145511	0.217101	0.261305	0.0442036
Q91X72	Hpx	hemopexin			0.47332	0.707752	0.973	0.908215	0.472745	0.968631	0.69916	-0.33244	0.167434	-0.202129	0.499874	0.130311	-0.369563	0.448543	0.937611	0.971287	0.699346	0.746713	0.402997	0.894011	-0.24721	0.0603493	0.393694	0.307559	0.640904	0.333345
Q8VCM7	Fgg	fibrinogen gamma chain			0.473686	0.978964	0.703414	0.993518	0.510099	0.99886	0.549655	-0.0781793	0.164738	-0.0607755	0.242917	0.0174038	-0.225513	0.849901	0.859937	0.987774	1	0.954991	0.863328	0.988682	0.474439	0.140566	0.221832	-0.333873	-0.252608	0.0812654
Q9CR51	Atp6v1g1	ATPase, H+ transporting, lysosomal V1 subunit G1			0.477079	0.975375	0.701808	0.880465	0.495931	0.690014	0.984628	-0.0607303	0.148227	0.0987501	0.208958	0.15948	-0.0494773	0.108507	0.968204	0.921957	0.33389	0.99939	0.195662	0.107249	-0.12846	-0.155434	0.43901	-0.0269745	0.56747	0.594444
Q9D0F3	Lman1	lectin, mannose-binding, 1			0.47779	0.998897	0.612371	0.796505	0.569354	0.747497	0.987823	0.0844606	-0.357269	-0.182383	-0.44173	-0.266843	0.174887	0.0176277	0.741104	0.241351	0.458665	0.859993	0.110031	0.0131629	-0.23696	-0.375143	0.261615	-0.138183	0.498575	0.636759
P97823	Lypla1	lysophospholipase 1			0.479567	0.744989	0.493821	0.988757	0.984945	0.889457	0.678641	0.226513	0.321603	0.086084	0.0950894	-0.140429	-0.235519
P07356	Anxa2	annexin A2			0.481073	0.850948	0.448363	0.631187	0.920163	0.986644	0.988642	0.117563	0.374195	0.231255	0.256632	0.113692	-0.14294
Q9D051	Pdhb	pyruvate dehydrogenase (lipoamide) beta			0.485793	0.799397	0.466985	0.982385	0.959154	0.941094	0.681585	0.126796	0.18179	0.0538124	0.0549936	-0.0729841	-0.127978	0.0505037	0.630613	0.759638	0.0359422	0.986974	0.380598	0.1708	0.17225	0.102452	0.529837	-0.0697983	0.357587	0.427385
P56959	Fus	fused in sarcoma			0.486221	0.776632	0.418173	0.79362	0.948917	0.99977	0.910962	-0.237209	-0.422439	-0.2333	-0.18523	0.00390854	0.189139
Q9DAK9	Phpt1	phosphohistidine phosphatase 1			0.486532	0.950032	0.455406	0.695973	0.808361	0.956911	0.975362	-0.0567421	-0.239091	-0.151222	-0.182349	-0.0944803	0.0878683	0.150483	0.575237	0.995847	0.188892	0.670089	0.896596	0.232555	0.190017	0.0444772	0.302157	-0.14554	0.11214	0.25768
Q8VC97	Upb1	ureidopropionase, beta			0.486971	0.994692	0.601479	0.931384	0.501012	0.850337	0.909905	-0.0101536	0.239383	0.103477	0.249536	0.113631	-0.135906	0.115586	0.845139	0.440542	0.939519	0.141813	0.992005	0.185363	-0.217202	0.311968	-0.0861206	0.52917	0.131082	-0.398088
Q9D2R0	Aacs	acetoacetyl-CoA synthetase		g	0.487088	0.580446	0.498162	0.768716	0.999922	0.98056	0.965333	-0.482217	-0.448828	-0.366126	0.0333882	0.11609	0.0827022	0.00431332	0.00592856	0.63215	0.999939	0.0420142	0.0065822	0.665923	1.12515	0.3518	0.0557517	-0.773349	-1.0694	-0.296048
A2ATU0	Dhtkd1	dehydrogenase E1 and transketolase domain containing 1			0.490291	0.429672	0.7443	0.8051	0.929412	0.891401	0.999452	0.26441	0.169666	0.128958	-0.0947439	-0.135452	-0.040708	0.0326341	0.0496421	0.067483	0.693472	0.970296	0.297788	0.431784	0.57683	0.540882	0.193658	-0.0359483	-0.383172	-0.347224
Q9CPX6	Atg3	autophagy related 3			0.492815	0.929645	0.964408	0.752834	0.725779	0.986143	0.479237	0.0732645	-0.0616456	0.126745	-0.13491	0.0534802	0.18839	0.0818073	0.955523	0.99616	0.211522	0.987698	0.108703	0.125877	-0.0860702	-0.0265388	0.345796	0.0595314	0.431866	0.372335
Q9Z0R4	Itsn1	intersectin 1 (SH3 domain protein 1A)			0.493156	0.988569	0.624699	0.993861	0.480582	0.942923	0.771766	-0.0845721	0.194803	0.0206506	0.279375	0.105223	-0.174152
Q920F6	Smc1b	structural maintenance of chromosomes 1B			0.493429	0.847304	0.530417	0.53761	0.960805	0.963372	0.999999	0.256503	0.361152	0.350813	0.104649	0.0943097	-0.0103394
O35643	Ap1b1	adaptor protein complex AP-1, beta 1 subunit			0.49357	0.595996	0.985143	0.602032	0.783699	0.999792	0.799376	-0.104492	-0.0281948	-0.0975923	0.0762975	0.00690005	-0.0693975
Q9DC50	Crot	carnitine O-octanoyltransferase			0.495594	0.999736	0.5466	0.968379	0.539815	0.954395	0.804923	-0.0242891	0.342275	0.0892455	0.366565	0.113535	-0.25303
P37040	Por	cytochrome p450 oxidoreductase		c	0.498551	0.994792	0.81944	0.676188	0.715926	0.571225	0.993515	0.0143894	-0.356708	-0.487079	-0.371097	-0.501468	-0.130371	0.0022098	0.0276108	0.922989	0.00601642	0.0672502	0.950186	0.0149699	-1.05691	-0.235478	-1.33761	0.821427	-0.280701	-1.10213
P50172	Hsd11b1	hydroxysteroid 11-beta dehydrogenase 1			0.504442	0.994894	0.726758	0.531566	0.877632	0.719186	0.986811	-0.143626	-0.431124	-0.575056	-0.287498	-0.43143	-0.143932	0.569773	0.735944	0.981604	0.999128	0.506447	0.803562	0.95501	-0.418036	0.232089	0.0568095	0.650125	0.474845	-0.175279
P48722	Hspa4l	heat shock protein 4 like			0.507572	0.638306	0.991366	0.607784	0.791969	0.999997	0.773421	0.348858	0.0739723	0.311693	-0.274886	-0.0371646	0.237721
P53026	Rpl10a	60S ribosomal protein L10a			0.508215	0.88509	0.770829	0.439701	0.997703	0.885243	0.937997	-0.0745886	-0.135008	-0.213754	-0.0604191	-0.139165	-0.0787463	0.342328	0.500977	0.622379	0.999996	0.986254	0.489239	0.608825	-0.262795	-0.183669	0.00964484	0.0791262	0.27244	0.193313
P80317	Cct6a	chaperonin containing Tcp1, subunit 6a (zeta)			0.508378	0.947583	0.892627	0.890929	0.631554	0.999177	0.507371	0.0581217	-0.12207	0.0733235	-0.180192	0.0152018	0.195394	0.951719	0.999636	0.999386	0.979321	1	0.965482	0.951983	0.000944311	-0.000521001	-0.0502061	-0.00146531	-0.0511504	-0.0496851
Q61074	Ppm1g	protein phosphatase 1G (formerly 2C), magnesium-dependent, gamma isoform			0.509872	0.53163	0.999999	0.974974	0.538132	0.759814	0.976955	0.305199	0.0101677	0.0704317	-0.295031	-0.234767	0.0602641	0.101538	0.862483	0.0883914	0.320947	0.412311	0.808772	0.893847	0.142538	0.445498	0.303849	0.30296	0.161311	-0.141649
P27005	S100a8	S100 calcium binding protein A8 (calgranulin A)			0.510059	0.805346	0.992657	0.908464	0.916418	0.447072	0.785572	-0.554039	-0.307523	0.124387	0.246515	0.678425	0.43191
P55050	Fabp2	fatty acid binding protein 2, intestinal			0.510072	0.993835	0.826295	0.916113	0.715277	0.98464	0.461102	0.0172627	-0.317781	0.100735	-0.335043	0.083472	0.418515	0.0568276	0.52108	0.998418	0.118317	0.40621	0.822809	0.072657	-0.618494	0.0638292	-0.998475	0.682324	-0.37998	-1.0623
Q9D8E6	Rpl4	ribosomal protein L4			0.514122	0.664856	0.99549	0.88892	0.536388	0.9633	0.780341	-0.284936	0.111355	-0.201991	0.396291	0.0829448	-0.313346	0.00277483	0.196536	0.0935445	0.441789	0.99739	0.0130095	0.00395002	-0.29736	-0.301872	0.184232	-0.00451254	0.481592	0.486104
Q8BVE3	Atp6v1h	ATPase, H+ transporting, lysosomal V1 subunit H			0.514199	0.999981	0.924617	0.532486	0.946142	0.600478	0.872222	0.0202763	0.107294	0.234553	0.0870177	0.214277	0.127259
Q9CQR4	Acot13	acyl-CoA thioesterase 13			0.514893	0.697373	0.998871	0.969735	0.773845	0.453635	0.933906	0.156284	0.0216769	-0.0621406	-0.134608	-0.218425	-0.0838175	0.180698	0.82355	0.973752	0.168286	0.957834	0.634663	0.281405	-0.0912842	-0.0440285	-0.21185	0.0472557	-0.120565	-0.167821
O88456	Capns1	calpain, small subunit 1			0.516481	0.706199	0.596502	0.548986	0.999448	0.997469	0.999804	0.250807	0.263507	0.330002	0.0127	0.0791951	0.0664951	0.363852	0.382027	0.692184	0.452538	0.904741	0.996108	0.963057	-0.32738	-0.181426	-0.259079	0.145954	0.0683002	-0.0776534
P01867	Igh-3	Ig gamma-2B chain C region			0.517337	0.921131	0.919768	0.444102	0.999987	0.846221	0.805474	-0.217801	-0.152488	-0.453197	0.0653127	-0.235396	-0.300709
Q922Q8	Lrrc59	leucine rich repeat containing 59			0.518804	0.729575	0.987884	0.546707	0.881474	0.995271	0.736003	0.525696	0.231978	0.53244	-0.293718	0.00674419	0.300462	0.00872834	0.353836	0.993872	0.122431	0.443493	0.00575006	0.0632887	-0.385487	-0.0803707	0.386768	0.305116	0.772255	0.467138
Q91W43	Gldc	glycine decarboxylase			0.521061	0.990338	0.695448	0.998993	0.556133	0.998248	0.613422	0.066187	-0.187269	0.0224821	-0.253456	-0.0437049	0.209752	0.0184232	0.314179	0.999223	0.245146	0.336992	0.0108157	0.173821	0.451076	0.0167478	-0.379695	-0.434329	-0.830772	-0.396443
Q9QY30	Abcb11	ATP-binding cassette, sub-family B (MDR/TAP), member 11			0.521309	0.566555	0.771322	0.573819	0.976165	0.999753	0.985818	-0.71143	-0.522111	-0.642472	0.189319	0.0689581	-0.120361	0.746052	0.826717	0.997349	0.999581	0.711359	0.871682	0.990122	0.175757	-0.0646008	0.0206854	-0.240358	-0.155072	0.0852862
Q91Z38	Ttc1	tetratricopeptide repeat domain 1			0.522965	0.528223	0.731591	0.64052	0.976551	0.993688	0.998569	0.144031	0.108357	0.115383	-0.0356746	-0.0286484	0.00702621
Q91VM9	Ppa2	pyrophosphatase (inorganic) 2			0.525208	0.574415	0.90929	0.586609	0.903461	0.999688	0.923936	-0.149972	-0.0735314	-0.143267	0.0764407	0.00670483	-0.0697359	0.259578	1	0.961509	0.291476	0.967896	0.338929	0.495178	-0.00618078	-0.0401612	-0.318651	-0.0339804	-0.31247	-0.27849
Q8BP47	Nars	asparaginyl-tRNA synthetase			0.526899	0.998848	0.998593	0.610877	0.990931	0.566714	0.702543	-0.0221165	0.0075366	0.12006	0.0296531	0.142176	0.112523	0.924509	0.966259	0.99987	0.997137	0.946301	0.914496	0.999051	-0.13537	0.0123233	0.023943	0.147693	0.159313	0.0116198
Q99L04	Dhrs1	dehydrogenase/reductase (SDR family) member 1			0.528187	0.468523	0.967056	0.88021	0.720206	0.857073	0.991983	-0.146056	-0.0408319	-0.0663889	0.105224	0.0796674	-0.025557	0.408421	0.405642	0.995767	0.990675	0.487278	0.562643	0.999788	-0.161333	-0.0224617	-0.0280782	0.138872	0.133255	-0.0056165
P42932	Cct8	chaperonin containing Tcp1, subunit 8 (theta)			0.528828	0.96613	0.628222	0.998082	0.902459	0.922358	0.526303	-0.0282009	-0.0658537	0.00749479	-0.0376527	0.0356957	0.0733485	0.464963	0.794735	0.94711	0.915011	0.479764	0.989301	0.624348	0.0811932	-0.0389557	0.0529592	-0.120149	-0.028234	0.0919148
P97315	Csrp1	cysteine and glycine-rich protein 1			0.530169	0.975115	0.787239	0.982407	0.579511	0.99988	0.575855	-0.254169	0.82568	-0.220428	1.07985	0.0337418	-1.04611
P54822	Adsl	adenylosuccinate lyase			0.531068	0.578176	0.949258	0.621724	0.856164	0.998898	0.899396	-0.211568	-0.0937561	-0.179611	0.117812	0.0319574	-0.0858546	0.065947	0.949337	0.998134	0.111562	0.889187	0.329771	0.0669299	0.0911163	-0.0219959	0.34154	-0.113112	0.250424	0.363536
Q8VDN2	Atp1a1	ATPase, Na+/K+ transporting, alpha 1 polypeptide			0.53236	0.629564	0.582544	0.663747	1	0.999291	0.999039	-0.4946	-0.561343	-0.516724	-0.0667429	-0.0221239	0.044619	0.500137	0.926004	0.545915	0.549505	0.921288	0.912792	0.999942	-0.124649	-0.216695	-0.214223	-0.0920463	-0.0895734	0.00247295
P62754	Rps6	ribosomal protein S6			0.533271	0.899809	0.994984	0.829181	0.797778	0.466428	0.926545	-0.154713	0.0484366	0.165457	0.20315	0.32017	0.117021	0.566343	0.999654	1	0.663106	0.999526	0.644434	0.637067	-0.00969879	0.00558133	0.132512	0.0152801	0.14221	0.12693
P21981	Tgm2	transglutaminase 2, C polypeptide			0.533456	0.837826	0.99576	0.732691	0.725769	0.998942	0.600609	0.145682	-0.0264992	0.133867	-0.172181	-0.0118155	0.160366	0.174037	0.999976	0.42051	0.909181	0.497721	0.908348	0.147944	-0.0254123	-0.229267	0.0883713	-0.203855	0.113784	0.317639
O70492	Snx3	sorting nexin-3			0.53374	0.940916	0.486912	0.749241	0.850309	0.980319	0.968527	0.08936	0.229498	0.172537	0.140138	0.0831774	-0.056961	0.00562272	0.155603	0.995217	0.179461	0.194073	0.00299113	0.101255	-0.323086	-0.0219884	0.285699	0.301097	0.608784	0.307687
P11499	Hsp90ab1	heat shock protein 90 alpha (cytosolic), class B member 1			0.534252	0.664323	0.5588	0.957228	0.999601	0.903615	0.84037	0.103622	0.116781	0.0446819	0.0131585	-0.0589402	-0.0720987	0.0755659	0.537187	0.991601	0.181351	0.362162	0.911775	0.0936772	-0.21796	0.028267	-0.305645	0.246227	-0.0876856	-0.333912
P62301	Rps13	ribosomal protein S13			0.534657	1	0.648259	0.998559	0.691949	0.998614	0.555299	0.0185778	0.340456	-0.110535	0.321879	-0.129113	-0.450991	0.553704	0.971672	0.612748	0.99999	0.891544	0.966087	0.59389	0.0392872	0.216926	-0.0452992	0.177639	-0.0845864	-0.262225
P62774	Mtpn	myotrophin			0.534864	0.603143	0.760388	0.568369	0.987367	0.999998	0.987093	0.144441	0.103807	0.149414	-0.040634	0.00497252	0.0456065	0.0316246	0.992704	0.712808	0.174654	0.585054	0.321845	0.019808	-0.11863	0.278178	-0.603559	0.396808	-0.48493	-0.881737
P68040	Rack1	receptor for activated C kinase 1			0.538282	0.662458	0.69178	0.555367	0.999455	0.999573	0.995467	-0.282396	-0.270736	-0.292072	0.0116593	-0.00967644	-0.0213358	0.358997	0.924993	0.999461	0.386831	0.949026	0.791344	0.407634	-0.309411	-0.14406	-0.550819	0.165351	-0.241408	-0.406759
Q60865	Caprin1	cell cycle associated protein 1		h	0.541674	0.908136	0.927217	0.9068	0.611435	0.999984	0.58854	0.106639	-0.083268	0.0999619	-0.189908	-0.0066776	0.18323	0.00130824	0.898444	0.994215	0.00377377	0.775994	0.0247735	0.00156076	-0.103516	0.00924456	-0.495117	0.112761	-0.3916	-0.504361
Q9WUZ9	Entpd5	ectonucleoside triphosphate diphosphohydrolase 5			0.542082	0.9513	0.471994	0.909391	0.820032	0.999644	0.844742	0.099451	0.298666	0.118254	0.199215	0.0188033	-0.180411	0.0485845	0.946635	0.350069	0.635114	0.17343	0.934441	0.0408485	-0.166731	0.604475	-0.37337	0.771206	-0.206638	-0.977845
P47199	Cryz	crystallin, zeta			0.544472	0.915138	0.907992	0.933516	0.591634	0.999725	0.602449	-0.0545589	0.0590023	-0.0508245	0.113561	0.00373432	-0.109827	0.0844228	0.745621	0.998714	0.142624	0.640229	0.667647	0.0911228	-0.241919	0.00876621	-0.456626	0.250685	-0.214708	-0.465393
Q9JIL4	Pdzk1	PDZ domain containing 1			0.546171	0.679939	0.626199	0.603544	0.999996	0.999929	0.999979	-0.265165	-0.266758	-0.297512	-0.0015927	-0.0323465	-0.0307538	0.0922942	0.919601	0.539019	0.638945	0.252339	0.959681	0.0802004	0.122521	-0.343375	0.265635	-0.465896	0.143114	0.60901
A2AJL3	Fggy	FGGY carbohydrate kinase domain containing			0.548109	0.817198	0.497383	0.948657	0.962698	0.982082	0.805186	0.259316	0.377519	0.180625	0.118202	-0.0786911	-0.196894	0.511325	0.9888	0.927094	0.467998	0.994542	0.702409	0.783471	-0.0837869	-0.124647	-0.280017	-0.04086	-0.19623	-0.15537
P57776	Eef1d	eukaryotic translation elongation factor 1 delta (guanine nucleotide exchange protein)			0.550781	0.487114	0.869746	0.795469	0.881407	0.933997	0.998596	-0.158007	-0.0762241	-0.0861827	0.0817833	0.0718247	-0.00995863	0.179896	0.280626	0.651859	0.998267	0.834983	0.220418	0.548061	-0.284903	-0.162831	0.00378602	0.122073	0.288689	0.166617
P62862	Fau	40S ribosomal protein S30		e	0.562564	0.986307	0.859844	0.522652	0.976933	0.764909	0.928301	-0.0800525	-0.0882865	-0.288139	-0.008234	-0.208087	-0.199853	0.00381575	0.998058	0.0313377	0.699932	0.0642695	0.634332	0.00313887	-0.124218	-0.863451	0.280777	-0.739233	0.404996	1.14423
Q8BW75	Maob	monoamine oxidase B			0.564204	0.970796	0.569224	0.702389	0.853746	0.934685	0.995763	-0.105909	-0.458265	-0.324322	-0.352356	-0.218414	0.133943	0.0109426	0.583664	0.868155	0.0551634	0.209131	0.539488	0.00940767	-0.427402	0.177689	-0.901093	0.605091	-0.473691	-1.07878
P60334	Cdo1	cysteine dioxygenase 1, cytosolic			0.566249	0.987162	0.701196	0.987911	0.543665	0.919514	0.868224	-0.10779	0.441706	0.102349	0.549496	0.21014	-0.339356
P62821	Rab1a	RAB1A, member RAS oncogene family			0.567211	0.821714	0.585113	0.628466	0.985237	0.992273	0.999853	-0.197546	-0.270897	-0.229208	-0.0733509	-0.0316625	0.0416885	0.774443	0.900497	0.96511	0.992829	0.992403	0.783172	0.875471	-0.172424	-0.0904832	0.0635645	0.0819407	0.235988	0.154048
P63276	Rps17	ribosomal protein S17			0.569421	0.753338	0.999779	0.687399	0.795711	0.999946	0.735465	0.162905	0.0468476	0.176311	-0.116057	0.0134058	0.129463	0.00406742	0.999221	0.992146	0.0144596	0.999208	0.0167066	0.00599525	-0.0165609	-0.0264784	0.318754	-0.00991749	0.335315	0.345232
Q8QZS1	Hibch	3-hydroxyisobutyryl-Coenzyme A hydrolase		a	0.570543	0.97207	0.997506	0.558375	0.994012	0.842583	0.67009	0.0732073	0.0260459	0.247207	-0.0471614	0.173999	0.221161	0.00654202	0.986845	0.0172486	0.964358	0.0131412	0.863844	0.0455614	-0.0430272	0.398895	0.0604433	0.441923	0.103471	-0.338452
Q8K0E8	Fgb	fibrinogen beta chain			0.570843	0.509973	0.961252	0.873872	0.775063	0.893832	0.992957	-0.581938	-0.232856	-0.343797	0.349082	0.238141	-0.110941
O88543	Cops3	COP9 signalosome subunit 3			0.572787	0.604577	0.674173	0.715649	0.997742	0.994277	0.999863	-0.420066	-0.382671	-0.33956	0.0373956	0.0805068	0.0431112
P54775	Psmc4	proteasome (prosome, macropain) 26S subunit, ATPase, 4			0.574572	0.972368	0.848231	0.5221	0.986573	0.81334	0.935899	0.0588929	0.124129	0.21419	0.0652365	0.155297	0.0900603	0.0424506	0.276611	0.998948	0.0849095	0.301675	0.943666	0.0891604	-0.172724	-0.00477991	-0.221362	0.167944	-0.0486376	-0.216582
P51150	Rab7	RAB7, member RAS oncogene family			0.574576	0.895108	0.516657	0.964459	0.923544	0.99375	0.788145	-0.397585	-0.494288	-0.279501	-0.0967033	0.118083	0.214787
P61089	Ube2n	ubiquitin-conjugating enzyme E2N			0.577043	0.977959	0.966856	0.525926	0.999984	0.799817	0.790501	0.0478944	0.0525094	0.179115	0.00461493	0.13122	0.126605	0.73933	0.998217	0.84631	0.775969	0.933788	0.882865	0.997755	-0.0635421	-0.214156	-0.297122	-0.150614	-0.23358	-0.082966
P08030	Aprt	adenine phosphoribosyl transferase			0.577588	0.990697	0.688663	0.639237	0.874301	0.838751	0.999777	0.0260421	0.0977774	0.111033	0.0717353	0.0849907	0.0132554
Q6ZWV3	Rpl10	ribosomal protein L10			0.578696	0.538364	0.966758	0.991675	0.78819	0.696282	0.998	-0.334945	-0.0809834	-0.0774817	0.253962	0.257464	0.00350168	0.251439	0.876522	0.873664	0.200545	0.999876	0.625638	0.504643	0.072646	0.0688275	0.274706	-0.0038185	0.20206	0.205878
P47740	Aldh3a2	aldehyde dehydrogenase family 3, subfamily A2		c	0.580552	0.705184	0.633825	0.661155	0.999945	1	0.999963	-0.505579	-0.56908	-0.445942	-0.0635005	0.0596368	0.123137	8.60268e-05	0.0404276	0.21489	0.0137806	0.000679994	0.985871	0.000171646	-1.08577	0.501206	-1.22617	1.58698	-0.140394	-1.72737
Q91WG8	Gne	glucosamine (UDP-N-acetyl)-2-epimerase/N-acetylmannosamine kinase			0.581732	0.947592	0.999527	0.819453	0.970744	0.5402	0.763055	-0.182136	-0.0304547	0.260835	0.151682	0.442971	0.29129	0.197592	0.999008	0.962221	0.405034	0.989559	0.38086	0.178454	0.0162588	0.0672364	-0.234091	0.0509777	-0.25035	-0.301328
Q9ER72	Cars	cysteinyl-tRNA synthetase			0.58235	0.671438	0.99765	0.737222	0.77042	0.998079	0.834215	-0.131636	-0.0316969	-0.202885	0.0999391	-0.0712491	-0.171188
Q8BKZ9	Pdhx	pyruvate dehydrogenase complex, component X			0.583345	0.936963	0.638189	0.618654	0.945263	0.936415	0.999987	0.11244	0.270847	0.232391	0.158407	0.119952	-0.0384558	0.938906	0.970366	0.993925	0.933579	0.996134	0.999428	0.983289	-0.0806968	-0.0383284	-0.0913506	0.0423684	-0.0106538	-0.0530222
Q9WU78	Pdcd6ip	programmed cell death 6 interacting protein			0.583348	0.655826	0.998888	0.778957	0.734372	0.992729	0.850613	-0.0846963	-0.0106883	-0.0624859	0.0740079	0.0222104	-0.0517976	0.141981	0.257883	0.990537	0.998364	0.145311	0.20245	0.999259	-0.286762	0.0377249	0.0362845	0.324487	0.323047	-0.00144038
O70591	Pfdn2	prefoldin 2			0.583953	0.58294	0.856698	0.680004	0.94717	0.995613	0.986755	-0.153779	-0.0890115	-0.113763	0.0647676	0.0400166	-0.024751
O88342	Wdr1	WD repeat domain 1			0.585948	0.842957	0.999054	0.924349	0.897774	0.514663	0.872948	-0.108746	-0.013189	0.0836012	0.0955573	0.192348	0.0967902	0.0186602	0.16746	0.0313746	0.983689	0.920855	0.285306	0.064532	0.281132	0.356199	0.052295	0.0750674	-0.228837	-0.303904
Q9WUA2	Farsb	phenylalanyl-tRNA synthetase, beta subunit			0.586892	0.985183	0.66888	0.654052	0.88235	0.872428	0.999994	-0.035435	-0.133368	-0.132968	-0.0979334	-0.097533	0.000400412	0.061347	0.667717	0.999357	0.0821937	0.70717	0.574579	0.0828626	-0.175599	0.00285346	-0.409469	0.178452	-0.23387	-0.412322
P62192	Psmc1	protease (prosome, macropain) 26S subunit, ATPase 1			0.589925	0.991934	0.999848	0.739518	0.996521	0.609775	0.697299	0.0282433	0.0135258	-0.0950146	-0.0147175	-0.123258	-0.10854	0.356116	0.982792	0.998748	0.378864	0.995026	0.639283	0.418454	-0.0717758	-0.0374602	-0.257041	0.0343156	-0.185265	-0.21958
Q9DBG5	Plin3	perilipin 3		f	0.59055	0.609565	0.757527	0.984934	0.989053	0.796505	0.916937	-0.149437	-0.10682	-0.0394459	0.0426162	0.109991	0.0673745	0.00373269	0.432366	0.201957	0.00202231	0.986178	0.0742532	0.0852241	0.269578	0.34866	0.734877	0.0790817	0.465299	0.386217
Q9DCV4	Rmdn1	regulator of microtubule dynamics 1			0.591582	0.999699	0.683936	0.8714	0.666985	0.849426	0.983433	-0.051408	-0.355036	-0.25813	-0.303628	-0.206722	0.0969064	0.0456141	0.99606	0.202486	0.837498	0.171755	0.94073	0.0422568	-0.027368	0.237768	-0.0968525	0.265136	-0.0694845	-0.33462
P11276	Fn1	fibronectin 1			0.593775	0.657309	0.999593	0.99932	0.599862	0.724127	0.995816	-0.191136	0.0216752	-0.0230235	0.212811	0.168113	-0.0446987
P08228	Sod1	superoxide dismutase 1, soluble			0.601013	0.987253	0.889597	0.923211	0.985272	0.796933	0.554628	0.0546744	0.109779	-0.128185	0.0551043	-0.182859	-0.237963	0.0533887	0.059406	0.299301	0.964634	0.653582	0.133064	0.557218	0.585092	0.406957	0.100821	-0.178136	-0.484271	-0.306135
Q9CWJ9	Atic	5-aminoimidazole-4-carboxamide ribonucleotide formyltransferase/IMP cyclohydrolase			0.605545	0.824153	0.808393	0.553701	0.999997	0.977398	0.969414	0.0877503	0.0987938	0.13618	0.0110435	0.0484296	0.0373861	0.105805	0.766418	0.395268	0.997363	0.0925549	0.857262	0.299407	0.129451	-0.18641	0.0332091	-0.315862	-0.0962421	0.219619
Q05816	Fabp5	fatty acid binding protein 5, epidermal		f	0.605764	0.994883	0.705733	0.992568	0.600448	0.958232	0.849644	-0.024595	0.26129	0.0822008	0.285885	0.106796	-0.179089	3.22028e-06	0.2755	0.294384	3.01791e-06	0.99541	0.000185227	3.75913e-05	0.5295	0.534422	2.24243	0.0049226	1.71293	1.70801
Q9CW42	Mtarc1	mitochondrial amidoxime reducing component 1			0.613164	0.565147	0.971773	0.865039	0.79929	0.933483	0.985892	0.433298	0.13492	0.256478	-0.298377	-0.17682	0.121557	0.118089	0.997571	0.45312	0.761335	0.398996	0.880005	0.0913751	0.00846495	-0.228419	0.129869	-0.236884	0.121404	0.358288
O88451	Rdh7	retinol dehydrogenase 7			0.613888	0.730247	0.766146	0.618245	0.999347	0.99933	0.993827	0.314572	0.2749	0.417774	-0.0396717	0.103202	0.142874	0.00599933	0.99607	0.348243	0.112782	0.292507	0.207091	0.00311211	-0.154801	0.469292	-0.927518	0.624093	-0.772717	-1.39681
P62852	Rps25	ribosomal protein S25			0.616744	0.776053	0.583104	0.818151	0.993551	0.999152	0.97497	-0.189145	-0.209729	-0.152389	-0.0205838	0.0367566	0.0573404	0.969919	0.985257	0.999939	0.999471	0.97583	0.968334	0.999908	0.0990604	0.140631	-0.0295254	0.0415707	-0.128586	-0.170157
P53986	Slc16a1	solute carrier family 16 (monocarboxylic acid transporters), member 1			0.620029	0.649172	0.93634	0.690265	0.920614	0.999114	0.951132	-0.852862	-0.23258	-0.716525	0.620282	0.136338	-0.483945
Q9DCT8	Crip2	cysteine rich protein 2		d	0.620503	0.770319	0.981778	0.995123	0.567025	0.878299	0.927746	-0.138658	0.037727	-0.0356798	0.176385	0.102978	-0.0734068	0.000245749	0.584625	0.163948	0.0207709	0.882449	0.00224922	0.000188015	-0.220216	-0.3351	0.520878	-0.114884	0.741095	0.855978
Q9DB15	Mrpl12	mitochondrial ribosomal protein L12			0.624576	0.997393	0.606918	0.985486	0.759319	0.999131	0.802176	-0.0231438	-0.148455	-0.0262229	-0.125311	-0.0030791	0.122232	0.0889012	0.167607	0.427683	0.0897382	0.846415	0.996549	0.693106	0.502741	0.329435	0.570614	-0.173306	0.0678726	0.241179
O70251	Eef1b2	eukaryotic translation elongation factor 1 beta 2			0.628979	0.636893	0.720964	0.934523	0.996846	0.915491	0.964959	-0.318799	-0.270996	-0.182514	0.0478031	0.136286	0.0884825	0.995193	0.998971	0.995612	0.999991	0.999879	0.999455	0.997097	-0.0727188	-0.160873	-0.0869295	-0.0881542	-0.0142106	0.0739435
O55023	Impa1	iInositol monophosphatase 1			0.629134	0.981744	0.989485	0.841697	0.999792	0.665605	0.675773	0.124733	0.1226	-0.186529	-0.00213305	-0.311262	-0.309128
P15864	H1f2	H1.2 linker histone, cluster member			0.630214	0.865126	0.999447	0.673411	0.908131	0.990392	0.738907	-0.635961	-0.214441	-0.798921	0.42152	-0.16296	-0.58448	0.331495	0.659885	0.779011	0.270764	0.988894	0.923165	0.737779	-0.308262	-0.289578	-0.618318	0.0186839	-0.310056	-0.32874
P97872	Fmo5	flavin containing monooxygenase 5		c	0.639083	0.87603	0.931031	0.999913	0.569633	0.850634	0.948624	0.357025	-0.158683	0.0936	-0.515709	-0.263425	0.252283	0.000467499	0.0628076	0.247233	0.000268312	0.740864	0.11277	0.00819057	-0.281403	-0.180831	-0.517376	0.100573	-0.235972	-0.336545
P62075	Timm13	translocase of inner mitochondrial membrane 13			0.640833	0.999957	0.973953	0.824231	0.969453	0.869346	0.586932	0.0161709	-0.0809981	0.119492	-0.097169	0.103321	0.20049	0.478813	0.850542	0.516105	0.513892	0.963054	0.953297	0.999891	-0.101235	-0.16735	-0.181977	-0.0661152	-0.0807424	-0.0146272
P61202	Cops2	COP9 signalosome subunit 2			0.643942	0.727869	0.921916	0.650392	0.968241	0.999891	0.945287	0.17402	0.0898109	0.169178	-0.0842088	-0.00484166	0.0793672	0.854663	0.999757	0.961697	0.983935	0.946982	0.994338	0.827251	0.0231507	-0.0598082	0.0504406	-0.082959	0.0272898	0.110249
Q80UG5	Septin9	septin 9			0.64618	0.909972	0.800449	0.996479	0.997221	0.824491	0.682729	0.0849014	0.110237	-0.0230843	0.0253361	-0.107986	-0.133322	0.541495	0.66325	0.823586	0.999886	0.979289	0.625571	0.78774	-0.218384	-0.140443	0.0194975	0.0779405	0.237881	0.159941
O55131	Septin7	septin 7			0.648164	0.999694	0.650164	0.989569	0.743048	0.99722	0.820316	0.0312966	0.298293	0.0733195	0.266997	0.0420229	-0.224974	0.246843	0.984658	1	0.399013	0.983291	0.27818	0.361037	0.0277993	-0.00620442	-0.175912	-0.0340038	-0.203711	-0.169708
Q01279	Egfr	epidermal growth factor receptor			0.653898	0.694353	0.786057	0.992083	0.996176	0.835746	0.91133	-0.24197	-0.201807	-0.0646495	0.0401639	0.177321	0.137157
P83882	Rpl36a	ribosomal protein L36A			0.656284	0.706063	0.699852	0.946742	0.999948	0.94011	0.945798	-0.389669	-0.349504	-0.248455	0.0401646	0.141214	0.101049	0.867963	0.994877	0.880854	0.906555	0.970458	0.978924	0.999982	-0.169618	-0.312843	-0.125962	-0.143226	0.0436559	0.186882
Q8JZR0	Acsl5	acyl-CoA synthetase long-chain family member 5			0.657786	0.899215	0.963134	0.970623	0.671872	0.692198	0.999981	0.308958	-0.130919	-0.124182	-0.439877	-0.433139	0.00673775	0.761114	0.798419	0.975395	0.809455	0.94219	0.999857	0.953661	0.101908	0.0262387	0.0969178	-0.0756695	-0.00499048	0.0706791
P24547	Impdh2	inosine monophosphate dehydrogenase 2			0.65849	0.999898	0.856161	0.761693	0.847357	0.757017	0.997533	-0.0251486	0.200269	0.213697	0.225418	0.238846	0.0134283
Q9Z2V4	Pck1	phosphoenolpyruvate carboxykinase 1, cytosolic		c	0.659309	0.994357	0.808054	0.909925	0.699764	0.818989	0.995363	-0.00538441	0.30686	0.207426	0.312244	0.212811	-0.0994337	0.00109069	0.000853172	0.0124936	0.2382	0.337518	0.0363495	0.460689	-0.851192	-0.564272	-0.347237	0.28692	0.503955	0.217034
P61255	Rpl26	ribosomal protein L26			0.659663	0.635579	0.98123	0.997585	0.831471	0.737843	0.997496	-0.373661	-0.159563	-0.115667	0.214099	0.257995	0.043896	0.00764877	0.813168	0.860985	0.064847	0.997698	0.0155733	0.0109079	-0.129161	-0.0900804	0.339808	0.0390802	0.468969	0.429889
Q8CIB5	Fermt2	fermitin family member 2			0.662064	0.931804	0.913536	0.98205	0.63047	0.781812	0.991919	-0.160038	0.125902	0.0648582	0.28594	0.224896	-0.061044	0.422702	0.56349	0.410257	0.653258	0.999342	0.996201	0.982082	0.238591	0.255392	0.209804	0.016801	-0.0287864	-0.0455875
P20918	Plg	plasminogen			0.663508	0.880044	0.995922	0.953124	0.779613	0.619393	0.990553	-0.180282	-0.0125714	0.0458452	0.16771	0.226127	0.0584166	0.234972	0.765113	0.441175	0.981478	0.973178	0.559246	0.256695	0.0807848	0.120376	-0.0273083	0.0395912	-0.108093	-0.147684
Q9CQS8	Sec61b	Sec61 beta subunit			0.666663	0.879851	0.993387	0.959392	0.759116	0.63375	0.995484	0.351138	-0.0279812	-0.182439	-0.37912	-0.533577	-0.154458	0.0331887	0.636623	0.717264	0.324996	0.994279	0.049884	0.0460194	-0.215114	-0.129303	0.313032	0.0858112	0.528146	0.442334
Q9WV32	Arpc1b	actin related protein 2/3 complex, subunit 1B			0.670118	0.875643	0.987407	0.650307	0.970446	0.983442	0.830464	-0.196748	-0.0988421	-0.325244	0.0979058	-0.128496	-0.226402	0.730923	0.983579	0.896066	0.998333	0.735607	0.996895	0.819572	-0.11409	0.124141	-0.0467406	0.238231	0.0673498	-0.170881
P52792	Gck	glucokinase			0.672079	0.674603	0.949458	0.765588	0.920227	0.996288	0.970361	0.220177	0.0912795	0.156121	-0.128897	-0.0640562	0.0648412	0.00216977	0.152209	0.239493	0.242413	0.960463	0.00417837	0.00490793	0.384625	0.336574	-0.335789	-0.0480502	-0.720413	-0.672363
Q9DB20	Atp5o	ATP synthase, H+ transporting, mitochondrial F1 complex, O subunit		f	0.674716	0.881267	0.880201	0.616051	0.999977	0.972818	0.958827	-0.11869	-0.117076	-0.206919	0.00161433	-0.088229	-0.0898433	0.00837453	0.430744	0.942162	0.0353116	0.182442	0.56843	0.00875518	0.33937	-0.290753	0.798919	-0.630124	0.459549	1.08967
P38647	Hspa9	heat shock protein 9			0.675078	0.9468	0.98691	0.632241	0.995461	0.932401	0.817657	0.0385705	0.0196891	0.079408	-0.0188814	0.0408375	0.0597189	0.0110234	0.644088	0.720995	0.0847346	0.159642	0.607632	0.00853611	0.156931	-0.243914	0.39765	-0.400845	0.240719	0.641564
Q9QYB1	Clic4	chloride intracellular channel 4 (mitochondrial)			0.675263	0.92846	0.997402	0.908517	0.85927	0.616239	0.963712	-0.0945497	0.0363337	0.110978	0.130883	0.205528	0.0746442	0.409628	0.997495	0.999565	0.520205	0.990692	0.457923	0.545445	-0.0321393	-0.00372766	0.119348	0.0284116	0.151487	0.123075
Q8C2Q3	Rbm14	RNA binding motif protein 14			0.676435	0.999565	0.67014	0.981432	0.767049	0.99442	0.867509	-0.133375	-0.429412	-0.189551	-0.296037	-0.0561765	0.239861
Q91V64	Isoc1	isochorismatase domain containing 1			0.678252	0.807239	0.703114	0.748952	0.999213	0.999947	0.999801	0.634518	1.01179	0.631169	0.37727	-0.00334936	-0.380619	0.32435	0.999906	0.977872	0.533131	0.989477	0.542148	0.295177	-0.00680882	0.0982089	-0.296328	0.105018	-0.289519	-0.394537
Q76MZ3	Ppp2r1a	protein phosphatase 2, regulatory subunit A, alpha			0.678684	0.624012	0.974665	0.917993	0.840828	0.924491	0.996023	0.150224	0.0377688	0.0727859	-0.112456	-0.0774384	0.0350172	0.136136	0.861635	0.996753	0.335438	0.748203	0.112263	0.399242	-0.105579	0.0517452	0.226989	0.157324	0.332568	0.175244
P34914	Ephx2	epoxide hydrolase 2, cytoplasmic			0.678814	0.889688	0.999976	0.740605	0.904136	0.994484	0.76267	0.0575726	0.00146936	0.0774877	-0.0561032	0.0199151	0.0760184	0.413876	0.974093	0.645304	0.404313	0.905753	0.699784	0.959912	-0.0482512	-0.118412	-0.15878	-0.0701613	-0.110529	-0.0403675
Q76LS9	Mindy1	MINDY lysine 48 deubiquitinase 1			0.681569	0.917256	0.994675	0.933985	0.975836	0.638933	0.838245	-0.135227	-0.0567318	0.0729307	0.0784951	0.208158	0.129662
P26350	Ptma	prothymosin alpha			0.686774	0.99236	0.917936	0.651359	0.987544	0.838809	0.948888	-0.122935	-0.151322	-0.305389	-0.028387	-0.182454	-0.154067	0.326033	0.270204	0.904646	0.938802	0.557221	0.545415	0.999823	0.682192	0.251992	0.203699	-0.430201	-0.478493	-0.0482925
Q9Z1X4	Ilf3	interleukin enhancer binding factor 3			0.687251	0.646421	0.840825	0.940148	0.977075	0.914824	0.993622	0.242962	0.193413	0.111404	-0.0495493	-0.131558	-0.0820092
Q9CY27	Tecr	trans-2,3-enoyl-CoA reductase			0.688461	0.984749	0.7591	0.726608	0.936407	0.918937	0.999926	-0.0558619	-0.156717	-0.194575	-0.100855	-0.138713	-0.0378581	0.343417	0.536042	0.966574	0.988845	0.286065	0.711137	0.85854	-0.288573	0.123027	-0.0487678	0.4116	0.239806	-0.171795
Q62523	Zyx	zyxin			0.688571	0.984736	0.999267	0.685762	0.995419	0.894631	0.75687	-0.0618466	5.70923e-05	-0.170968	0.0619037	-0.109122	-0.171025	0.41201	0.521454	0.488646	0.963145	0.99975	0.782457	0.777918	0.536791	0.582339	0.199469	0.0455481	-0.337322	-0.38287
Q63886	Ugt1a1	UDP glucuronosyltransferase 1 family, polypeptide A1			0.694116	0.840476	0.800112	0.682228	0.99999	0.995532	0.996469	-0.28079	-0.283477	-0.508381	-0.00268692	-0.227591	-0.224904
P58771	Tpm1	tropomyosin 1, alpha			0.696367	0.92248	0.63203	0.917734	0.954691	0.999996	0.940076	0.00573571	0.972083	0.0568143	0.966347	0.0510786	-0.915268	0.0776747	0.287262	0.982107	0.121719	0.41884	0.97882	0.190528	0.364318	0.0463335	0.461289	-0.317984	0.0969715	0.414956
P04919	Slc4a1	solute carrier family 4 (anion exchanger), member 1			0.696877	0.999899	0.955929	0.74127	0.946912	0.737797	0.955232	-0.0576718	0.428073	0.491749	0.485744	0.54942	0.063676	0.729886	0.698743	0.946151	0.855473	0.923166	0.985615	0.99167	-0.316281	-0.071056	-0.18354	0.245225	0.132741	-0.112484
Q9D379	Ephx1	epoxide hydrolase 1, microsomal			0.699564	0.792179	0.998731	0.999711	0.714169	0.745456	0.999924	-0.329436	0.188456	0.00112763	0.517893	0.330564	-0.187329
Q9DCM2	Gstk1	glutathione S-transferase kappa 1		c	0.701815	0.731354	0.811726	0.989946	0.997022	0.874909	0.935427	0.145474	0.112171	0.0410003	-0.0333032	-0.104474	-0.0711703	0.00132503	0.690239	0.283562	0.0437547	0.0468374	0.377823	0.000799323	-0.378835	0.444239	-0.85044	0.823074	-0.471605	-1.29468
Q6ZQ58	Larp1	La ribonucleoprotein domain family, member 1		f	0.702063	0.710299	0.963626	0.999929	0.921999	0.74096	0.97473	-0.207137	-0.101219	-0.0373066	0.105918	0.16983	0.0639126	0.00760619	0.862883	0.826324	0.00725676	1	0.0529397	0.0289321	0.17578	0.183624	0.745816	0.00784381	0.570036	0.562192
Q9D6R2	Idh3a	isocitrate dehydrogenase 3 (NAD+) alpha			0.702662	0.999828	0.704232	0.954555	0.781646	0.976378	0.939401	-0.0128312	-0.131211	-0.0893245	-0.11838	-0.0764933	0.0418868	0.640033	0.615127	0.788401	0.801034	0.976199	0.980867	0.999998	-0.311069	-0.242556	-0.234738	0.0685132	0.0763314	0.00781817
Q3TNA1	Xylb	xylulokinase homolog (H. influenzae)		f	0.710218	0.68198	0.913288	0.82609	0.955986	0.98889	0.996768	-0.123123	-0.0681836	-0.0811248	0.054939	0.0419978	-0.0129412	0.000225689	0.0649009	0.77114	0.000257772	0.256557	0.105576	0.00106282	0.403657	0.115891	0.770927	-0.287766	0.367269	0.655035
Q9D358	Acp1	acid phosphatase 1, soluble			0.711465	0.999987	0.720734	0.974365	0.772284	0.983067	0.918685	-0.0142886	0.155148	0.061057	0.169437	0.0753455	-0.0940915
Q9JLT4	Txnrd2	thioredoxin reductase 2			0.713946	0.785898	0.720842	0.863094	0.999927	0.996902	0.992282	-0.179815	-0.182353	-0.151943	-0.00253728	0.0278725	0.0304097
Q91V76	4931406C07Rik	RIKEN cDNA 4931406C07 gene		c	0.714685	0.999516	0.986768	0.849854	0.973705	0.913005	0.671239	0.072197	-0.038243	0.175391	-0.11044	0.103194	0.213634	0.00112037	0.0358546	0.962969	0.00284262	0.0673784	0.745193	0.00509497	-0.907943	-0.213978	-1.13138	0.693966	-0.223438	-0.917404
O08585	Clta	clathrin light chain A			0.715575	0.999846	0.961457	0.905931	0.980305	0.8923	0.661937	-0.0163925	-0.0689152	0.127102	-0.0525227	0.143494	0.196017	0.00793567	0.270782	0.422888	0.323788	0.0160971	0.995883	0.0167954	-0.489303	0.286229	-0.428898	0.775532	0.0604051	-0.715127
Q8VIJ6	Sfpq	splicing factor proline/glutamine rich (polypyrimidine tract binding protein associated)			0.717683	0.680668	0.869489	0.872288	0.976793	0.975771	1	-0.35819	-0.175153	-0.210254	0.183036	0.147935	-0.0351011	0.00402604	0.816507	0.241721	0.14708	0.788612	0.0369793	0.00259066	-0.221803	-0.387567	0.349121	-0.165764	0.570925	0.736688
Q99LF4	Rtcb	RNA 2',3'-cyclic phosphate and 5'-OH ligase			0.717846	0.995259	0.843205	0.935804	0.746453	0.860647	0.994959	0.0322441	-0.0910899	-0.0650907	-0.123334	-0.0973348	0.0259992	0.214527	0.243238	0.881017	0.999999	0.548252	0.239138	0.875938	-0.255216	-0.0959564	-0.0130224	0.159259	0.242193	0.082934
Q78PY7	Snd1	staphylococcal nuclease and tudor domain containing 1			0.719905	0.760524	0.748815	0.937917	0.999982	0.970261	0.972433	-0.105845	-0.0974435	-0.0571763	0.0084018	0.0486691	0.0402673	0.120983	0.237603	0.995433	0.290369	0.293403	0.995048	0.35894	-0.249191	-0.0363304	-0.216612	0.21286	0.032579	-0.180281
P23492	Pnp	purine-nucleoside phosphorylase			0.720285	0.99875	0.780794	0.993195	0.728238	0.977603	0.902593	0.00290674	0.17316	0.0415746	0.170254	0.0386679	-0.131586	0.00493912	0.999563	0.404201	0.0818547	0.520059	0.0886142	0.00268073	-0.0804856	0.342291	-0.845375	0.422776	-0.76489	-1.18767
Q9WUM3	Coro1b	coronin, actin binding protein 1B		d	0.72113	0.999185	0.909331	0.72759	0.958911	0.828057	0.980586	0.0335528	0.140116	0.194659	0.106563	0.161106	0.0545428	3.00048e-05	0.679184	0.935867	0.000217708	0.347425	4.81033e-05	0.000416318	-0.1811	0.124904	0.891911	0.306004	1.07301	0.767007
Q08857	Cd36	CD36 molecule			0.721235	0.668036	0.953071	0.980823	0.911754	0.858254	0.998952	-0.388717	-0.106174	-0.139672	0.282543	0.249045	-0.0334981
O35129	Phb2	prohibitin 2			0.722438	0.962035	0.747626	0.763791	0.964886	0.970434	0.99999	0.187805	0.298166	0.226063	0.110361	0.0382575	-0.0721035
P97372	Psme2	proteasome (prosome, macropain) activator subunit 2 (PA28 beta)			0.729947	0.984574	0.967918	0.920479	0.86293	0.994686	0.703983	0.0369735	-0.0746478	0.101795	-0.111621	0.0648219	0.176443	0.00115585	0.257632	0.204387	0.118001	0.00576945	0.986439	0.00159806	-0.396059	0.387853	-0.422366	0.783912	-0.0263067	-0.810219
Q8BY87	Usp47	ubiquitin specific peptidase 47			0.730606	0.820141	0.989077	0.763133	0.93773	0.999943	0.907657	-0.174636	-0.0585837	-0.155552	0.116052	0.0190839	-0.0969682
P29699	Ahsg	alpha-2-HS-glycoprotein			0.731353	0.677234	0.978864	0.966356	0.87052	0.897213	0.999873	-0.220196	-0.0683709	-0.103992	0.151825	0.116203	-0.0356212	0.0492878	0.999429	0.998201	0.0964847	0.99216	0.151993	0.0572878	-0.00350997	-0.028856	0.297328	-0.025346	0.300838	0.326184
O70404	Vamp8	vesicle-associated membrane protein 8			0.731404	0.791479	0.743962	0.949331	0.99999	0.973749	0.962423	-0.435504	-0.422035	-0.290186	0.0134689	0.145319	0.13185	0.355555	0.99969	0.924094	0.66005	0.9615	0.643643	0.295746	-0.0123808	-0.081814	0.201921	-0.0694332	0.214302	0.283735
Q3THK7	Gmps	guanine monophosphate synthetase			0.732129	0.999993	0.863661	0.807195	0.893201	0.845139	0.999373	-0.0166214	-0.181699	-0.19819	-0.165078	-0.181569	-0.0164908	0.216949	0.348481	0.999966	0.98027	0.336513	0.202944	0.969749	-0.188585	-0.0123587	0.0401791	0.176226	0.228764	0.0525379
Q9CZY3	Ube2v1	ubiquitin-conjugating enzyme E2 variant 1			0.733661	0.699142	0.903455	0.860552	0.9681	0.984243	0.999566	0.236225	0.127895	0.167901	-0.10833	-0.0683242	0.0400057	0.75054	0.960421	0.933944	0.989817	0.717262	0.864076	0.992763	-0.105459	0.102016	0.0253071	0.207475	0.130766	-0.0767092
Q9CZM2	Rpl15	ribosomal protein L15			0.737052	0.962032	0.752546	0.999895	0.966628	0.974207	0.787829	0.164202	0.318894	0.102651	0.154691	-0.0615511	-0.216243	0.179309	0.923482	0.821833	0.593934	0.998293	0.300615	0.167437	0.107915	0.154315	-0.182713	0.0463994	-0.290628	-0.337027
P06801	Me1	malic enzyme 1, NADP(+)-dependent, cytosolic		g	0.737197	0.986317	0.96992	0.87743	0.873268	0.729896	0.990078	0.130786	-0.0977048	-0.192618	-0.22849	-0.323403	-0.0949131	0.00847134	0.0787448	0.00889	0.720583	0.864349	0.393068	0.0776896	0.561704	0.767637	0.20902	0.205933	-0.352684	-0.558617
Q99PL5	Rrbp1	ribosome binding protein 1		d	0.741747	0.835077	0.806181	0.997831	1	0.90698	0.888558	-0.143914	-0.161682	-0.0163282	-0.0177682	0.127585	0.145354	5.88319e-06	0.0525495	0.94978	0.000313228	0.0157658	3.45069e-06	0.000555669	-0.218715	0.0382432	0.385576	0.256958	0.604291	0.347333
Q9R008	Mvk	mevalonate kinase			0.741894	0.825243	0.995525	0.997859	0.708603	0.899137	0.976021	0.163271	-0.0288215	0.0106864	-0.192093	-0.152585	0.0395079	0.213601	0.917874	0.751041	0.729477	0.404713	0.985836	0.199406	-0.304587	0.200739	-0.432623	0.505326	-0.128036	-0.633362
Q9DCL8	Ppp1r2	protein phosphatase 1, regulatory inhibitor subunit 2			0.742586	0.759755	0.887357	0.792856	0.989647	0.999435	0.996909	0.182225	0.130298	0.155278	-0.0519272	-0.0269473	0.0249799
P56391	Cox6b1	cytochrome c oxidase, subunit 6B1			0.74975	0.705934	0.889537	0.938787	0.976446	0.947472	0.998915	-0.198615	-0.128303	-0.138968	0.0703122	0.0596471	-0.010665	0.237243	0.728447	0.843279	0.787103	0.286147	0.258048	0.998642	-0.312034	0.179417	0.206747	0.491451	0.518781	0.0273298
P62270	Rps18	ribosomal protein S18			0.75067	0.84884	0.962031	0.735832	0.98395	0.99848	0.945942	0.133509	0.0624753	0.157466	-0.0710339	0.0239568	0.0949907	0.200083	0.999359	0.219344	0.936336	0.319467	0.9728	0.505598	-0.019107	0.222728	0.0428933	0.241835	0.0620002	-0.179835
P42125	Eci1	enoyl-Coenzyme A delta isomerase 1			0.752331	0.93811	0.939446	0.69557	0.999981	0.966339	0.950756	-0.0449484	-0.0424789	-0.0764034	0.00246943	-0.031455	-0.0339244	0.207684	0.70309	0.827864	0.786786	0.25527	0.996875	0.295661	-0.150997	0.0933343	-0.125124	0.244331	0.025873	-0.218458
Q3U1J4	Ddb1	damage specific DNA binding protein 1			0.756473	0.976511	0.953219	0.703079	0.999785	0.924898	0.94038	0.0702849	0.0839955	0.162523	0.0137106	0.0922381	0.0785275
Q6ZWN5	Rps9	ribosomal protein S9			0.757495	0.791159	0.999983	0.970562	0.773434	0.954938	0.963381	0.251672	0.00941741	0.101333	-0.242255	-0.150339	0.0919155	0.197795	0.991156	0.801821	0.182968	0.945611	0.342804	0.559234	-0.0592512	-0.335708	-0.869366	-0.276457	-0.810114	-0.533658
Q91YW3	Dnajc3	DnaJ heat shock protein family (Hsp40) member C3			0.758193	0.8517	0.99571	0.999942	0.742075	0.827806	0.998076	-0.217519	0.00152693	-0.0203207	0.219046	0.197199	-0.0218477	0.585628	0.984989	0.987599	0.812568	0.999934	0.646024	0.60563	-0.114694	-0.0505166	0.215747	0.0641776	0.330441	0.266263
P70194	Clec4f	C-type lectin domain family 4, member f			0.761483	0.997927	0.977208	0.737667	0.996965	0.858214	0.923043	0.011607	-0.0659442	-0.177889	-0.0775512	-0.189496	-0.111945	0.702647	0.997341	0.80964	0.942829	0.731205	0.887815	0.98953	-0.121329	0.276128	0.305155	0.397457	0.426484	0.0290274
Q9CQX8	Mrps36	mitochondrial ribosomal protein S36			0.764456	0.870311	0.988567	0.768479	0.965959	0.998682	0.912938	-0.177496	-0.116151	-0.24034	0.0613453	-0.0628445	-0.12419	0.0260641	0.999953	0.986954	0.0410506	0.993654	0.0624822	0.0602106	0.00533929	0.0312677	0.259247	0.0259284	0.253908	0.22798
Q8BK64	Ahsa1	AHA1, activator of heat shock protein ATPase 1			0.76755	0.782266	0.910889	0.99858	0.987907	0.854969	0.957258	-0.255156	-0.178219	-0.00111419	0.0769369	0.254042	0.177105	0.393143	0.501113	0.726996	0.397628	0.956781	0.999667	0.915885	-0.282593	-0.203481	-0.304809	0.0791113	-0.0222163	-0.101328
Q80XN0	Bdh1	3-hydroxybutyrate dehydrogenase, type 1			0.76913	0.987948	0.958029	0.724444	0.998786	0.908114	0.945247	0.0684666	0.133796	0.231538	0.0653295	0.163071	0.0977415	0.0576024	0.122094	0.0840828	0.819374	0.999964	0.429985	0.368373	0.457106	0.448508	0.13556	-0.00859798	-0.321546	-0.312948
Q8K010	Oplah	5-oxoprolinase (ATP-hydrolysing)		e	0.770785	0.992607	0.975523	0.925616	0.90988	0.989511	0.736377	-0.0288504	0.0335938	-0.0664429	0.0624442	-0.0375926	-0.100037	0.00273728	0.595503	0.00532298	1	0.113602	0.599714	0.0054085	-0.130659	-0.352093	-0.00805947	-0.221434	0.1226	0.344034
Q9Z1Z2	Strap	serine/threonine kinase receptor associated protein			0.772561	0.984938	0.933594	0.987745	0.802813	0.999971	0.797747	-0.052019	0.072125	-0.045754	0.124144	0.00626497	-0.117879	0.262096	0.601988	0.848472	0.995508	0.206043	0.47504	0.939566	-0.207756	0.116131	0.0316443	0.323886	0.2394	-0.0844864
Q64464	Cyp3a13	cytochrome P450, family 3, subfamily a, polypeptide 13			0.77444	0.839467	0.991716	0.997974	0.941597	0.753991	0.966702	0.372261	0.126606	0.135744	-0.245654	-0.236516	0.00913824	0.784894	0.885444	0.992424	1	0.744753	0.88411	0.992714	-0.138893	0.0745785	0.0539304	0.213472	0.192824	-0.0206481
P60335	Pcbp1	poly(rC) binding protein 1			0.776438	0.964902	0.76489	0.998278	0.968222	0.989136	0.849075	-0.0448837	-0.0809533	-0.014525	-0.0360697	0.0303587	0.0664284	0.0121627	0.818726	0.112016	0.588106	0.535566	0.201775	0.00831255	-0.0647643	-0.156078	0.0924748	-0.0913133	0.157239	0.248552
P62835	Rap1a	RAS-related protein 1a		f	0.779002	0.831551	0.9504	0.785087	0.985112	0.999979	0.976197	-0.317663	-0.148913	-0.267652	0.16875	0.0500113	-0.118739	0.00174915	0.681848	0.979586	0.00247455	0.852214	0.0392147	0.00366554	0.323956	0.116373	1.25125	-0.207583	0.927292	1.13487
Q8CIM7	Cyp2d26	cytochrome P450, family 2, subfamily d, polypeptide 26			0.784025	0.892514	0.855742	0.999961	0.999973	0.909116	0.876133	0.196043	0.215914	0.110684	0.0198712	-0.0853587	-0.10523	0.00312562	0.0549912	0.906956	0.056604	0.0127895	0.99801	0.0117877	-0.738772	0.118743	-0.684325	0.857515	0.0544462	-0.803069
O88696	Clpp	caseinolytic mitochondrial matrix peptidase proteolytic subunit			0.785234	1	0.902672	0.850041	0.915575	0.869211	0.999249	-0.0215955	-0.175807	-0.18866	-0.154212	-0.167064	-0.0128524
P84091	Ap2m1	adaptor-related protein complex 2, mu 1 subunit			0.787328	0.936791	0.933852	0.739424	0.999995	0.97996	0.971842	-0.0854665	-0.0778241	-0.133771	0.00764241	-0.0483045	-0.0559469	0.715872	0.733652	0.99214	1	0.848354	0.734088	0.99221	-0.319462	-0.0283025	0.0195303	0.291159	0.338992	0.0478328
O35945	Aldh1a7	aldehyde dehydrogenase family 1, subfamily A7			0.791201	0.982605	0.925331	0.980246	0.780562	0.884961	0.995308	0.0484479	-0.0552638	-0.0431704	-0.103712	-0.0916183	0.0120935
P62259	Ywhae	tyrosine 3-monooxygenase/tryptophan 5-monooxygenase activation protein, epsilon polypeptide			0.792219	0.815691	0.965643	0.827299	0.970399	0.999857	0.97901	0.129472	0.068631	0.145822	-0.0608409	0.0163505	0.0771914
P03930	ATP8	ATP synthase F0 subunit 8			0.796949	0.998176	0.805201	0.908204	0.903721	0.967002	0.995314	-0.139238	-0.60206	-0.616682	-0.462822	-0.477444	-0.0146221
Q07417	Acads	acyl-Coenzyme A dehydrogenase, short chain			0.798294	0.985909	0.984196	0.757927	1	0.932958	0.919166	0.0393703	0.0301575	0.106961	-0.00921273	0.0675911	0.0768039	0.175981	0.210545	0.455744	0.988444	0.888315	0.330556	0.649848	0.261864	0.177512	0.0339754	-0.0843516	-0.227888	-0.143537
Q62426	Cstb	cystatin B			0.801672	0.827698	0.89463	0.838258	0.997359	0.999873	0.999173	-0.436997	-0.331048	-0.451578	0.105949	-0.0145812	-0.12053
Q9QXD6	Fbp1	fructose bisphosphatase 1		h	0.807552	0.865819	0.999979	0.999365	0.849675	0.812885	0.9998	0.135076	0	-0.00350932	-0.135076	-0.138585	-0.00350932	0.000121941	0.955164	0.999438	0.000608447	0.91783	0.00039313	0.000489518	0.0719824	-0.0316514	-0.841258	-0.103634	-0.913241	-0.809607
P63330	Ppp2ca	protein phosphatase 2 (formerly 2A), catalytic subunit, alpha isoform		d	0.807584	0.936119	0.983194	0.987372	0.793446	0.992614	0.899624	-0.136565	0.102371	-0.0750863	0.238936	0.0614789	-0.177457	0.0125199	0.999962	0.967074	0.0203687	0.980496	0.0325587	0.0376275	-0.036533	0.0832633	0.669412	0.119796	0.705945	0.586149
Q9CXI5	Manf	mesencephalic astrocyte-derived neurotrophic factor			0.810561	0.77498	0.969522	0.992395	0.948488	0.896372	0.998174	-0.203041	-0.0786479	-0.0716624	0.124393	0.131378	0.00698547
P68134	Acta1	actin, alpha 1, skeletal muscle			0.811973	0.845938	0.860315	0.868657	0.999832	0.999684	0.999997	-0.244783	-0.138217	-0.223372	0.106566	0.021411	-0.0851552	0.465932	0.65386	0.975925	0.511213	0.839311	0.998467	0.716074	0.204009	0.0378837	0.236274	-0.166125	0.0322656	0.198391
Q64471	Gstt1	glutathione S-transferase, theta 1			0.814781	0.999819	0.999177	0.851238	0.996993	0.836124	0.905105	0.00351016	0.0173933	0.0803961	0.0138832	0.0768859	0.0630028	0.585214	0.64321	0.74451	0.633357	0.991714	0.999946	0.994646	0.162045	0.132616	0.161768	-0.0294294	-0.000277077	0.0291523
Q9CQ69	Uqcrq	ubiquinol-cytochrome c reductase, complex III subunit VII			0.814809	0.930949	0.795386	0.888618	0.993003	0.999822	0.996986	-0.31863	-0.394465	-0.263299	-0.0758348	0.0553311	0.131166	0.727057	0.983354	0.894514	0.998222	0.732489	0.996971	0.815696	-0.0594245	0.111384	-0.00733411	0.170808	0.0520904	-0.118718
Q9CZ30	Ola1	Obg-like ATPase 1			0.8154	0.867343	0.814534	0.93133	0.999909	0.996796	0.991683	0.149076	0.165019	0.108081	0.0159426	-0.040995	-0.0569376	0.0179126	0.409042	0.669078	0.220734	0.0641467	0.989005	0.0230534	-0.780974	0.292919	-0.941404	1.07389	-0.16043	-1.23432
P31725	S100a9	S100 calcium binding protein A9 (calgranulin B)			0.817395	0.954579	0.978216	0.983283	0.998967	0.828037	0.872424	-0.319766	-0.277093	0.089629	0.0426722	0.409395	0.366722
Q91WQ3	Yars	tyrosyl-tRNA synthetase			0.823339	0.999775	0.998984	0.829356	0.99996	0.888375	0.890988	-0.0437944	-0.0429155	-0.159535	0.000878962	-0.115741	-0.11662	0.547415	0.997093	0.986729	0.754203	0.999553	0.672763	0.532904	-0.0360649	-0.0563363	0.123956	-0.0202714	0.160021	0.180293
Q05D44	Eif5b	eukaryotic translation initiation factor 5B			0.824221	0.999442	0.812259	0.985703	0.887276	0.996667	0.946807	-0.0278698	-0.202513	-0.0849571	-0.174644	-0.0570874	0.117556	0.155442	0.704775	0.995296	0.532819	0.80225	0.122052	0.371275	-0.172187	-0.0204169	0.225306	0.15177	0.397493	0.245723
Q8C1B7	Septin11	septin 11			0.82437	0.999875	0.999254	0.857785	0.99754	0.846836	0.908837	-0.0021016	-0.0234944	-0.172836	-0.0213928	-0.170735	-0.149342	0.506319	0.919851	0.693172	0.461376	0.981186	0.862665	0.966219	-0.300739	-0.433052	-0.585033	-0.132313	-0.284294	-0.151981
Q9DCL9	Paics	phosphoribosylaminoimidazole carboxylase, phosphoribosylaminoribosylaminoimidazole, succinocarboxamide synthetase			0.824753	0.864194	0.999413	0.997887	0.812484	0.928145	0.990724	0.107946	-0.0279219	0.0178729	-0.135867	-0.0900726	0.0457949	0.0712678	0.999452	0.132839	0.99914	0.206004	0.995048	0.104123	-0.000577416	-0.26326	0.0156578	-0.262683	0.0162352	0.278918
P41216	Acsl1	acyl-CoA synthetase long-chain family member 1		c	0.825275	0.995389	0.874451	0.853169	0.963107	0.952393	0.999957	0.0445101	0.144457	0.151052	0.0999473	0.106541	0.00659422	0.00059401	0.0385234	0.953702	0.00636528	0.0115812	0.905104	0.00156668	-0.4205	0.0691458	-0.514354	0.489646	-0.0938535	-0.5835
O70570	Pigr	polymeric immunoglobulin receptor			0.832005	0.990836	0.915559	0.818138	0.988744	0.950307	0.9956	-0.147239	-0.205901	-0.242893	-0.0586627	-0.0956544	-0.0369917	0.121771	0.990175	0.225747	0.591569	0.16629	0.459285	0.903833	-0.0356913	0.241592	0.154689	0.277284	0.19038	-0.0869038
Q9WU79	Prodh	proline dehydrogenase			0.832306	0.832391	0.999769	0.998816	0.869027	0.893052	0.999911	0.26222	0.0619544	0.0402601	-0.200265	-0.22196	-0.0216943	0.0148261	0.0853857	0.162326	0.958246	0.929741	0.0349371	0.0638945	0.599095	0.513609	-0.0939023	-0.0854853	-0.692997	-0.607512
Q9D9V3	Echdc1	enoyl Coenzyme A hydratase domain containing 1			0.833975	0.991438	0.886087	0.99917	0.978234	0.975944	0.827827	0.0556431	0.158914	-0.0224877	0.103271	-0.0781308	-0.181402	0.0562275	0.955181	0.124633	0.836956	0.0617419	0.576645	0.464338	-0.134416	0.556322	0.211098	0.690739	0.345514	-0.345224
Q9WUR2	Eci2	enoyl-Coenzyme A delta isomerase 2			0.834937	0.993529	0.994313	0.809931	0.999994	0.936931	0.917082	-0.137453	-0.109898	-0.258419	0.0275555	-0.120965	-0.148521	0.0280325	0.999116	0.699545	0.171993	0.81244	0.169469	0.0185558	0.00703788	0.178198	-0.371787	0.17116	-0.378825	-0.549985
Q9R0P4	Smap	small acidic protein			0.839573	0.99767	0.956126	0.983153	0.909439	0.998566	0.820568	0.0186244	-0.0671694	0.0297275	-0.0857938	0.0111032	0.096897	0.505981	0.570544	0.929495	0.999722	0.855905	0.520328	0.896335	-0.484252	-0.2415	-0.0245115	0.242752	0.45974	0.216988
P20852	Cyp2a5	cytochrome P450 2A5			0.840856	0.938442	0.999839	0.919511	0.915762	0.999995	0.891922	-0.191513	0.0696871	-0.172977	0.2612	0.0185361	-0.242664
Q9D7B6	Acad8	acyl-Coenzyme A dehydrogenase family, member 8			0.8422	0.945467	0.856767	0.999338	0.997109	0.971532	0.906205	0.0474031	0.0639331	0.0134798	0.0165301	-0.0339233	-0.0504534	0.0189681	0.0973054	0.981617	0.661884	0.151471	0.0116993	0.416549	0.472482	0.0815987	-0.202316	-0.390883	-0.674798	-0.283915
P40124	Cap1	CAP, adenylate cyclase-associated protein 1 (yeast)			0.848553	0.999436	0.90735	0.999838	0.877438	0.999969	0.877834	-0.00981539	0.0803582	-0.0137792	0.0901736	-0.00396383	-0.0941374	0.989896	0.996537	0.99997	0.999198	0.997877	0.986819	0.997916	0.0378394	0.0298469	-0.0238907	-0.00799254	-0.0617301	-0.0537375
Q9CPR4	Rpl17	60S ribosomal protein L17			0.85133	0.990996	0.999149	0.901432	0.974929	0.984251	0.846032	-0.164358	-0.0124793	-0.264436	0.151879	-0.100078	-0.251956	0.00288519	0.998443	0.266682	0.0812478	0.39832	0.0794152	0.00145931	-0.0379383	-0.230001	0.304295	-0.192063	0.342233	0.534296
Q9CR57	Rpl14	ribosomal protein L14			0.853944	0.895748	0.888231	0.887785	0.999996	0.999997	1	0.178222	0.200537	0.191167	0.0223149	0.0129454	-0.00936947	0.0928367	0.944382	0.368586	0.763569	0.754107	0.474132	0.0684334	-0.104402	-0.255221	0.138174	-0.150819	0.242576	0.393395
Q6ZQ38	Cand1	cullin associated and neddylation disassociated 1			0.85635	0.987486	0.96887	0.973733	0.875425	0.885592	0.999993	-0.0239487	0.053577	0.062656	0.0775257	0.0866047	0.00907902	0.143546	0.593273	0.988585	0.606041	0.738295	0.107441	0.394882	-0.129605	-0.0380897	0.127113	0.0915154	0.256718	0.165203
Q91YR1	Twf1	twinfilin actin binding protein 1			0.856399	0.990717	0.976049	0.822308	0.999718	0.952662	0.967335	-0.0524962	-0.0643736	-0.135955	-0.0118774	-0.0834592	-0.0715819
Q8BWU8	Etnppl	ethanolamine phosphate phospholyase			0.857416	0.997998	0.973806	0.973342	0.995929	0.937806	0.831354	-0.0131801	-0.066457	0.121397	-0.0532769	0.134577	0.187854	0.0696134	0.225671	0.983834	0.78836	0.330597	0.0475102	0.557923	0.504355	0.0752851	-0.248513	-0.42907	-0.752868	-0.323798
Q8CGK3	Lonp1	lon peptidase 1, mitochondrial			0.862719	0.90129	0.999776	0.999997	0.869208	0.894497	0.999895	-0.0629215	0.0113576	0.00986986	0.0742791	0.0727914	-0.00148773	0.327851	0.358541	0.593238	0.407263	0.940083	0.997561	0.977903	0.189896	0.125568	0.179343	-0.0643273	-0.0105524	0.0537748
P48428	Tbca	tubulin cofactor A		d	0.864652	0.997427	0.971049	0.937651	0.929518	0.881874	0.998997	0.00925298	-0.0759305	-0.0807633	-0.0851835	-0.0900163	-0.00483276	0.000517767	0.281877	0.760249	0.0185302	0.744312	0.000634207	0.00185715	-0.525556	-0.23566	0.792371	0.289896	1.31793	1.02803
Q6DFW4	Nop58	NOP58 ribonucleoprotein			0.865126	0.993183	0.984466	0.946927	0.931396	0.863388	0.997399	0.0159813	-0.173863	-0.328206	-0.189845	-0.344187	-0.154343	0.313418	0.574319	0.999878	0.478686	0.582304	0.999805	0.480702	-0.163499	-0.0156936	-0.173955	0.147806	-0.0104553	-0.158261
Q9D172	Gatd3a	glutamine amidotransferase like class 1 domain containing 3A			0.866077	0.986782	0.971204	0.992396	0.877643	0.999853	0.890849	0.0303681	-0.0320636	0.0229692	-0.0624317	-0.00739893	0.0550327	0.292007	0.8754	0.662391	0.989283	0.282148	0.967141	0.472288	0.118541	-0.174702	0.0560932	-0.293244	-0.0624479	0.230796
Q9DC61	Pmpca	peptidase (mitochondrial processing) alpha			0.866712	0.910633	0.999789	0.975097	0.880649	0.992956	0.958463	0.225291	-0.0192983	0.18023	-0.244589	-0.045061	0.199528
O35386	Phyh	phytanoyl-CoA hydroxylase		c	0.869495	0.934549	0.999309	0.965792	0.894563	0.998758	0.93459	-0.115332	0.0417434	-0.0650054	0.157076	0.0503268	-0.106749	0.000905765	0.828326	0.722659	0.00713382	0.277839	0.0600713	0.000606108	-0.19314	0.167325	-0.709717	0.360464	-0.516577	-0.877042
Q9DCG6	Pbld1	phenazine biosynthesis-like protein domain containing 1			0.872339	0.981238	0.99917	0.865263	0.994093	0.984275	0.916416	0.095835	0.0104546	0.118282	-0.0853804	0.0224474	0.107828	0.0718823	0.279851	0.984189	0.323048	0.146006	0.997041	0.164846	-0.661758	0.129862	-0.643418	0.79162	0.0183401	-0.77328
P17717	Ugt2b17	UDP-glucuronosyltransferase 2B17		b	0.874225	0.897229	0.973197	1	0.990769	0.897444	0.973303	-0.170003	-0.0567594	0.0167626	0.113243	0.186765	0.073522	0.000236183	0.943148	0.0281296	0.0709763	0.121132	0.0326632	0.000108596	0.131986	0.798178	-0.699566	0.666192	-0.831552	-1.49774
Q8BWQ1	Ugt2a3	UDP glucuronosyltransferase 2 family, polypeptide A3			0.881365	0.998275	0.935444	0.981982	0.888763	0.953972	0.996416	0.214783	-0.150092	-0.170817	-0.364875	-0.385599	-0.0207244	0.0465309	0.183239	0.766733	0.0489271	0.569987	0.939688	0.219098	-0.345484	-0.126001	-0.44412	0.219482	-0.0986362	-0.318119
P97379	G3bp2	GTPase activating protein (SH3 domain) binding protein 2			0.884327	0.999976	0.893344	0.999573	0.922283	0.999924	0.930146	-0.0342124	0.135531	-0.0209699	0.169743	0.0132425	-0.1565	0.220003	0.680667	0.69376	0.993176	0.165118	0.532188	0.842304	-0.248085	0.234094	0.0482499	0.482179	0.296335	-0.185844
Q61147	Cp	ceruloplasmin			0.890239	0.934346	0.998915	0.999941	0.886817	0.917932	0.999739	-0.147465	0.0834895	0.00242354	0.230955	0.149889	-0.0810659
P53657	Pklr	pyruvate kinase PKLR		f	0.893642	0.979456	0.950969	0.871744	0.999502	0.987421	0.995502	0.165761	0.224514	0.236609	0.0587525	0.0708472	0.0120947	0.000195606	0.020151	0.164404	0.000116597	0.524781	0.151747	0.00541943	0.551255	0.348866	0.944919	-0.202389	0.393663	0.596052
P62962	Pfn1	profilin 1			0.900527	0.978819	0.874858	0.989277	0.988618	0.999626	0.970307	0.0439233	0.0800029	0.0317249	0.0360796	-0.0121984	-0.0482781	0.0247548	0.341733	0.977037	0.0317438	0.506509	0.64226	0.0531554	-0.309824	-0.063739	-0.498598	0.246085	-0.188774	-0.434859
Q9ESP1	Sdf2l1	stromal cell-derived factor 2-like 1			0.901655	0.986676	0.990125	0.984599	0.924875	1	0.913248	0.0528919	-0.0883676	0.0904064	-0.14126	0.0375145	0.178774
P97501	Fmo3	flavin containing monooxygenase 3			0.903807	0.999194	0.992662	0.891351	0.999228	0.947601	0.970818	0.00307511	0.046934	0.226524	0.0438589	0.223449	0.17959
Q99L13	Hibadh	3-hydroxyisobutyrate dehydrogenase		g	0.90539	0.968561	0.960361	0.885813	1	0.995363	0.995202	-0.0654599	-0.0661481	-0.0807949	-0.000688165	-0.015335	-0.0146468	0.0034912	0.0157732	0.828299	0.983972	0.00235858	0.0307962	0.620617	0.404204	-0.0980079	0.0376384	-0.502212	-0.366566	0.135646
Q922Q1	Mtarc2	mitochondrial amidoxime reducing component 2			0.905913	0.999644	0.905673	0.999451	0.9488	1	0.942524	0.0447126	-0.309478	0.22201	-0.35419	0.177298	0.531488	0.334872	0.390665	0.999803	0.779218	0.396718	0.881578	0.79945	-0.578605	-0.0963688	-0.347639	0.482236	0.230967	-0.25127
Q64516	Gk	glycerol kinase			0.905963	0.881552	0.971277	0.981529	0.9878	0.980226	0.999908	0.0843042	0.0582936	0.0428154	-0.0260106	-0.0414888	-0.0154783	0.280968	0.321767	0.65849	0.998527	0.874511	0.394392	0.753712	-0.335205	-0.191139	-0.0431391	0.144067	0.292066	0.147999
Q8K4Z5	Sf3a1	splicing factor 3a, subunit 1			0.906875	0.971757	0.992358	0.993664	0.99806	0.904014	0.94924	0.137447	0.0884812	-0.126606	-0.0489656	-0.264053	-0.215087	0.542133	0.670122	0.986937	0.632845	0.81743	1	0.791285	-0.153679	-0.0445158	-0.153897	0.109163	-0.000217427	-0.109381
Q8BMS4	Coq3	coenzyme Q3 methyltransferase			0.907212	0.91118	0.999872	0.979893	0.932961	0.990704	0.988727	0.199264	0.0557293	0.120251	-0.143535	-0.0790126	0.064522
Q00PI9	Hnrnpul2	heterogeneous nuclear ribonucleoprotein U-like 2			0.909878	0.966887	0.992266	0.999972	0.887713	0.958219	0.995238	-0.112856	0.0283453	-0.0217308	0.141201	0.0911251	-0.0500761	0.547518	0.957823	0.483121	0.870282	0.830369	0.99619	0.909182	-0.096731	-0.227023	-0.127668	-0.130292	-0.0309367	0.099355
P70195	Psmb7	proteasome (prosome, macropain) subunit, beta type 7			0.913936	0.992827	0.990842	0.986112	1	0.933837	0.920124	0.0217583	0.0247555	-0.030297	0.00299714	-0.0520553	-0.0550525
Q8BHD7	Ptbp3	polypyrimidine tract binding protein 3			0.918067	0.941064	0.991553	0.924274	0.990656	0.999997	0.986643	-0.0862533	-0.0463203	-0.0871846	0.039933	-0.000931291	-0.0408643	0.61123	0.993429	0.730934	0.991179	0.608691	0.94907	0.882004	0.0705062	-0.188177	-0.0273267	-0.258684	-0.0978329	0.160851
Q8VCC1	Hpgd	hydroxyprostaglandin dehydrogenase 15 (NAD)			0.921963	0.999264	0.993467	0.974519	0.981791	0.992906	0.903237	0.0497205	-0.017885	0.0770249	-0.0676055	0.0273044	0.0949099	0.652428	0.913347	0.75826	0.999664	0.99434	0.878322	0.701172	-0.158107	-0.212618	0.0436521	-0.0545117	0.201759	0.25627
P97450	Atp5j	ATP synthase, H+ transporting, mitochondrial F0 complex, subunit F			0.924788	0.932091	0.999203	1	0.963788	0.929307	0.999014	-0.133424	0.00958916	-0.0192749	0.143013	0.114149	-0.0288641	0.731106	0.967629	0.787472	0.738596	0.977141	0.955644	0.999083	-0.126306	-0.205347	-0.265083	-0.0790407	-0.138777	-0.0597363
Q9CZ42	Naxd	NAD(P)HX dehydratase			0.925411	0.991906	0.984069	0.997538	0.925402	0.999577	0.94704	-0.0406665	0.0349108	-0.0198371	0.0755773	0.0208294	-0.0547479	0.257142	0.873861	0.551806	0.930814	0.963568	0.565062	0.241012	0.211083	0.398765	-0.164609	0.187682	-0.375691	-0.563373
P42208	Septin2	septin 2			0.927924	0.90997	0.978479	0.991709	0.991185	0.978529	0.999495	-0.0897577	-0.0492025	-0.0371465	0.0405552	0.0526113	0.0120561
O88532	Zfr	zinc finger RNA binding protein			0.928873	0.996203	0.988522	0.979176	0.953863	0.935125	0.999856	-0.201937	-0.0151083	0.0210131	0.186829	0.22295	0.0361214
Q9Z0X1	Aifm1	apoptosis-inducing factor, mitochondrion-associated 1			0.931314	0.961972	0.992623	0.926727	0.995813	0.999678	0.986016	0.0414847	0.00985213	0.0674628	-0.0316325	0.0259781	0.0576107
P56389	Cda	cytidine deaminase			0.932857	0.999698	0.989143	0.986552	0.979688	0.995932	0.915377	-0.0823682	-0.21628	-0.0381221	-0.133912	0.0442462	0.178158
P99029	Prdx5	peroxiredoxin 5			0.938598	0.976969	0.997307	0.999226	0.934723	0.952041	0.999891	-0.0290921	0.014757	0.00775907	0.043849	0.0368511	-0.00699789	0.0048913	0.213422	0.0273555	0.927621	0.830112	0.0789324	0.00759374	-0.17255	-0.241059	0.0395185	-0.0685096	0.212068	0.280578
P32921	Wars	tryptophanyl-tRNA synthetase			0.938823	0.921028	0.992084	0.986456	0.982592	0.98896	0.999932	-0.1229	-0.062895	-0.0528004	0.0600053	0.0700999	0.0100946
Q9D7I5	Lhpp	phospholysine phosphohistidine inorganic pyrophosphate phosphatase			0.941189	0.994675	0.993093	0.991287	0.958947	0.999992	0.943758	0.1107	-0.0362469	0.056579	-0.146947	-0.0541209	0.0928259
P55096	Abcd3	ATP-binding cassette, sub-family D (ALD), member 3			0.943103	0.945122	0.968736	0.997647	0.999246	0.98127	0.993261	-0.105968	-0.10149	-0.019199	0.00447758	0.0867688	0.0822912	0.00874141	0.363905	0.0808726	0.731691	0.897513	0.0731867	0.00968424	0.265834	0.38387	-0.205769	0.118035	-0.471604	-0.589639
E9Q414	Apob	apolipoprotein B			0.945078	0.954154	0.961969	0.964237	0.999915	0.999866	1	-0.235084	-0.20503	-0.241819	0.0300543	-0.00673487	-0.0367892
Q9D5V6	Syap1	synapse associated protein 1			0.945883	0.989131	0.989283	0.999982	0.929515	0.985302	0.992545	0.0558855	-0.0646139	-0.0269919	-0.120499	-0.0828774	0.0376219
O08553	Dpysl2	dihydropyrimidinase-like 2			0.947589	0.974766	0.999945	0.964323	0.982452	0.999992	0.97448	-0.0948852	-0.00591256	-0.102078	0.0889727	-0.00719277	-0.0961654	0.000435574	0.0499107	0.56241	0.0195349	0.00330572	0.991488	0.000993598	0.29516	-0.133733	0.325693	-0.428893	0.030533	0.459426
Q80WJ7	Mtdh	metadherin			0.950504	0.993733	0.938423	0.98112	0.991755	0.999656	0.997161	-0.0612026	-0.1005	-0.0747543	-0.0392975	-0.0135517	0.0257459	0.041817	0.827298	0.996355	0.165392	0.900369	0.0438079	0.0958157	-0.116785	-0.00407324	0.298431	0.112712	0.415216	0.302504
Q8BJY1	Psmd5	proteasome (prosome, macropain) 26S subunit, non-ATPase, 5			0.95264	0.999697	0.988402	0.99504	0.978633	0.999152	0.943387	-0.040223	0.046023	-0.0623305	0.0862461	-0.0221075	-0.108354	0.0201005	0.158863	0.576733	0.640427	0.698657	0.019206	0.0905872	0.229236	0.117487	-0.114502	-0.111749	-0.343737	-0.231989
Q9CQC9	Sar1b	secretion associated Ras related GTPase 1B			0.95413	0.96016	0.998814	0.999994	0.984542	0.954723	0.998126	-0.0991415	-0.0459705	-0.0117929	0.053171	0.0873486	0.0341776	0.200306	0.98526	0.683844	0.719085	0.512228	0.913556	0.159151	-0.155564	0.456322	-0.35084	0.611886	-0.195276	-0.807161
P97429	Anxa4	annexin A4		b	0.954183	0.988518	0.993433	0.999903	0.941209	0.993787	0.987597	-0.0424344	0.0622392	0.0303493	0.104674	0.0727837	-0.0318898	0.00380667	0.694212	0.0272985	0.731923	0.29552	0.202655	0.0030653	0.189785	0.492194	-0.179924	0.30241	-0.369709	-0.672118
P06151	Ldha	lactate dehydrogenase A		h	0.959437	0.98365	0.999956	0.99788	0.976829	0.951292	0.999185	0.0792395	0.00591351	-0.0220922	-0.073326	-0.101332	-0.0280057	0.00431718	0.479088	0.923339	0.0388899	0.192589	0.00286022	0.0977786	0.185484	-0.103884	-0.42372	-0.289368	-0.609203	-0.319835
P62717	Rpl18a	ribosomal protein L18A			0.959981	0.986729	0.959193	0.999355	0.999129	0.996062	0.981447	0.0965545	0.21727	0.036029	0.120715	-0.0605255	-0.181241	0.800068	0.96147	0.997352	0.791247	0.987963	0.979284	0.864608	-0.128635	-0.0295602	-0.179782	0.0990753	-0.0511466	-0.150222
P07310	Ckm	creatine kinase, muscle			0.964874	0.959533	0.997619	0.986143	0.98848	0.998051	0.99868	-4.61339	2.58893	-2.74873	7.20232	1.86466	-5.33765
Q9DCJ5	Ndufa8	NADH:ubiquinone oxidoreductase subunit A8			0.965704	1	0.979206	0.999807	0.983787	0.999765	0.964639	-0.00907509	-0.0412547	-0.00671344	-0.0321796	0.00236165	0.0345413	0.228245	0.226166	0.338042	0.707088	0.967289	0.756695	0.92727	0.511484	0.41276	0.302821	-0.0987242	-0.208664	-0.109939
P50285	Fmo1	flavin containing monooxygenase 1			0.967712	0.999589	0.980835	0.998087	0.966627	0.993141	0.996777	0.0536966	-0.0653779	-0.0352818	-0.119075	-0.0889784	0.0300961	0.016576	0.602093	0.997427	0.117273	0.679187	0.0136182	0.0681783	0.227863	0.0537543	-0.378041	-0.174109	-0.605904	-0.431795
Q8R1B4	Eif3c	eukaryotic translation initiation factor 3, subunit C		c	0.969757	0.999734	0.998991	0.986316	0.996052	0.995614	0.963226	0.0151352	-0.0201959	0.03872	-0.0353311	0.0235848	0.0589159	0.00159663	0.0167461	0.968887	0.0439255	0.00543201	0.912152	0.0139322	-0.384472	0.0382632	-0.310445	0.422736	0.0740272	-0.348708
O35488	Slc27a2	solute carrier family 27 (fatty acid transporter), member 2			0.974452	0.99999	0.999984	0.983641	1	0.982413	0.978678	-0.0204878	0.0338472	-0.152367	0.0543349	-0.13188	-0.186214	0.230794	0.989245	0.666298	0.219735	0.873353	0.406384	0.769299	-0.0596574	-0.15616	-0.326974	-0.0965021	-0.267317	-0.170815
Q99K28	Arfgap2	ADP-ribosylation factor GTPase activating protein 2		d	0.978103	0.999363	0.986279	0.999867	0.997108	0.997606	0.976246	-0.0402148	-0.0908613	0.105677	-0.0506465	0.145891	0.196538	0.000192507	0.000671874	0.0064858	0.97804	0.427404	0.00141953	0.0150445	-0.621694	-0.438422	-0.058195	0.183272	0.563499	0.380227
O08749	Dld	dihydrolipoamide dehydrogenase		f	0.97939	0.999222	0.999232	0.991876	0.994443	0.999021	0.976111	0.00918534	-0.0071244	0.0225583	-0.0163097	0.0133729	0.0296827	0.000677874	0.0379021	0.556171	0.000645239	0.278559	0.338484	0.00605596	0.235817	0.0915267	0.377415	-0.14429	0.141599	0.285889
P63017	Hspa8	heat shock protein 8			0.983784	0.999962	0.997278	0.997194	0.995542	0.999002	0.978987	-0.00670777	0.0162106	-0.0145056	0.0229184	-0.00779788	-0.0307163	0.294069	0.297851	0.421175	0.833509	0.973725	0.734009	0.898753	-0.213791	-0.164553	-0.0981076	0.0492386	0.115684	0.0664452
P28352	Apex1	apurinic/apyrimidinic endonuclease 1			0.985773	0.990595	0.999952	0.998829	0.985507	0.998529	0.997181	-0.195085	-0.0350232	-0.12926	0.160062	0.0658251	-0.094237	0.258161	0.465486	0.934761	0.942338	0.752064	0.222132	0.652473	0.216454	0.0845716	-0.0690674	-0.131882	-0.285521	-0.153639
P56812	Pdcd5	programmed cell death 5			0.987837	0.993139	0.987879	0.993304	0.999978	0.999998	0.999921	-0.0603641	-0.0660773	-0.00552033	-0.00571325	0.0548437	0.060557
Q99JB2	Stoml2	stomatin (Epb7.2)-like 2			0.990226	0.994832	0.990819	0.999672	0.999983	0.998707	0.997123	-0.0207882	-0.0821826	-0.0140726	-0.0613944	0.00671561	0.06811	0.157011	0.797965	0.997947	0.427256	0.685557	0.12042	0.486843	-0.328491	0.0173672	0.430463	0.345858	0.758953	0.413095
P14148	Rpl7	ribosomal protein L7			0.991034	0.999848	0.992061	0.994785	0.997476	0.998627	0.999981	0.184666	0.117511	0.0956239	-0.067155	-0.0890418	-0.0218867	0.107793	0.995341	0.386242	0.132211	0.579156	0.241773	0.85505	0.00685625	0.232256	0.384211	0.225399	0.377354	0.151955
Q05421	Cyp2e1	cytochrome P450, family 2, subfamily e, polypeptide 1		c	0.994606	0.995785	0.999976	0.999995	0.997541	0.994384	0.999901	0.0803052	-0.00965445	0.097911	-0.0899597	0.0176058	0.107565	0.000283222	0.0147838	0.671998	0.0191862	0.00128467	0.988108	0.00141122	-0.882907	0.212142	-0.806638	1.09505	0.0762696	-1.01878
P16125	Ldhb	lactate dehydrogenase B			0.995831	0.994534	0.999134	0.999617	0.999331	0.998712	0.999988	-0.0794483	2.06129	-0.173467	2.14073	-0.0940187	-2.23475
P08226	Apoe	apolipoprotein E			0.999544	0.999972	0.999999	0.999699	0.999937	0.999964	0.999542	0.00655788	0.00928891	0.027524	0.00273103	0.0209661	0.0182351	0.387249	0.77172	0.99941	0.555138	0.688608	0.990659	0.454134	-0.17107	0.0141275	-0.19978	0.185198	-0.0287095	-0.213907
Q3U5Q7	Cmpk2	cytidine monophosphate (UMP-CMP) kinase 2, mitochondrial		a														0.00350013	0.993882	0.00551508	0.876303	0.0155671	0.968866	0.0266821	0.0695237	1.12901	0.24437	1.05948	0.174846	-0.884636
Q9CVB6	Arpc2	actin related protein 2/3 complex, subunit 2		b														0.000636785	0.995907	0.00206877	1	0.00580209	0.995462	0.0020322	0.0336132	0.790097	-0.0159667	0.756484	-0.0495799	-0.806064
Q9D0M1	Prpsap1	phosphoribosyl pyrophosphate synthetase-associated protein 1		b														0.00313144	0.912133	0.0484667	0.594854	0.0180007	0.947777	0.00339609	-0.0800792	0.381288	-0.164978	0.461368	-0.0848988	-0.546266
P11714	Cyp2d9	cytochrome P450, family 2, subfamily d, polypeptide 9		c														0.000361827	0.0213875	0.298825	0.135712	0.00052332	0.688631	0.00312599	-0.643387	0.358913	-0.40754	1.0023	0.235848	-0.766453
Q63836	Selenbp2	selenium binding protein 2		c														0.000525519	0.128063	0.00101565	0.0010829	0.207855	0.181148	0.997842	-1.1383	-1.88388	-1.93453	-0.745576	-0.796224	-0.0506487
O70503	Hsd17b12	hydroxysteroid (17-beta) dehydrogenase 12		c														0.00102971	0.15158	0.766642	0.0131169	0.0232338	0.704381	0.00132505	-0.559389	0.133798	-0.810524	0.693187	-0.251135	-0.944322
Q9DBW0	Cyp4v3	cytochrome P450, family 4, subfamily v, polypeptide 3		c														0.00654409	0.00553665	0.12861	0.0305416	0.260695	0.737295	0.802047	-1.03945	-0.541671	-0.766202	0.497779	0.273249	-0.22453
Q569Z6	Thrap3	thyroid hormone receptor associated protein 3		f														3.76994e-06	0.0944758	0.864577	2.58691e-05	0.0192608	0.00722889	4.13821e-06	0.307536	-0.093111	0.795172	-0.400647	0.487637	0.888283
Q3UJU9	Rmdn3	regulator of microtubule dynamics 3		f														0.00030516	0.355	0.00317906	0.000331313	0.1643	0.0187803	0.533742	0.277488	0.617155	0.824148	0.339667	0.546661	0.206994
P70697	Urod	uroporphyrinogen decarboxylase		f														0.000643417	0.516442	0.335778	0.000428682	0.997925	0.0131856	0.0089385	0.236414	0.29119	0.91664	0.0547764	0.680225	0.625449
P46935	Nedd4	neural precursor cell expressed, developmentally down-regulated 4		f														0.00139137	0.996047	0.942405	0.00250629	0.990623	0.00651493	0.00528238	0.0675727	0.0976601	0.721289	0.0300874	0.653716	0.623629
P62322	Lsm5	LSM5 homolog, U6 small nuclear RNA and mRNA degradation associated		f														0.0131976	0.914027	0.632749	0.0110915	0.967737	0.0602451	0.0853278	0.174101	0.300252	1.06938	0.126152	0.895279	0.769128
Q64459	Cyp3a11	cytochrome P450, family 3, subfamily a, polypeptide 11		h														8.86866e-11	0.934166	3.86958e-06	3.30932e-10	3.15765e-06	4.41649e-10	2.68819e-06	0.0872098	-2.24509	-4.60655	-2.3323	-4.69376	-2.36146
Q9D1R9	Rpl34	ribosomal protein L34		h														0.000361074	0.993591	0.606923	0.0049415	0.804682	0.00464643	0.000285295	0.0740957	0.275031	-1.03575	0.200936	-1.10985	-1.31079
Q9DCY0	Keg1	kidney expressed gene 1		h														0.000467495	0.92621	0.996819	0.0021346	0.839383	0.00103337	0.00216977	0.098012	-0.0832287	-1.09473	-0.181241	-1.19274	-1.0115
Q8VCR2	Hsd17b13	hydroxysteroid (17-beta) dehydrogenase 13		h														0.00295768	0.453278	0.947747	0.0292056	0.201827	0.00197034	0.0634051	0.351128	-0.0901812	-0.781694	-0.441309	-1.13282	-0.691513
O54749	Cyp2j5	cytochrome P450, family 2, subfamily j, polypeptide 5																0.00083731	0.420333	0.106884	0.13713	0.00584603	0.929051	0.000891653	-0.195026	0.29462	-0.284211	0.489646	-0.0891857	-0.578832
Q9CZD3	Gars	glycyl-tRNA synthetase																0.00529881	0.820315	0.103119	0.0532571	0.0246573	0.0131546	0.962041	0.108703	-0.358276	-0.418837	-0.466979	-0.527539	-0.0605606
P70266	Pfkfb1	6-phosphofructo-2-kinase/fructose-2,6-biphosphatase 1																0.00563157	0.384265	0.0781224	0.993497	0.00363355	0.271325	0.127686	-0.246467	0.304291	0.0221081	0.550758	0.268575	-0.282183
Q91WL5	Cyp4a12a	cytochrome P450, family 4, subfamily a, polypeptide 12a																0.0104975	0.75014	0.0735003	0.991427	0.0131899	0.882872	0.0415497	-0.25345	0.627729	-0.08045	0.881178	0.173	-0.708179
Q9QXX4	Slc25a13	solute carrier family 25 (mitochondrial carrier, adenine nucleotide translocator), member 13																0.0113203	0.998236	0.142856	0.451686	0.239715	0.407802	0.00668364	0.132822	0.562232	-0.379229	0.42941	-0.512051	-0.941462
Q9CY64	Blvra	biliverdin reductase A																0.0150079	0.999887	0.0224237	0.865949	0.0383547	0.91022	0.104584	0.00744196	0.498095	0.112313	0.490653	0.104871	-0.385782
Q91VA6	Poldip2	polymerase (DNA-directed), delta interacting protein 2																0.0181724	0.016912	0.940223	0.440413	0.0373058	0.242403	0.731054	0.55378	0.0872368	0.253445	-0.466543	-0.300334	0.166208
O35678	Mgll	monoglyceride lipase																0.0183409	0.920675	0.039434	0.0493734	0.181603	0.203797	0.999999	-0.214069	-0.676037	-0.659707	-0.461968	-0.445638	0.0163299
P47758	Srprb	signal recognition particle receptor, B subunit																0.019155	0.0115148	0.19338	0.188083	0.323651	0.405934	0.999483	-0.643846	-0.336923	-0.337396	0.306924	0.30645	-0.000473112
Q9QZD8	Slc25a10	solute carrier family 25 (mitochondrial carrier, dicarboxylate transporter), member 10																0.0194358	0.974327	0.0447795	0.994332	0.139176	0.912389	0.0268965	0.0764224	0.600726	-0.0699616	0.524303	-0.146384	-0.670687
P45377	Akr1b8	aldo-keto reductase family 1, member B8																0.0201028	0.27432	0.0432787	0.999999	0.853932	0.2685	0.0419692	0.132505	0.181042	-0.000970931	0.0485367	-0.133476	-0.182012
Q99K30	Eps8l2	EPS8-like 2																0.0236403	0.430436	0.612862	0.336213	0.0586969	0.999756	0.0342393	-0.294477	0.205407	-0.301437	0.499884	-0.00695969	-0.506844
P61290	Psme3	proteaseome (prosome, macropain) activator subunit 3 (PA28 gamma, Ki)																0.0262374	0.0484142	0.994206	0.965035	0.0244722	0.10984	0.879552	-0.434629	0.00198776	-0.0849782	0.436617	0.349651	-0.086966
Q60991	Cyp7b1	cytochrome P450, family 7, subfamily b, polypeptide 1																0.0286204	0.0315537	0.160748	0.0648757	0.671402	0.950568	0.921571	-1.26046	-0.808076	-1.06987	0.45238	0.19059	-0.26179
O35114	Scarb2	scavenger receptor class B, member 2																0.0300178	0.857209	0.797229	0.144914	0.364971	0.542716	0.0213664	-0.192882	0.172907	-0.536375	0.365789	-0.343493	-0.709282
Q91WN4	Kmo	kynurenine 3-monooxygenase (kynurenine 3-hydroxylase)																0.0324645	0.323925	0.999908	0.0766834	0.268723	0.88913	0.0546958	-0.361354	0.0387713	-0.512752	0.400126	-0.151398	-0.551523
Q61694	Hsd3b5	hydroxy-delta-5-steroid dehydrogenase, 3 beta- and steroid delta-isomerase 5																0.0347818	0.992477	0.0630031	0.69407	0.0505622	0.568561	0.411693	-0.0611963	-0.990133	-0.454584	-0.928937	-0.393388	0.535549
Q8BTZ7	Gmppb	GDP-mannose pyrophosphorylase B																0.0399154	0.139936	0.206278	0.0320467	0.968459	0.92588	0.658211	-0.434448	-0.3807	-0.572878	0.0537481	-0.13843	-0.192178
Q4LDG0	Slc27a5	solute carrier family 27 (fatty acid transporter), member 5																0.0425285	0.208707	0.726345	0.881779	0.0302616	0.537222	0.303792	-0.397002	0.189135	-0.125317	0.586137	0.271685	-0.314452
Q8VEM8	Slc25a3	solute carrier family 25 (mitochondrial carrier, phosphate carrier), member 3																0.0445608	0.900381	0.245981	0.857245	0.0900426	0.999924	0.0583326	-0.133938	0.363031	-0.138814	0.496969	-0.00487525	-0.501845
Q9D404	Oxsm	3-oxoacyl-ACP synthase, mitochondrial																0.0449624	0.130843	0.930053	0.85909	0.281308	0.032703	0.503281	0.47676	0.135683	-0.142304	-0.341077	-0.619064	-0.277987
P12382	Pfkl	phosphofructokinase, liver, B-type																0.047452	0.999969	0.277979	0.657359	0.350183	0.670904	0.0321911	0.00799296	0.185314	-0.130997	0.177321	-0.13899	-0.316311
P35293	Rab18	RAB18, member RAS oncogene family																0.0515597	0.179727	0.25207	0.0400166	0.974769	0.9119	0.652703	-0.348763	-0.270681	-0.451914	0.0780824	-0.103151	-0.181234
Q61545	Ewsr1	Ewing sarcoma breakpoint region 1																0.0530518	0.72786	0.509572	0.52976	0.994778	0.12983	0.0507904	-0.39747	-0.514606	0.595394	-0.117136	0.992865	1.11
Q6P9Q6	Fkbp15	FK506 binding protein 15																0.0540837	0.879444	0.629515	0.0401039	0.982632	0.206471	0.26789	0.119783	0.174328	0.462781	0.0545452	0.342998	0.288453
P10630	Eif4a2	eukaryotic translation initiation factor 4A2																0.0548709	0.578294	0.731025	0.403649	0.134968	0.996241	0.0662263	-0.299757	0.208171	-0.341112	0.507928	-0.0413558	-0.549284
P07758	Serpina1a	serine (or cysteine) peptidase inhibitor, clade A, member 1A																0.057651	0.441334	0.760034	0.0429215	0.906536	0.613099	0.19947	-0.312271	-0.148438	-0.518961	0.163834	-0.206689	-0.370523
Q99LD4	Gps1	COP9 signalosome complex subunit 1																0.0578969	0.106629	0.573175	0.0746014	0.560827	0.999967	0.481507	-0.327756	-0.165026	-0.333055	0.16273	-0.00529855	-0.168029
Q6P1B1	Xpnpep1	X-prolyl aminopeptidase (aminopeptidase P) 1, soluble																0.0616649	0.809694	0.394709	0.781011	0.107763	1	0.0801968	-0.0850983	0.144719	-0.0861767	0.229818	-0.00107837	-0.230896
P05063	Aldoc	aldolase C, fructose-bisphosphate																0.0700034	0.802485	0.611154	0.0484469	0.995883	0.305585	0.325218	0.159594	0.190683	0.460526	0.0310888	0.300933	0.269844
Q9D1G1	Rab1b	RAB1B, member RAS oncogene family																0.0713802	0.868032	0.905654	0.307039	0.998315	0.10375	0.0881994	-0.0922547	-0.0723839	0.185713	0.0198708	0.277967	0.258096
Q8BJU0	Sgta	small glutamine-rich tetratricopeptide repeat (TPR)-containing, alpha																0.0744633	0.423684	0.996462	0.109682	0.500393	0.883205	0.131763	-0.27236	-0.0467766	-0.388375	0.225583	-0.116015	-0.341598
Q9CXT8	Pmpcb	peptidase (mitochondrial processing) beta																0.0773336	0.957164	0.233316	0.417503	0.119863	0.231933	0.986109	0.0613555	-0.275501	-0.23837	-0.336856	-0.299725	0.0371307
Q922H4	Gmppa	GDP-mannose pyrophosphorylase A																0.0808679	0.789995	0.914193	0.259481	0.419627	0.0632118	0.543874	0.22586	-0.269555	-0.842274	-0.495415	-1.06813	-0.572718
O70133	Dhx9	DEAH (Asp-Glu-Ala-His) box polypeptide 9																0.0828944	0.243241	0.982268	0.148666	0.359666	0.99808	0.23058	0.150695	0.0247889	0.167232	-0.125906	0.0165373	0.142443
Q8VE09	Ttc39c	tetratricopeptide repeat domain 39C																0.0859716	0.126187	0.138812	0.795627	0.99117	0.464475	0.549814	-0.554314	-0.474275	-0.171302	0.0800386	0.383011	0.302973
Q8R010	Aimp2	aminoacyl tRNA synthetase complex-interacting multifunctional protein 2																0.0902296	0.134743	0.576531	0.118641	0.639888	0.999901	0.635278	-0.364994	-0.186452	-0.355807	0.178542	0.00918672	-0.169355
Q9D1L0	Chchd2	coiled-coil-helix-coiled-coil-helix domain containing 2																0.0965673	0.349732	0.0674994	0.469173	0.872821	0.988956	0.663658	0.458585	0.668606	0.347409	0.210021	-0.111176	-0.321197
P27612	Plaa	phospholipase A2, activating protein																0.0971657	0.912639	0.390829	0.886758	0.163143	0.999993	0.120558	-0.0840105	0.188465	-0.0859893	0.272476	-0.00197881	-0.274454
Q91VF2	Hnmt	histamine N-methyltransferase																0.0979548	0.787151	0.492684	0.849865	0.133865	0.998088	0.142934	-0.286982	0.407719	-0.213008	0.694701	0.0739739	-0.620727
P04117	Fabp4	fatty acid binding protein 4, adipocyte																0.0992877	0.137733	0.482492	0.127864	0.735778	0.999712	0.754548	-0.732666	-0.426976	-0.596999	0.30569	0.135667	-0.170024
Q8VCZ9	Prodh2	proline dehydrogenase (oxidase) 2																0.103504	0.176509	0.953401	0.220409	0.327534	0.994088	0.408696	0.582729	0.113183	0.448392	-0.469546	-0.134337	0.335209
P48776	Tdo2	tryptophan 2,3-dioxygenase																0.109244	0.620575	0.509296	0.997213	0.0817986	0.728972	0.396594	-0.316012	0.356591	0.00634209	0.672603	0.322354	-0.350249
Q9WTX2	Prkra	protein kinase, interferon inducible double stranded RNA dependent activator																0.121493	0.629461	0.853811	0.526265	0.226211	0.99968	0.153334	-0.435206	0.220236	-0.458911	0.655443	-0.0237046	-0.679147
P12815	Pdcd6	programmed cell death 6																0.133516	0.243871	0.163299	0.863913	0.999984	0.619506	0.519085	0.383594	0.426282	0.136	0.0426878	-0.247594	-0.290282
Q9JLJ4	Elovl2	elongation of very long chain fatty acids (FEN1/Elo2, SUR4/Elo3, yeast)-like 2																0.135957	0.724044	0.925716	0.399485	0.37181	0.964222	0.139605	0.293648	-0.178162	0.4355	-0.471811	0.141852	0.613663
Q9JMG1	Edf1	endothelial differentiation-related factor 1																0.137687	0.999782	0.238158	0.997295	0.324794	0.993101	0.171849	-0.0382787	0.751097	-0.120399	0.789375	-0.0821206	-0.871496
Q91V41	Rab14	RAB14, member RAS oncogene family																0.140356	0.986008	0.894434	0.36221	0.744662	0.605468	0.104499	-0.217681	0.10324	-0.62311	0.320922	-0.405429	-0.726351
Q9DAS9	Gng12	guanine nucleotide binding protein (G protein), gamma 12																0.142259	0.960056	0.565372	0.750074	0.333659	0.967741	0.124631	-0.0427338	0.079907	-0.0749428	0.122641	-0.032209	-0.15485
Q61166	Mapre1	microtubule-associated protein, RP/EB family, member 1																0.143639	0.774149	0.476707	0.854506	0.980166	0.350529	0.138688	-0.209473	-0.281483	0.139382	-0.0720106	0.348855	0.420866
P61082	Ube2m	ubiquitin-conjugating enzyme E2M																0.154641	0.294956	0.918515	0.206165	0.571976	0.999428	0.448805	-0.492346	-0.143056	-0.517117	0.34929	-0.0247714	-0.374061
Q6ZWX6	Eif2s1	eukaryotic translation initiation factor 2, subunit 1 alpha																0.155303	0.977174	0.999055	0.226352	0.94621	0.46606	0.156602	-0.109025	0.0126854	-0.371895	0.121711	-0.262869	-0.38458
O08547	Sec22b	SEC22 homolog B, vesicle trafficking protein																0.164307	0.326327	0.989848	0.924151	0.43513	0.12874	0.777825	-0.303364	-0.0409192	0.110228	0.262445	0.413592	0.151147
Q9JMA1	Usp14	ubiquitin specific peptidase 14																0.165081	0.599401	0.662877	0.999661	0.118744	0.653731	0.602745	-0.229784	0.183675	0.012148	0.413459	0.241932	-0.171528
Q9DCT1	Akr1e1	aldo-keto reductase family 1, member E1																0.179384	0.996762	0.550011	0.807487	0.474214	0.9183	0.144758	-0.040519	0.2816	-0.172277	0.322119	-0.131758	-0.453877
Q9D3B1	Hacd2	3-hydroxyacyl-CoA dehydratase 2																0.180341	0.339615	0.534953	0.997574	0.953845	0.26284	0.424753	-0.325228	-0.208592	0.0523101	0.116636	0.377538	0.260902
O70194	Eif3d	eukaryotic translation initiation factor 3, subunit D																0.183408	0.152504	0.559221	0.910554	0.700187	0.39261	0.917752	-0.400647	-0.212064	-0.11905	0.188583	0.281597	0.0930139
Q8JZU2	Slc25a1	solute carrier family 25 (mitochondrial carrier, citrate transporter), member 1																0.193134	0.8136	0.980284	0.18455	0.942762	0.677616	0.288948	-0.185573	-0.0709377	-0.518262	0.114635	-0.332689	-0.447324
Q62452	Ugt1a9	UDP glucuronosyltransferase 1 family, polypeptide A9																0.20102	0.359123	0.963664	0.283641	0.567462	0.99992	0.478578	-0.520261	-0.0227674	-0.593194	0.497494	-0.0729329	-0.570427
Q9CQC7	Ndufb4	NADH:ubiquinone oxidoreductase subunit B4																0.209128	0.993398	0.987235	0.222913	0.999983	0.386189	0.319334	0.0504914	0.0851505	0.373297	0.0346591	0.322806	0.288146
P35550	Fbl	fibrillarin																0.215711	0.406878	0.694217	0.192117	0.921214	0.979139	0.693054	-0.298412	-0.198642	-0.383079	0.0997691	-0.084667	-0.184436
Q9JM14	Nt5c	5',3'-nucleotidase, cytosolic																0.220396	0.950018	0.715498	0.760657	0.432424	0.978326	0.197937	0.144685	-0.199925	0.197894	-0.34461	0.0532085	0.397819
P02798	Mt2	metallothionein 2																0.222024	0.988664	0.619803	0.401013	0.472096	0.29435	0.967666	-0.271699	0.8044	1.76075	1.0761	2.03245	0.956354
Q9ERK4	Cse1l	chromosome segregation 1-like (S. cerevisiae)																0.227119	0.845372	0.293254	0.999967	0.818534	0.825242	0.273713	0.0904198	0.181438	0.0011	0.0910181	-0.0893198	-0.180338
Q9CWZ3	Rbm8a	RNA binding motif protein 8a																0.240931	0.760052	0.880208	0.717948	0.348015	0.999999	0.289541	0.291347	-0.248312	0.342933	-0.539659	0.0515854	0.591245
Q62241	Snrpc	U1 small nuclear ribonucleoprotein C																0.242029	0.932214	0.31307	0.314014	0.71642	0.69921	0.999826	0.274985	0.838089	1.09693	0.563104	0.821948	0.258844
Q8CHW4	Eif2b5	eukaryotic translation initiation factor 2B, subunit 5 epsilon																0.245764	0.400008	0.382284	0.993578	0.999168	0.536672	0.531941	-0.209214	-0.191461	-0.0215927	0.0177537	0.187622	0.169868
Q9DBC7	Prkar1a	protein kinase, cAMP dependent regulatory, type I, alpha																0.247688	0.999934	0.697421	0.282599	0.768549	0.35618	0.830313	-0.0495759	-0.244451	-0.423878	-0.194875	-0.374302	-0.179427
Q9CYR6	Pgm3	phosphoglucomutase 3																0.254842	0.565502	0.235194	0.923281	0.960127	0.883406	0.557001	-0.381982	-0.492824	-0.132271	-0.110842	0.249711	0.360554
Q9EP69	Sacm1l	SAC1 suppressor of actin mutations 1-like (yeast)																0.256009	0.340725	0.772285	0.291637	0.806761	1	0.773542	-0.454614	-0.201966	-0.454218	0.252649	0.000396038	-0.252253
P26369	U2af2	U2 small nuclear ribonucleoprotein auxiliary factor (U2AF) 2																0.257999	0.978053	0.301131	0.999829	0.580199	0.987746	0.337622	-0.17015	-0.523626	-0.0304103	-0.353476	0.139739	0.493216
Q9D6M3	Slc25a22	solute carrier family 25 (mitochondrial carrier, glutamate), member 22																0.271291	0.549765	0.99977	0.417469	0.565691	0.998887	0.42534	0.205048	0.0171249	0.244493	-0.187923	0.0394453	0.227368
Q9Z1J3	Nfs1	nitrogen fixation gene 1 (S. cerevisiae)																0.29871	0.999965	0.914056	0.599451	0.941761	0.615328	0.24108	-0.0177057	-0.131311	0.288492	-0.113605	0.306198	0.419803
Q9CQ48	Nudcd2	NudC domain containing 2																0.305968	0.42772	0.995692	0.524228	0.51282	0.994223	0.622256	-0.35225	-0.0751306	-0.297233	0.27712	0.055017	-0.222103
Q99M87	Dnaja3	DnaJ heat shock protein family (Hsp40) member A3																0.312338	0.893975	0.607276	0.997883	0.266037	0.818758	0.717296	-0.162568	0.301084	0.10008	0.463651	0.262648	-0.201004
P35585	Ap1m1	adaptor-related protein complex AP-1, mu subunit 1																0.320468	0.716715	0.980107	0.648246	0.48085	0.999954	0.398487	-0.134852	0.0420841	-0.140415	0.176936	-0.00556273	-0.182499
Q9DCF9	Ssr3	signal sequence receptor, gamma																0.336599	0.998269	0.354843	0.741164	0.504039	0.856426	0.918235	0.0353393	0.271217	0.196244	0.235877	0.160904	-0.074973
Q9JM62	Reep6	receptor accessory protein 6																0.338266	0.734289	0.991386	0.602343	0.551674	0.998667	0.406652	-0.345914	0.173964	-0.389702	0.519878	-0.0437876	-0.563665
Q9WVJ2	Psmd13	proteasome (prosome, macropain) 26S subunit, non-ATPase, 13																0.338436	0.99964	0.519672	0.99414	0.510307	0.998998	0.375869	-0.0208577	0.228277	-0.0496854	0.249135	-0.0288277	-0.277962
P63094	Gnas	GNAS (guanine nucleotide binding protein, alpha stimulating) complex locus																0.349559	0.808495	0.856182	0.876809	0.369017	0.40783	0.999999	0.160888	-0.171901	-0.177248	-0.332789	-0.338136	-0.00534648
Q61133	Gstt2	glutathione S-transferase, theta 2																0.349589	0.851088	0.999875	0.402983	0.866059	0.891964	0.401899	-0.147192	-0.00226999	-0.264355	0.144922	-0.117162	-0.262085
Q91ZV0	Mia2	melanoma inhibitory activity protein 2																0.349869	0.697476	0.977267	0.354143	0.870694	0.955339	0.530632	-0.156461	-0.0359145	-0.223227	0.120546	-0.0667669	-0.187313
Q9CQB2	Mcrip2	MAPK regulated corepressor interacting protein 2																0.352965	0.658703	0.782349	0.293305	0.988055	0.939536	0.76557	-0.423272	-0.320041	-0.583891	0.103231	-0.160619	-0.26385
Q8VBZ3	Clptm1	cleft lip and palate associated transmembrane protein 1																0.357007	0.606469	0.627217	0.998479	0.998508	0.517372	0.528158	-0.235095	-0.194233	0.0146694	0.0408616	0.249764	0.208903
O70305	Atxn2	ataxin 2																0.363395	0.83973	0.996129	0.741353	0.911746	0.313803	0.586254	-0.229526	-0.0293671	0.236393	0.200159	0.465919	0.26576
Q3U2P1	Sec24a	Sec24 related gene family, member A (S. cerevisiae)																0.363415	0.363077	0.920833	0.999245	0.6594	0.424427	0.958366	-0.352883	-0.0779771	0.00528767	0.274905	0.35817	0.0832648
Q9CQW9	Ifitm3	interferon induced transmembrane protein 3																0.366309	0.731	0.558373	0.318373	0.998176	0.917142	0.950818	0.211174	0.245456	0.358836	0.0342826	0.147662	0.11338
Q505B7	Zbtb8os	zinc finger and BTB domain containing 8 opposite strand																0.369552	0.580341	0.859185	0.345681	0.929008	0.987172	0.74595	0.215459	0.105224	0.24253	-0.110235	0.0270706	0.137306
Q5XG73	Acbd5	acyl-Coenzyme A binding domain containing 5																0.371629	0.495814	0.564185	0.997604	0.99393	0.599025	0.679845	-0.298401	-0.21788	-0.0229893	0.0805205	0.275411	0.194891
O35465	Fkbp8	FK506 binding protein 8																0.396374	0.967106	0.404266	0.584126	0.735562	0.873255	0.993577	0.0768826	0.278146	0.283343	0.201263	0.206461	0.0051974
Q9JLZ3	Auh	AU RNA binding protein/enoyl-coenzyme A hydratase																0.397153	0.665145	0.999999	0.917018	0.631145	0.329644	0.911579	0.147412	0.00433115	-0.0896712	-0.143081	-0.237083	-0.0940023
Q8BML9	Qars	glutaminyl-tRNA synthetase																0.399874	0.997747	0.574578	0.987292	0.733641	0.959665	0.382707	-0.0133372	-0.248593	0.0470359	-0.235256	0.0603731	0.295629
P56135	Atp5j2	ATP synthase, H+ transporting, mitochondrial F0 complex, subunit F2																0.400994	0.997741	0.990457	0.560389	0.964737	0.713279	0.363937	-0.0497502	0.100558	-0.403262	0.150308	-0.353512	-0.503819
P00375	Dhfr	dihydrofolate reductase																0.407629	0.841547	0.983684	0.782177	0.639145	0.348272	0.921709	0.107547	-0.0541785	-0.153353	-0.161725	-0.2609	-0.0991749
Q8QZY1	Eif3l	eukaryotic translation initiation factor 3, subunit L																0.413326	0.666186	0.985456	0.835742	0.451202	0.983647	0.624053	-0.0482947	0.0122963	-0.0337989	0.060591	0.0144958	-0.0460952
Q9CZW5	Tomm70a	translocase of outer mitochondrial membrane 70A																0.41342	0.718518	0.971819	0.843409	0.456516	0.991701	0.580945	-0.146207	0.0620632	-0.10015	0.20827	0.046057	-0.162213
P62806	H4c8	H4 clustered histone 8																0.425204	0.854424	0.931532	0.840292	0.523579	0.417473	0.992978	0.320859	-0.216295	-0.320527	-0.537155	-0.641386	-0.104231
Q91W64	Cyp2c70	cytochrome P450, family 2, subfamily c, polypeptide 70																0.433408	0.615753	0.996305	0.567056	0.706618	1	0.660632	-0.601739	-0.160366	-0.603605	0.441372	-0.00186597	-0.443238
Q61599	Arhgdib	Rho, GDP dissociation inhibitor (GDI) beta																0.433491	0.869421	0.786444	0.999997	0.369672	0.877129	0.775746	-0.257918	0.165339	-0.0150927	0.423258	0.242826	-0.180432
O08715	Akap1	A kinase (PRKA) anchor protein 1																0.442182	0.981195	0.701761	0.954095	0.9211	0.823765	0.392507	-0.100441	-0.190031	0.0577506	-0.0895896	0.158192	0.247781
Q62264	Thrsp	thyroid hormone responsive																0.45065	0.999652	0.550353	0.999892	0.660125	0.99848	0.51003	-0.0435514	0.333786	-0.0484637	0.377337	-0.00491232	-0.38225
Q8CHP8	Pgp	phosphoglycolate phosphatase																0.457631	0.91351	0.934043	0.783089	0.618154	0.438521	0.978358	0.0333528	-0.0250962	-0.0432605	-0.058449	-0.0766132	-0.0181642
P60766	Cdc42	cell division cycle 42																0.473365	0.988936	0.666491	0.980971	0.874817	0.907032	0.436892	-0.0566786	-0.248296	0.0801774	-0.191617	0.136856	0.328473
Q60766	Irgm1	immunity-related GTPase family M member 1																0.475855	0.737129	0.52967	0.99667	0.995698	0.839732	0.658736	-0.186323	-0.22205	-0.0207801	-0.0357265	0.165543	0.20127
Q9DCN1	Nudt12	nudix (nucleoside diphosphate linked moiety X)-type motif 12																0.47588	0.988076	0.984501	0.456159	1	0.694747	0.622136	-0.0795504	-0.0613802	-0.285872	0.0181702	-0.206322	-0.224492
O08914	Faah	fatty acid amide hydrolase																0.477978	0.972755	0.883118	0.873855	0.676353	0.991862	0.450154	-0.0594894	0.0682806	-0.0960862	0.12777	-0.0365968	-0.164367
Q9DBG6	Rpn2	ribophorin II																0.482577	0.834031	0.855182	0.40641	0.999224	0.908058	0.817771	-0.134066	-0.111601	-0.224103	0.0224652	-0.0900368	-0.112502
Q8VDP4	Ccar2	cell cycle activator and apoptosis regulator 2																0.492858	0.735929	0.432753	0.863641	0.97978	0.990693	0.880152	-0.0972541	-0.131785	-0.0720998	-0.0345308	0.0251542	0.059685
P68373	Tuba1c	tubulin, alpha 1C																0.518535	0.873043	0.735467	0.454784	0.997839	0.907538	0.945677	-0.183057	-0.204421	-0.293955	-0.0213644	-0.110898	-0.089534
P46735	Myo1b	myosin IB																0.539218	0.696214	0.912746	0.524993	0.951248	0.996586	0.855841	0.249721	0.151033	0.363551	-0.0986884	0.113829	0.212518
Q9EPK7	Xpo7	exportin 7																0.546576	0.997623	0.833394	0.546642	0.931377	0.702416	0.940484	0.0320955	0.136116	0.230065	0.104021	0.19797	0.0939494
Q8R1Q9	Rbks	ribokinase																0.565749	0.97739	0.909892	0.783284	0.730464	0.582542	0.988033	0.074554	-0.0807364	-0.116455	-0.15529	-0.191009	-0.0357184
Q9D2M8	Ube2v2	ubiquitin-conjugating enzyme E2 variant 2																0.574149	0.979657	0.999467	0.737947	0.956118	0.544941	0.774868	0.0691019	-0.0090352	-0.178829	-0.0781371	-0.247931	-0.169794
Q3UNX5	Acsm3	acyl-CoA synthetase medium-chain family member 3																0.575223	0.921582	0.921959	0.954446	0.611504	0.998914	0.656992	-0.202609	0.175054	-0.129659	0.377663	0.0729503	-0.304713
Q8QZR1	Tat	tyrosine aminotransferase																0.580886	0.825639	0.944637	0.998262	0.511201	0.895191	0.884932	0.217822	-0.145577	0.0123869	-0.363399	-0.205435	0.157964
Q8K4F5	Abhd11	abhydrolase domain containing 11																0.591182	0.805398	0.959357	0.999814	0.518572	0.84204	0.937728	0.109779	-0.0630738	0.00814867	-0.172853	-0.10163	0.0712224
P60229	Eif3e	eukaryotic translation initiation factor 3, subunit E																0.606603	0.999833	0.681699	0.999998	0.766302	0.9997	0.670928	0.0256318	0.273327	0.010841	0.247696	-0.0147908	-0.262486
Q3THG9	Aarsd1	alanyl-tRNA synthetase domain containing 1																0.606637	0.577025	0.842252	0.747971	0.937803	0.984819	0.995699	-0.150185	-0.0779765	-0.105813	0.0722087	0.0443726	-0.027836
Q9Z0R9	Fads2	fatty acid desaturase 2																0.665197	0.70734	0.852236	0.999115	0.982436	0.777598	0.90931	-0.286927	-0.196631	0.0185211	0.0902954	0.305448	0.215152
Q99J36	Thumpd1	THUMP domain containing 1																0.668197	0.99001	0.995577	0.653485	0.999633	0.853199	0.755636	0.0814693	0.106689	0.406437	0.0252196	0.324968	0.299749
Q8R059	Gale	galactose-4-epimerase, UDP																0.696244	0.999006	0.99344	0.756534	0.979154	0.71021	0.86545	-0.0171896	0.0592766	0.205493	0.0764662	0.222683	0.146217
P58281	Opa1	OPA1, mitochondrial dynamin like GTPase																0.715909	0.9803	0.730096	0.788658	0.937663	0.958881	0.999895	-0.0785255	-0.202175	-0.194145	-0.12365	-0.115619	0.00803017
Q8JZV7	Amdhd2	amidohydrolase domain containing 2																0.732474	0.984397	0.870138	0.990184	0.705317	0.918772	0.969041	-0.044144	0.108646	0.0442547	0.15279	0.0883987	-0.0643914
Q8BJ71	Nup93	nucleoporin 93																0.734213	0.870186	0.773046	0.998196	0.999512	0.929832	0.860696	-0.126394	-0.14916	-0.0281737	-0.0227663	0.0982204	0.120987
Q8VDG5	Ppcs	phosphopantothenoylcysteine synthetase																0.736006	0.960561	0.892124	0.99029	0.998552	0.866375	0.73942	0.118553	0.123341	-0.116741	0.0047872	-0.235294	-0.240081
P51658	Hsd17b2	hydroxysteroid (17-beta) dehydrogenase 2																0.739703	0.992963	0.931749	0.704381	0.992005	0.874157	0.949185	-0.0542812	-0.11535	-0.255224	-0.0610688	-0.200943	-0.139874
Q9R060	Nubp1	nucleotide binding protein 1																0.762306	0.971403	0.7115	0.925685	0.944739	0.998878	0.972804	0.0887971	0.253992	0.147799	0.165195	0.059002	-0.106193
Q8VEE0	Rpe	ribulose-5-phosphate-3-epimerase																0.774613	0.999998	0.990819	0.893191	0.990934	0.914206	0.733972	-0.0195891	-0.0627776	0.219336	-0.0431885	0.238925	0.282113
O55143	Atp2a2	ATPase, Ca++ transporting, cardiac muscle, slow twitch 2																0.775947	0.796501	0.991479	0.869682	0.901812	0.997183	0.955346	-0.151101	-0.0376258	-0.113132	0.113476	0.037969	-0.0755066
Q9CQ65	Mtap	methylthioadenosine phosphorylase																0.791174	0.985922	0.999708	0.90063	0.970589	0.758262	0.922438	0.0349111	-0.016333	-0.0865603	-0.051244	-0.121471	-0.0702273
Q9QYF1	Rdh11	retinol dehydrogenase 11																0.826349	0.984246	0.999751	0.879863	0.96875	0.985601	0.825367	0.0899591	-0.0024839	0.171423	-0.092443	0.0814638	0.173907
Q8VE97	Srsf4	serine/arginine-rich splicing factor 4																0.840147	0.999894	0.855484	0.951322	0.903902	0.972247	0.994611	-0.00886861	-0.196828	-0.131423	-0.187959	-0.122554	0.0654054
Q9Z0N2	Eif2s3y	eukaryotic translation initiation factor 2, subunit 3, structural gene Y-linked																0.870932	0.989779	0.974947	0.973007	0.892837	0.892674	0.99999	-0.122386	0.0740752	0.0766422	0.196461	0.199028	0.00256699
Q8R0W0	Eppk1	epiplakin 1																0.884182	0.956105	0.99491	0.998272	0.874067	0.908682	0.999892	-0.292022	-0.0736624	-0.0709734	0.21836	0.221049	0.002689
Q5U458	Dnajc11	DnaJ heat shock protein family (Hsp40) member C11																0.885318	0.891398	0.997664	0.999999	0.940963	0.896135	0.998133	-0.075869	-0.0193964	0.0040479	0.0564726	0.0799169	0.0234443
Q63932	Map2k2	mitogen-activated protein kinase kinase 2																0.930049	0.947151	0.991714	0.938283	0.990452	1	0.988632	-0.14107	-0.0721466	-0.114196	0.0689231	0.026874	-0.0420491
Q9WV55	Vapa	vesicle-associated membrane protein, associated protein A																0.978731	0.995087	0.997239	0.999982	0.972401	0.996907	0.995321	-0.0633554	0.020981	-0.00309931	0.0843363	0.060256	-0.0240803
P50396	Gdi1	guanosine diphosphate (GDP) dissociation inhibitor 1																0.982735	0.997445	0.998008	0.998556	0.983141	0.986122	1	-0.0272319	0.0137037	0.0139976	0.0409356	0.0412295	0.000293816
