# Supplementary material for: Hemojuvelin deficiency promotes liver mitochondrial dysfunction and predisposes mice to hepatocellular carcinoma
Source: Commun Biol. 2022 Feb 22;5:153. doi: 10.1038/s42003-022-03108-2 (PMC8863832; doi:10.1038/s42003-022-03108-2)
Supplement: Supplementary file 5 — Supplementary Data 2 [file 42003_2022_3108_MOESM5_ESM.xlsx]

## Sheet: wt DEN - wt (up)
from	ID	Description	GeneRatio	BgRatio	pvalue	Genes	Proteins	Count
BP	GO:0044281	small molecule metabolic process	35/49	405/1207	3.57263e-08	Agmat;Got2;Pah;Mmut;Ass1;Uox;Fah;Cpt2;Idh2;Atp5b;Echdc2;Fdxr;Acsm5;Aldh8a1;Dglucy;Iars2;Coq9;Sdha;Gpt;Adhfe1;Acaa1b;Cth;Atp5c1;Dcxr;Ftcd;Sardh;Mri1;Coasy;Ehhadh;Dmgdh;Acox2;Hacl1;Gnmt;Acox1;Suclg2	A2AS89;P05202;P16331;P16332;P16460;P25688;P35505;P52825;P54071;P56480;Q3TLP5;Q61578;Q8BGA8;Q8BH00;Q8BH86;Q8BIJ6;Q8K1Z0;Q8K2B3;Q8QZR5;Q8R0N6;Q8VCH0;Q8VCN5;Q91VR2;Q91X52;Q91XD4;Q99LB7;Q9CQT1;Q9DBL7;Q9DBM2;Q9DBT9;Q9QXD1;Q9QXE0;Q9QXF8;Q9R0H0;Q9Z2I8	35
Reactome	R-MMU-1430728	Metabolism	35/40	467/943	3.13855e-07	Agmat;Got2;Calm1;Pah;Mmut;Ass1;Fah;Cpt2;Dbt;Idh2;Atp5b;Fdxr;Lrpprc;Acsm5;Sdha;Gpt;Adhfe1;Bphl;Acaa1b;Cth;Atp5c1;Dcxr;Ftcd;Sardh;Mri1;Uqcrc1;Aldh1b1;Coasy;Ehhadh;Dmgdh;Acox2;Hacl1;Gnmt;Acox1;Suclg2	A2AS89;P05202;P0DP28;P16331;P16332;P16460;P35505;P52825;P53395;P54071;P56480;Q61578;Q6PB66;Q8BGA8;Q8K2B3;Q8QZR5;Q8R0N6;Q8R164;Q8VCH0;Q8VCN5;Q91VR2;Q91X52;Q91XD4;Q99LB7;Q9CQT1;Q9CZ13;Q9CZS1;Q9DBL7;Q9DBM2;Q9DBT9;Q9QXD1;Q9QXE0;Q9QXF8;Q9R0H0;Q9Z2I8	35
CC	GO:0005739	mitochondrion	33/50	395/1217	7.0874e-07	Agmat;Nipsnap1;Got2;Calm1;Mmut;Ass1;Uox;Cpt2;Dbt;Idh2;Atp5b;Echdc2;Fdxr;Cltc;Lrpprc;Acsm5;Dglucy;Iars2;Vwa8;Coq9;Sdha;Adhfe1;Bphl;Acaa1b;Atp5c1;Sardh;Uqcrc1;Aldh1b1;Coasy;Ehhadh;Dmgdh;Acox1;Suclg2	A2AS89;O55125;P05202;P0DP28;P16332;P16460;P25688;P52825;P53395;P54071;P56480;Q3TLP5;Q61578;Q68FD5;Q6PB66;Q8BGA8;Q8BH86;Q8BIJ6;Q8CC88;Q8K1Z0;Q8K2B3;Q8R0N6;Q8R164;Q8VCH0;Q91VR2;Q99LB7;Q9CZ13;Q9CZS1;Q9DBL7;Q9DBM2;Q9DBT9;Q9R0H0;Q9Z2I8	33
BP	GO:0006082	organic acid metabolic process	27/49	297/1207	2.88237e-06	Agmat;Got2;Pah;Mmut;Ass1;Uox;Fah;Cpt2;Idh2;Echdc2;Acsm5;Aldh8a1;Dglucy;Iars2;Sdha;Adhfe1;Acaa1b;Cth;Ftcd;Sardh;Mri1;Ehhadh;Acox2;Hacl1;Gnmt;Acox1;Suclg2	A2AS89;P05202;P16331;P16332;P16460;P25688;P35505;P52825;P54071;Q3TLP5;Q8BGA8;Q8BH00;Q8BH86;Q8BIJ6;Q8K2B3;Q8R0N6;Q8VCH0;Q8VCN5;Q91XD4;Q99LB7;Q9CQT1;Q9DBM2;Q9QXD1;Q9QXE0;Q9QXF8;Q9R0H0;Q9Z2I8	27
BP	GO:0019752	carboxylic acid metabolic process	26/49	284/1207	4.59841e-06	Agmat;Got2;Pah;Mmut;Ass1;Fah;Cpt2;Idh2;Echdc2;Acsm5;Aldh8a1;Dglucy;Iars2;Sdha;Adhfe1;Acaa1b;Cth;Ftcd;Sardh;Mri1;Ehhadh;Acox2;Hacl1;Gnmt;Acox1;Suclg2	A2AS89;P05202;P16331;P16332;P16460;P35505;P52825;P54071;Q3TLP5;Q8BGA8;Q8BH00;Q8BH86;Q8BIJ6;Q8K2B3;Q8R0N6;Q8VCH0;Q8VCN5;Q91XD4;Q99LB7;Q9CQT1;Q9DBM2;Q9QXD1;Q9QXE0;Q9QXF8;Q9R0H0;Q9Z2I8	26
BP	GO:0043436	oxoacid metabolic process	26/49	288/1207	6.11804e-06	Agmat;Got2;Pah;Mmut;Ass1;Fah;Cpt2;Idh2;Echdc2;Acsm5;Aldh8a1;Dglucy;Iars2;Sdha;Adhfe1;Acaa1b;Cth;Ftcd;Sardh;Mri1;Ehhadh;Acox2;Hacl1;Gnmt;Acox1;Suclg2	A2AS89;P05202;P16331;P16332;P16460;P35505;P52825;P54071;Q3TLP5;Q8BGA8;Q8BH00;Q8BH86;Q8BIJ6;Q8K2B3;Q8R0N6;Q8VCH0;Q8VCN5;Q91XD4;Q99LB7;Q9CQT1;Q9DBM2;Q9QXD1;Q9QXE0;Q9QXF8;Q9R0H0;Q9Z2I8	26
BP	GO:1901605	alpha-amino acid metabolic process	12/49	80/1207	3.93583e-05	Agmat;Got2;Pah;Mmut;Ass1;Fah;Dglucy;Adhfe1;Cth;Sardh;Mri1;Gnmt	A2AS89;P05202;P16331;P16332;P16460;P35505;Q8BH86;Q8R0N6;Q8VCN5;Q99LB7;Q9CQT1;Q9QXF8	12
BP	GO:0046395	carboxylic acid catabolic process	13/49	98/1207	6.81384e-05	Got2;Pah;Fah;Cpt2;Echdc2;Adhfe1;Acaa1b;Ftcd;Sardh;Ehhadh;Acox2;Hacl1;Acox1	P05202;P16331;P35505;P52825;Q3TLP5;Q8R0N6;Q8VCH0;Q91XD4;Q99LB7;Q9DBM2;Q9QXD1;Q9QXE0;Q9R0H0	13
BP	GO:0006520	cellular amino acid metabolic process	14/49	113/1207	7.30885e-05	Agmat;Got2;Pah;Mmut;Ass1;Fah;Dglucy;Iars2;Adhfe1;Cth;Ftcd;Sardh;Mri1;Gnmt	A2AS89;P05202;P16331;P16332;P16460;P35505;Q8BH86;Q8BIJ6;Q8R0N6;Q8VCN5;Q91XD4;Q99LB7;Q9CQT1;Q9QXF8	14
BP	GO:0016054	organic acid catabolic process	13/49	102/1207	0.0001052	Got2;Pah;Fah;Cpt2;Echdc2;Adhfe1;Acaa1b;Ftcd;Sardh;Ehhadh;Acox2;Hacl1;Acox1	P05202;P16331;P35505;P52825;Q3TLP5;Q8R0N6;Q8VCH0;Q91XD4;Q99LB7;Q9DBM2;Q9QXD1;Q9QXE0;Q9R0H0	13
MF	GO:0072341	modified amino acid binding	6/52	20/1225	0.000107416	Anxa6;Mmut;Ftcd;Sardh;Dmgdh;Gnmt	P14824;P16332;Q91XD4;Q99LB7;Q9DBT9;Q9QXF8	6
MF	GO:0031406	carboxylic acid binding	10/52	61/1225	0.000135911	Got2;Pah;Ass1;Dbt;Ftcd;Sardh;Dmgdh;Acox2;Gnmt;Acox1	P05202;P16331;P16460;P53395;Q91XD4;Q99LB7;Q9DBT9;Q9QXD1;Q9QXF8;Q9R0H0	10
MF	GO:0019842	vitamin binding	9/52	51/1225	0.000171235	Got2;Mmut;Gpt;Cth;Ftcd;Sardh;Dmgdh;Hacl1;Gnmt	P05202;P16332;Q8QZR5;Q8VCN5;Q91XD4;Q99LB7;Q9DBT9;Q9QXE0;Q9QXF8	9
Reactome	R-MMU-390918	Peroxisomal lipid metabolism	5/40	16/943	0.000330272	Acaa1b;Ehhadh;Acox2;Hacl1;Acox1	Q8VCH0;Q9DBM2;Q9QXD1;Q9QXE0;Q9R0H0	5
BP	GO:0044282	small molecule catabolic process	14/49	132/1207	0.000414435	Got2;Pah;Uox;Fah;Cpt2;Echdc2;Adhfe1;Acaa1b;Ftcd;Sardh;Ehhadh;Acox2;Hacl1;Acox1	P05202;P16331;P25688;P35505;P52825;Q3TLP5;Q8R0N6;Q8VCH0;Q91XD4;Q99LB7;Q9DBM2;Q9QXD1;Q9QXE0;Q9R0H0	14
BP	GO:0009064	glutamine family amino acid metabolic process	6/49	27/1207	0.000507071	Agmat;Got2;Ass1;Fah;Dglucy;Adhfe1	A2AS89;P05202;P16460;P35505;Q8BH86;Q8R0N6	6
CC	GO:0005759	mitochondrial matrix	10/50	74/1217	0.000534476	Mmut;Dbt;Atp5b;Lrpprc;Acsm5;Dglucy;Sardh;Coasy;Dmgdh;Suclg2	P16332;P53395;P56480;Q6PB66;Q8BGA8;Q8BH86;Q99LB7;Q9DBL7;Q9DBT9;Q9Z2I8	10
BP	GO:0072329	monocarboxylic acid catabolic process	8/49	52/1207	0.000791976	Fah;Cpt2;Echdc2;Acaa1b;Ehhadh;Acox2;Hacl1;Acox1	P35505;P52825;Q3TLP5;Q8VCH0;Q9DBM2;Q9QXD1;Q9QXE0;Q9R0H0	8
Reactome	R-MMU-71291	Metabolism of amino acids and derivatives	13/40	122/943	0.000844849	Agmat;Got2;Pah;Ass1;Fah;Dbt;Gpt;Cth;Ftcd;Sardh;Mri1;Dmgdh;Gnmt	A2AS89;P05202;P16331;P16460;P35505;P53395;Q8QZR5;Q8VCN5;Q91XD4;Q99LB7;Q9CQT1;Q9DBT9;Q9QXF8	13
CC	GO:0005777	peroxisome	8/50	56/1217	0.00143546	Uox;Idh2;Vwa8;Acaa1b;Ehhadh;Acox2;Hacl1;Acox1	P25688;P54071;Q8CC88;Q8VCH0;Q9DBM2;Q9QXD1;Q9QXE0;Q9R0H0	8
CC	GO:0042579	microbody	8/50	56/1217	0.00143546	Uox;Idh2;Vwa8;Acaa1b;Ehhadh;Acox2;Hacl1;Acox1	P25688;P54071;Q8CC88;Q8VCH0;Q9DBM2;Q9QXD1;Q9QXE0;Q9R0H0	8
BP	GO:0009062	fatty acid catabolic process	7/49	45/1207	0.00163599	Cpt2;Echdc2;Acaa1b;Ehhadh;Acox2;Hacl1;Acox1	P52825;Q3TLP5;Q8VCH0;Q9DBM2;Q9QXD1;Q9QXE0;Q9R0H0	7
BP	GO:0019395	fatty acid oxidation	7/49	45/1207	0.00163599	Cpt2;Echdc2;Acaa1b;Ehhadh;Acox2;Hacl1;Acox1	P52825;Q3TLP5;Q8VCH0;Q9DBM2;Q9QXD1;Q9QXE0;Q9R0H0	7
BP	GO:0034440	lipid oxidation	7/49	45/1207	0.00163599	Cpt2;Echdc2;Acaa1b;Ehhadh;Acox2;Hacl1;Acox1	P52825;Q3TLP5;Q8VCH0;Q9DBM2;Q9QXD1;Q9QXE0;Q9R0H0	7
BP	GO:0006635	fatty acid beta-oxidation	6/49	38/1207	0.00335667	Cpt2;Echdc2;Acaa1b;Ehhadh;Acox2;Acox1	P52825;Q3TLP5;Q8VCH0;Q9DBM2;Q9QXD1;Q9R0H0	6
Reactome	R-MMU-9609507	Protein localization	6/40	37/943	0.00347553	Atp5b;Acaa1b;Ehhadh;Acox2;Hacl1;Acox1	P56480;Q8VCH0;Q9DBM2;Q9QXD1;Q9QXE0;Q9R0H0	6
BP	GO:1901607	alpha-amino acid biosynthetic process	5/49	27/1207	0.00368458	Got2;Pah;Ass1;Cth;Mri1	P05202;P16331;P16460;Q8VCN5;Q9CQT1	5
MF	GO:0043177	organic acid binding	5/52	26/1225	0.00378685	Dbt;Ftcd;Sardh;Dmgdh;Gnmt	P53395;Q91XD4;Q99LB7;Q9DBT9;Q9QXF8	5
BP	GO:0009066	aspartate family amino acid metabolic process	4/49	17/1207	0.00386671	Got2;Ass1;Mri1;Gnmt	P05202;P16460;Q9CQT1;Q9QXF8	4
BP	GO:0030258	lipid modification	7/49	53/1207	0.00432605	Cpt2;Echdc2;Acaa1b;Ehhadh;Acox2;Hacl1;Acox1	P52825;Q3TLP5;Q8VCH0;Q9DBM2;Q9QXD1;Q9QXE0;Q9R0H0	7
BP	GO:0044242	cellular lipid catabolic process	7/49	56/1207	0.00592531	Cpt2;Echdc2;Acaa1b;Ehhadh;Acox2;Hacl1;Acox1	P52825;Q3TLP5;Q8VCH0;Q9DBM2;Q9QXD1;Q9QXE0;Q9R0H0	7
BP	GO:0000096	sulfur amino acid metabolic process	4/49	19/1207	0.00592929	Mmut;Cth;Mri1;Gnmt	P16332;Q8VCN5;Q9CQT1;Q9QXF8	4
Reactome	R-MMU-9033241	Peroxisomal protein import	5/40	29/943	0.00595884	Acaa1b;Ehhadh;Acox2;Hacl1;Acox1	Q8VCH0;Q9DBM2;Q9QXD1;Q9QXE0;Q9R0H0	5
MF	GO:0043168	anion binding	23/52	341/1225	0.00710986	Got2;Anxa6;Pah;Ass1;Dbt;Atp5b;Eif4a1;Fdxr;Acsm5;Iars2;Vwa8;Sdha;Gpt;Cth;Ftcd;Sardh;Coasy;Dmgdh;Acox2;Hacl1;Gnmt;Acox1;Suclg2	P05202;P14824;P16331;P16460;P53395;P56480;P60843;Q61578;Q8BGA8;Q8BIJ6;Q8CC88;Q8K2B3;Q8QZR5;Q8VCN5;Q91XD4;Q99LB7;Q9DBL7;Q9DBT9;Q9QXD1;Q9QXE0;Q9QXF8;Q9R0H0;Q9Z2I8	23
BP	GO:0044283	small molecule biosynthetic process	12/49	141/1207	0.00802627	Got2;Pah;Ass1;Uox;Fdxr;Acsm5;Aldh8a1;Coq9;Gpt;Cth;Mri1;Gnmt	P05202;P16331;P16460;P25688;Q61578;Q8BGA8;Q8BH00;Q8K1Z0;Q8QZR5;Q8VCN5;Q9CQT1;Q9QXF8	12
BP	GO:0009065	glutamine family amino acid catabolic process	3/49	11/1207	0.00824992	Got2;Fah;Adhfe1	P05202;P35505;Q8R0N6	3
CC	GO:0031966	mitochondrial membrane	12/50	140/1217	0.00841991	Nipsnap1;Got2;Calm1;Ass1;Cpt2;Idh2;Atp5b;Fdxr;Coq9;Sdha;Atp5c1;Uqcrc1	O55125;P05202;P0DP28;P16460;P52825;P54071;P56480;Q61578;Q8K1Z0;Q8K2B3;Q91VR2;Q9CZ13	12
BP	GO:0016042	lipid catabolic process	8/49	75/1207	0.00863592	Cpt2;Echdc2;Ces2a;Acaa1b;Ehhadh;Acox2;Hacl1;Acox1	P52825;Q3TLP5;Q8QZR3;Q8VCH0;Q9DBM2;Q9QXD1;Q9QXE0;Q9R0H0	8
CC	GO:0031967	organelle envelope	14/50	177/1217	0.00872982	Nipsnap1;Got2;Calm1;Ass1;Cpt2;Idh2;Atp5b;Eif5a;Anxa11;Fdxr;Coq9;Sdha;Atp5c1;Uqcrc1	O55125;P05202;P0DP28;P16460;P52825;P54071;P56480;P63242;P97384;Q61578;Q8K1Z0;Q8K2B3;Q91VR2;Q9CZ13	14
CC	GO:0031975	envelope	14/50	177/1217	0.00872982	Nipsnap1;Got2;Calm1;Ass1;Cpt2;Idh2;Atp5b;Eif5a;Anxa11;Fdxr;Coq9;Sdha;Atp5c1;Uqcrc1	O55125;P05202;P0DP28;P16460;P52825;P54071;P56480;P63242;P97384;Q61578;Q8K1Z0;Q8K2B3;Q91VR2;Q9CZ13	14
BP	GO:0009063	cellular amino acid catabolic process	6/49	46/1207	0.0088786	Got2;Pah;Fah;Adhfe1;Ftcd;Sardh	P05202;P16331;P35505;Q8R0N6;Q91XD4;Q99LB7	6
Reactome	R-MMU-8978868	Fatty acid metabolism	7/40	60/943	0.0104618	Mmut;Cpt2;Acaa1b;Ehhadh;Acox2;Hacl1;Acox1	P16332;P52825;Q8VCH0;Q9DBM2;Q9QXD1;Q9QXE0;Q9R0H0	7
Reactome	R-MMU-1428517	The citric acid (TCA) cycle and respiratory electron transport	8/40	75/943	0.0105016	Idh2;Atp5b;Lrpprc;Sdha;Adhfe1;Atp5c1;Uqcrc1;Suclg2	P54071;P56480;Q6PB66;Q8K2B3;Q8R0N6;Q91VR2;Q9CZ13;Q9Z2I8	8
BP	GO:0043255	regulation of carbohydrate biosynthetic process	3/49	12/1207	0.0106882	Cltc;Gpt;Gnmt	Q68FD5;Q8QZR5;Q9QXF8	3
MF	GO:0036094	small molecule binding	24/52	375/1225	0.0115604	Got2;Anxa6;Mmut;Ass1;Dbt;Idh2;Atp5b;Eif4a1;Fdxr;Acsm5;Iars2;Vwa8;Sdha;Gpt;Cth;Ftcd;Sardh;Coasy;Dmgdh;Acox2;Hacl1;Gnmt;Acox1;Suclg2	P05202;P14824;P16332;P16460;P53395;P54071;P56480;P60843;Q61578;Q8BGA8;Q8BIJ6;Q8CC88;Q8K2B3;Q8QZR5;Q8VCN5;Q91XD4;Q99LB7;Q9DBL7;Q9DBT9;Q9QXD1;Q9QXE0;Q9QXF8;Q9R0H0;Q9Z2I8	24
MF	GO:0048306	calcium-dependent protein binding	3/52	12/1225	0.0121055	Calm1;Anxa6;Anxa11	P0DP28;P14824;P97384	3
BP	GO:0043648	dicarboxylic acid metabolic process	6/49	50/1207	0.013301	Got2;Ass1;Dglucy;Sdha;Adhfe1;Suclg2	P05202;P16460;Q8BH86;Q8K2B3;Q8R0N6;Q9Z2I8	6
CC	GO:0005740	mitochondrial envelope	12/50	149/1217	0.0137812	Nipsnap1;Got2;Calm1;Ass1;Cpt2;Idh2;Atp5b;Fdxr;Coq9;Sdha;Atp5c1;Uqcrc1	O55125;P05202;P0DP28;P16460;P52825;P54071;P56480;Q61578;Q8K1Z0;Q8K2B3;Q91VR2;Q9CZ13	12
BP	GO:1901606	alpha-amino acid catabolic process	5/49	37/1207	0.0146314	Got2;Pah;Fah;Adhfe1;Sardh	P05202;P16331;P35505;Q8R0N6;Q99LB7	5
MF	GO:0005261	cation channel activity	3/52	13/1225	0.0152702	Anxa6;Atp5b;Atp5c1	P14824;P56480;Q91VR2	3
CC	GO:0005743	mitochondrial inner membrane	10/50	116/1217	0.0160184	Nipsnap1;Got2;Cpt2;Idh2;Atp5b;Fdxr;Coq9;Sdha;Atp5c1;Uqcrc1	O55125;P05202;P52825;P54071;P56480;Q61578;Q8K1Z0;Q8K2B3;Q91VR2;Q9CZ13	10
CC	GO:0019866	organelle inner membrane	10/50	116/1217	0.0160184	Nipsnap1;Got2;Cpt2;Idh2;Atp5b;Fdxr;Coq9;Sdha;Atp5c1;Uqcrc1	O55125;P05202;P52825;P54071;P56480;Q61578;Q8K1Z0;Q8K2B3;Q91VR2;Q9CZ13	10
BP	GO:0008652	cellular amino acid biosynthetic process	4/49	25/1207	0.0161633	Got2;Ass1;Cth;Mri1	P05202;P16460;Q8VCN5;Q9CQT1	4
BP	GO:0006119	oxidative phosphorylation	5/49	38/1207	0.0163397	Atp5b;Coq9;Sdha;Atp5c1;Uqcrc1	P56480;Q8K1Z0;Q8K2B3;Q91VR2;Q9CZ13	5
BP	GO:0006730	one-carbon metabolic process	3/49	14/1207	0.0166981	Sardh;Dmgdh;Gnmt	Q99LB7;Q9DBT9;Q9QXF8	3
BP	GO:0006575	cellular modified amino acid metabolic process	6/49	54/1207	0.0190922	Ass1;Cpt2;Cth;Sardh;Dmgdh;Gnmt	P16460;P52825;Q8VCN5;Q99LB7;Q9DBT9;Q9QXF8	6
CC	GO:0009295	nucleoid	3/50	15/1217	0.0209536	Dbt;Atp5b;Lrpprc	P53395;P56480;Q6PB66	3
CC	GO:0042645	mitochondrial nucleoid	3/50	15/1217	0.0209536	Dbt;Atp5b;Lrpprc	P53395;P56480;Q6PB66	3
MF	GO:0050660	flavin adenine dinucleotide binding	5/52	39/1225	0.021782	Sdha;Sardh;Dmgdh;Acox2;Acox1	Q8K2B3;Q99LB7;Q9DBT9;Q9QXD1;Q9R0H0	5
Reactome	R-MMU-71403	Citric acid cycle (TCA cycle)	3/40	15/943	0.0225784	Idh2;Sdha;Suclg2	P54071;Q8K2B3;Q9Z2I8	3
MF	GO:0005216	ion channel activity	3/52	15/1225	0.0228769	Anxa6;Atp5b;Atp5c1	P14824;P56480;Q91VR2	3
MF	GO:0015267	channel activity	3/52	15/1225	0.0228769	Anxa6;Atp5b;Atp5c1	P14824;P56480;Q91VR2	3
MF	GO:0022803	passive transmembrane transporter activity	3/52	15/1225	0.0228769	Anxa6;Atp5b;Atp5c1	P14824;P56480;Q91VR2	3
BP	GO:0006536	glutamate metabolic process	3/49	16/1207	0.0242614	Got2;Dglucy;Adhfe1	P05202;Q8BH86;Q8R0N6	3
MF	GO:0016747	transferase activity, transferring acyl groups other than amino-acyl groups	4/52	27/1225	0.0245564	Cpt2;Dbt;Acsm5;Acaa1b	P52825;P53395;Q8BGA8;Q8VCH0	4
Reactome	R-MMU-1592230	Mitochondrial biogenesis	3/40	16/943	0.0269813	Idh2;Atp5b;Atp5c1	P54071;P56480;Q91VR2	3
MF	GO:0016597	amino acid binding	4/52	28/1225	0.0277653	Got2;Pah;Ass1;Gnmt	P05202;P16331;P16460;Q9QXF8	4
BP	GO:0016053	organic acid biosynthetic process	7/49	76/1207	0.0298688	Got2;Pah;Ass1;Acsm5;Aldh8a1;Cth;Mri1	P05202;P16331;P16460;Q8BGA8;Q8BH00;Q8VCN5;Q9CQT1	7
Reactome	R-MMU-71406	Pyruvate metabolism and Citric Acid (TCA) cycle	4/40	29/943	0.0305871	Idh2;Sdha;Adhfe1;Suclg2	P54071;Q8K2B3;Q8R0N6;Q9Z2I8	4
MF	GO:0005504	fatty acid binding	3/52	17/1225	0.0322024	Dbt;Acox2;Acox1	P53395;Q9QXD1;Q9R0H0	3
CC	GO:0031090	organelle membrane	16/50	250/1217	0.0353982	Nipsnap1;Got2;Calm1;Anxa6;Ass1;Cpt2;Idh2;Atp5b;Fdxr;Cltc;Coq9;Sdha;Atp5c1;Ftcd;Uqcrc1;Acox1	O55125;P05202;P0DP28;P14824;P16460;P52825;P54071;P56480;Q61578;Q68FD5;Q8K1Z0;Q8K2B3;Q91VR2;Q91XD4;Q9CZ13;Q9R0H0	16
Reactome	R-MMU-389661	Glyoxylate metabolism and glycine degradation	3/40	18/943	0.0370686	Got2;Dbt;Gnmt	P05202;P53395;Q9QXF8	3
MF	GO:0016829	lyase activity	6/52	60/1225	0.0374202	Echdc2;Dglucy;Cth;Ftcd;Ehhadh;Hacl1	Q3TLP5;Q8BH86;Q8VCN5;Q91XD4;Q9DBM2;Q9QXE0	6
MF	GO:0047485	protein N-terminus binding	3/52	18/1225	0.037506	Calm1;Eif5a;Acox1	P0DP28;P63242;Q9R0H0	3
MF	GO:0016491	oxidoreductase activity	15/52	224/1225	0.0387416	Pah;Uox;Idh2;Fdxr;Aldh8a1;Sdha;Adhfe1;Dcxr;Sardh;Aldh1b1;Ehhadh;Dmgdh;Acox2;Acox1;Suclg2	P16331;P25688;P54071;Q61578;Q8BH00;Q8K2B3;Q8R0N6;Q91X52;Q99LB7;Q9CZS1;Q9DBM2;Q9DBT9;Q9QXD1;Q9R0H0;Q9Z2I8	15
MF	GO:0016874	ligase activity	6/52	61/1225	0.0401724	Ass1;Atp5b;Acsm5;Iars2;Atp5c1;Suclg2	P16460;P56480;Q8BGA8;Q8BIJ6;Q91VR2;Q9Z2I8	6
BP	GO:1901135	carbohydrate derivative metabolic process	11/49	156/1207	0.0419592	Uox;Atp5b;Cltc;Acsm5;Ganab;Ces2a;Atp5c1;Coasy;Ehhadh;Gnmt;Suclg2	P25688;P56480;Q68FD5;Q8BGA8;Q8BHN3;Q8QZR3;Q91VR2;Q9DBL7;Q9DBM2;Q9QXF8;Q9Z2I8	11
BP	GO:0006091	generation of precursor metabolites and energy	9/49	119/1207	0.0445644	Idh2;Atp5b;Coq9;Sdha;Atp5c1;Uqcrc1;Gnmt;Acox1;Suclg2	P54071;P56480;Q8K1Z0;Q8K2B3;Q91VR2;Q9CZ13;Q9QXF8;Q9R0H0;Q9Z2I8	9
CC	GO:0042383	sarcolemma	3/50	20/1217	0.0454464	Got2;Anxa6;Cltc	P05202;P14824;Q68FD5	3
CC	GO:0043209	myelin sheath	8/50	100/1217	0.0462888	Got2;Calm1;Ass1;Atp5b;Cltc;Sdha;Atp5c1;Uqcrc1	P05202;P0DP28;P16460;P56480;Q68FD5;Q8K2B3;Q91VR2;Q9CZ13	8
BP	GO:0006099	tricarboxylic acid cycle	3/49	21/1207	0.0499841	Idh2;Sdha;Suclg2	P54071;Q8K2B3;Q9Z2I8	3

## Sheet: wt DEN - wt (down)
from	ID	Description	GeneRatio	BgRatio	pvalue	Genes	Proteins	Count
BP	GO:0031329	regulation of cellular catabolic process	12/57	87/1207	0.000443071	Fabp1;Rdx;Pabpc1;Dbi;Usp10;Rpl23;Hmgb1;Psme1;Hnrnpd;Ubxn1;Carhsp1;Rpl11	P12710;P26043;P29341;P31786;P52479;P62830;P63158;P97371;Q60668;Q922Y1;Q9CR86;Q9CXW4	12
BP	GO:0051252	regulation of RNA metabolic process	17/57	159/1207	0.000566589	Purb;Ppia;Pabpc1;Hdgf;Actr2;Rpl23;Elob;Hmgb1;Hnrnpd;Prdx2;Hsph1;Nucks1;Hnrnpab;Rtraf;Carhsp1;Rpl11;Mbnl1	O35295;P17742;P29341;P51859;P61161;P62830;P62869;P63158;Q60668;Q61171;Q61699;Q80XU3;Q99020;Q9CQE8;Q9CR86;Q9CXW4;Q9JKP5	17
BP	GO:0009894	regulation of catabolic process	13/57	103/1207	0.000605316	Fabp1;Rdx;Pabpc1;Dbi;Usp10;Rpl23;Hmgb1;Psme1;Psmd1;Hnrnpd;Ubxn1;Carhsp1;Rpl11	P12710;P26043;P29341;P31786;P52479;P62830;P63158;P97371;Q3TXS7;Q60668;Q922Y1;Q9CR86;Q9CXW4	13
CC	GO:0005654	nucleoplasm	22/58	239/1217	0.000705464	Purb;Fabp1;Rps2;Epb41;Hdgf;Usp10;Rpl23;Rps15;Elob;Psme1;Hnrnpd;Hsph1;Nucks1;Ubxn1;Hnrnpab;Grpel1;Rtraf;Rpl11;Nsfl1c;Cndp2;Sec13;Mbnl1	O35295;P12710;P25444;P48193;P51859;P52479;P62830;P62843;P62869;P97371;Q60668;Q61699;Q80XU3;Q922Y1;Q99020;Q99LP6;Q9CQE8;Q9CXW4;Q9CZ44;Q9D1A2;Q9D1M0;Q9JKP5	22
BP	GO:0006357	regulation of transcription by RNA polymerase II	11/57	81/1207	0.000916901	Purb;Hdgf;Actr2;Rpl23;Elob;Hmgb1;Hnrnpd;Hsph1;Nucks1;Hnrnpab;Rtraf	O35295;P51859;P61161;P62830;P62869;P63158;Q60668;Q61699;Q80XU3;Q99020;Q9CQE8	11
BP	GO:0045944	positive regulation of transcription by RNA polymerase II	8/57	46/1207	0.000962327	Hdgf;Actr2;Elob;Hmgb1;Hnrnpd;Hsph1;Nucks1;Rtraf	P51859;P61161;P62869;P63158;Q60668;Q61699;Q80XU3;Q9CQE8	8
BP	GO:0051171	regulation of nitrogen compound metabolic process	27/57	336/1207	0.00101272	Purb;Comt;Fabp1;Ppia;Serpina1b;Rps2;Rdx;Pabpc1;Dbi;Hdgf;Actr2;Rpl23;Elob;Hmgb1;Rps3a1;Psme1;Psmd1;Hnrnpd;Prdx2;Hsph1;Nucks1;Ubxn1;Hnrnpab;Rtraf;Carhsp1;Rpl11;Mbnl1	O35295;O88587;P12710;P17742;P22599;P25444;P26043;P29341;P31786;P51859;P61161;P62830;P62869;P63158;P97351;P97371;Q3TXS7;Q60668;Q61171;Q61699;Q80XU3;Q922Y1;Q99020;Q9CQE8;Q9CR86;Q9CXW4;Q9JKP5	27
CC	GO:0030054	cell junction	20/58	214/1217	0.00114184	Comt;Rplp0;Rps2;Rdx;Map4;Pabpc1;Dbi;Tjp1;Epb41;Actr2;Rpl23;Rps15;Rps3a1;Hnrnpd;Cltb;Flnb;Hnrnpab;Pls3;Rpl11;Tjp2	O88587;P14869;P25444;P26043;P27546;P29341;P31786;P39447;P48193;P61161;P62830;P62843;P97351;Q60668;Q6IRU5;Q80X90;Q99020;Q99K51;Q9CXW4;Q9Z0U1	20
BP	GO:0006366	transcription by RNA polymerase II	11/57	84/1207	0.00125682	Purb;Hdgf;Actr2;Rpl23;Elob;Hmgb1;Hnrnpd;Hsph1;Nucks1;Hnrnpab;Rtraf	O35295;P51859;P61161;P62830;P62869;P63158;Q60668;Q61699;Q80XU3;Q99020;Q9CQE8	11
BP	GO:0006355	regulation of transcription, DNA-templated	14/57	126/1207	0.00135651	Purb;Ppia;Hdgf;Actr2;Rpl23;Elob;Hmgb1;Hnrnpd;Prdx2;Hsph1;Nucks1;Hnrnpab;Rtraf;Rpl11	O35295;P17742;P51859;P61161;P62830;P62869;P63158;Q60668;Q61171;Q61699;Q80XU3;Q99020;Q9CQE8;Q9CXW4	14
CC	GO:0099568	cytoplasmic region	5/58	19/1217	0.00143814	Fabp1;Map4;Ranbp1;Epb41;Cltb	P12710;P27546;P34022;P48193;Q6IRU5	5
BP	GO:1903506	regulation of nucleic acid-templated transcription	14/57	127/1207	0.00146982	Purb;Ppia;Hdgf;Actr2;Rpl23;Elob;Hmgb1;Hnrnpd;Prdx2;Hsph1;Nucks1;Hnrnpab;Rtraf;Rpl11	O35295;P17742;P51859;P61161;P62830;P62869;P63158;Q60668;Q61171;Q61699;Q80XU3;Q99020;Q9CQE8;Q9CXW4	14
BP	GO:0006996	organelle organization	24/57	290/1207	0.00154286	Rplp0;Ppia;Rps2;Rdx;Map4;Ranbp1;Tjp1;Epb41;Actr2;Ufm1;Rps15;Hmgb1;Cluh;Hnrnpd;Hsph1;Flnb;Nucks1;Pls3;Grpel1;Arpc5;Rpl11;Nsfl1c;Sec13;Uso1	P14869;P17742;P25444;P26043;P27546;P34022;P39447;P48193;P61161;P61961;P62843;P63158;Q5SW19;Q60668;Q61699;Q80X90;Q80XU3;Q99K51;Q99LP6;Q9CPW4;Q9CXW4;Q9CZ44;Q9D1M0;Q9Z1Z0	24
BP	GO:2001141	regulation of RNA biosynthetic process	14/57	128/1207	0.00159104	Purb;Ppia;Hdgf;Actr2;Rpl23;Elob;Hmgb1;Hnrnpd;Prdx2;Hsph1;Nucks1;Hnrnpab;Rtraf;Rpl11	O35295;P17742;P51859;P61161;P62830;P62869;P63158;Q60668;Q61171;Q61699;Q80XU3;Q99020;Q9CQE8;Q9CXW4	14
BP	GO:0006351	transcription, DNA-templated	14/57	129/1207	0.00172058	Purb;Ppia;Hdgf;Actr2;Rpl23;Elob;Hmgb1;Hnrnpd;Prdx2;Hsph1;Nucks1;Hnrnpab;Rtraf;Rpl11	O35295;P17742;P51859;P61161;P62830;P62869;P63158;Q60668;Q61171;Q61699;Q80XU3;Q99020;Q9CQE8;Q9CXW4	14
BP	GO:0097659	nucleic acid-templated transcription	14/57	130/1207	0.00185888	Purb;Ppia;Hdgf;Actr2;Rpl23;Elob;Hmgb1;Hnrnpd;Prdx2;Hsph1;Nucks1;Hnrnpab;Rtraf;Rpl11	O35295;P17742;P51859;P61161;P62830;P62869;P63158;Q60668;Q61171;Q61699;Q80XU3;Q99020;Q9CQE8;Q9CXW4	14
BP	GO:0032774	RNA biosynthetic process	14/57	131/1207	0.00200643	Purb;Ppia;Hdgf;Actr2;Rpl23;Elob;Hmgb1;Hnrnpd;Prdx2;Hsph1;Nucks1;Hnrnpab;Rtraf;Rpl11	O35295;P17742;P51859;P61161;P62830;P62869;P63158;Q60668;Q61171;Q61699;Q80XU3;Q99020;Q9CQE8;Q9CXW4	14
BP	GO:0051254	positive regulation of RNA metabolic process	10/57	78/1207	0.00254515	Pabpc1;Hdgf;Actr2;Elob;Hmgb1;Hnrnpd;Hsph1;Nucks1;Hnrnpab;Rtraf	P29341;P51859;P61161;P62869;P63158;Q60668;Q61699;Q80XU3;Q99020;Q9CQE8	10
BP	GO:0009893	positive regulation of metabolic process	21/57	248/1207	0.00267818	Comt;Fabp1;Ppia;Rps2;Rdx;Pabpc1;Dbi;Hdgf;Actr2;Rpl23;Elob;Hmgb1;Rps3a1;Psme1;Hnrnpd;Prdx2;Hsph1;Nucks1;Hnrnpab;Rtraf;Rpl11	O88587;P12710;P17742;P25444;P26043;P29341;P31786;P51859;P61161;P62830;P62869;P63158;P97351;P97371;Q60668;Q61171;Q61699;Q80XU3;Q99020;Q9CQE8;Q9CXW4	21
BP	GO:0045893	positive regulation of transcription, DNA-templated	9/57	66/1207	0.00276891	Hdgf;Actr2;Elob;Hmgb1;Hnrnpd;Hsph1;Nucks1;Hnrnpab;Rtraf	P51859;P61161;P62869;P63158;Q60668;Q61699;Q80XU3;Q99020;Q9CQE8	9
BP	GO:0051338	regulation of transferase activity	9/57	66/1207	0.00276891	Ppia;Rps2;Dbi;Rpl23;Hnrnpd;Prdx2;Hsph1;Rtraf;Rpl11	P17742;P25444;P31786;P62830;Q60668;Q61171;Q61699;Q9CQE8;Q9CXW4	9
BP	GO:1902680	positive regulation of RNA biosynthetic process	9/57	66/1207	0.00276891	Hdgf;Actr2;Elob;Hmgb1;Hnrnpd;Hsph1;Nucks1;Hnrnpab;Rtraf	P51859;P61161;P62869;P63158;Q60668;Q61699;Q80XU3;Q99020;Q9CQE8	9
BP	GO:1903508	positive regulation of nucleic acid-templated transcription	9/57	66/1207	0.00276891	Hdgf;Actr2;Elob;Hmgb1;Hnrnpd;Hsph1;Nucks1;Hnrnpab;Rtraf	P51859;P61161;P62869;P63158;Q60668;Q61699;Q80XU3;Q99020;Q9CQE8	9
BP	GO:0031397	negative regulation of protein ubiquitination	4/57	14/1207	0.00314328	Ppia;Rpl23;Ubxn1;Rpl11	P17742;P62830;Q922Y1;Q9CXW4	4
BP	GO:1903321	negative regulation of protein modification by small protein conjugation or removal	4/57	14/1207	0.00314328	Ppia;Rpl23;Ubxn1;Rpl11	P17742;P62830;Q922Y1;Q9CXW4	4
BP	GO:0048869	cellular developmental process	18/57	203/1207	0.00365983	Purb;Ppia;Rdx;Map4;Dbi;Ranbp1;Tjp1;Actr2;Hmgb1;Erh;Rps3a1;Prdx2;Flnb;Hnrnpab;Nudt7;Snx2;Mbnl1;Tjp2	O35295;P17742;P26043;P27546;P31786;P34022;P39447;P61161;P63158;P84089;P97351;Q61171;Q80X90;Q99020;Q99P30;Q9CWK8;Q9JKP5;Q9Z0U1	18
CC	GO:0031981	nuclear lumen	23/58	287/1217	0.00380207	Purb;Fabp1;Rps2;Epb41;Hdgf;Usp10;Rpl23;Rps15;Elob;Psme1;Hnrnpd;Hsph1;Nucks1;Ubxn1;Hnrnpab;Grpel1;Rtraf;Rpl11;Nsfl1c;Cndp2;Sec13;Mbnl1;Uso1	O35295;P12710;P25444;P48193;P51859;P52479;P62830;P62843;P62869;P97371;Q60668;Q61699;Q80XU3;Q922Y1;Q99020;Q99LP6;Q9CQE8;Q9CXW4;Q9CZ44;Q9D1A2;Q9D1M0;Q9JKP5;Q9Z1Z0	23
BP	GO:0019219	regulation of nucleobase-containing compound metabolic process	17/57	188/1207	0.00397589	Purb;Ppia;Pabpc1;Hdgf;Actr2;Rpl23;Elob;Hmgb1;Hnrnpd;Prdx2;Hsph1;Nucks1;Hnrnpab;Rtraf;Carhsp1;Rpl11;Mbnl1	O35295;P17742;P29341;P51859;P61161;P62830;P62869;P63158;Q60668;Q61171;Q61699;Q80XU3;Q99020;Q9CQE8;Q9CR86;Q9CXW4;Q9JKP5	17
BP	GO:0031396	regulation of protein ubiquitination	5/57	24/1207	0.00419564	Ppia;Rps2;Rpl23;Ubxn1;Rpl11	P17742;P25444;P62830;Q922Y1;Q9CXW4	5
CC	GO:0045202	synapse	16/58	171/1217	0.00420528	Comt;Rplp0;Rps2;Map4;Pabpc1;Dbi;Epb41;Actr2;Rpl23;Rps15;Rps3a1;Hnrnpd;Cltb;Hnrnpab;Pls3;Rpl11	O88587;P14869;P25444;P27546;P29341;P31786;P48193;P61161;P62830;P62843;P97351;Q60668;Q6IRU5;Q99020;Q99K51;Q9CXW4	16
BP	GO:0048522	positive regulation of cellular process	27/57	367/1207	0.00433397	Comt;Fabp1;Ppia;Rps2;Rdx;Pabpc1;Dbi;Ranbp1;Tjp1;Epb41;Hdgf;Actr2;Rpl23;Elob;Hmgb1;Rps3a1;Psme1;Hnrnpd;Prdx2;Hsph1;Nucks1;Hnrnpab;Arpc5;Rtraf;Rpl11;Nsfl1c;Sec13	O88587;P12710;P17742;P25444;P26043;P29341;P31786;P34022;P39447;P48193;P51859;P61161;P62830;P62869;P63158;P97351;P97371;Q60668;Q61171;Q61699;Q80XU3;Q99020;Q9CPW4;Q9CQE8;Q9CXW4;Q9CZ44;Q9D1M0	27
BP	GO:0080090	regulation of primary metabolic process	27/57	367/1207	0.00433397	Purb;Comt;Fabp1;Ppia;Serpina1b;Rps2;Rdx;Pabpc1;Dbi;Hdgf;Actr2;Rpl23;Elob;Hmgb1;Rps3a1;Psme1;Psmd1;Hnrnpd;Prdx2;Hsph1;Nucks1;Ubxn1;Hnrnpab;Rtraf;Carhsp1;Rpl11;Mbnl1	O35295;O88587;P12710;P17742;P22599;P25444;P26043;P29341;P31786;P51859;P61161;P62830;P62869;P63158;P97351;P97371;Q3TXS7;Q60668;Q61171;Q61699;Q80XU3;Q922Y1;Q99020;Q9CQE8;Q9CR86;Q9CXW4;Q9JKP5	27
BP	GO:0010604	positive regulation of macromolecule metabolic process	18/57	207/1207	0.00457281	Ppia;Rps2;Rdx;Pabpc1;Hdgf;Actr2;Rpl23;Elob;Hmgb1;Rps3a1;Psme1;Hnrnpd;Prdx2;Hsph1;Nucks1;Hnrnpab;Rtraf;Rpl11	P17742;P25444;P26043;P29341;P51859;P61161;P62830;P62869;P63158;P97351;P97371;Q60668;Q61171;Q61699;Q80XU3;Q99020;Q9CQE8;Q9CXW4	18
BP	GO:0031330	negative regulation of cellular catabolic process	6/57	35/1207	0.00474845	Pabpc1;Dbi;Rpl23;Hnrnpd;Ubxn1;Rpl11	P29341;P31786;P62830;Q60668;Q922Y1;Q9CXW4	6
BP	GO:0051641	cellular localization	19/57	225/1207	0.00485272	Rdx;Map4;Dbi;Ranbp1;Epb41;Hdgf;Actr2;Ufm1;Rps15;Cluh;Hsph1;Cltb;Pls3;Grpel1;Snx2;Rpl11;Nsfl1c;Sec13;Uso1	P26043;P27546;P31786;P34022;P48193;P51859;P61161;P61961;P62843;Q5SW19;Q61699;Q6IRU5;Q99K51;Q99LP6;Q9CWK8;Q9CXW4;Q9CZ44;Q9D1M0;Q9Z1Z0	19
BP	GO:0051173	positive regulation of nitrogen compound metabolic process	17/57	192/1207	0.00499847	Comt;Ppia;Rps2;Rdx;Pabpc1;Hdgf;Actr2;Elob;Hmgb1;Rps3a1;Psme1;Hnrnpd;Prdx2;Hsph1;Nucks1;Hnrnpab;Rtraf	O88587;P17742;P25444;P26043;P29341;P51859;P61161;P62869;P63158;P97351;P97371;Q60668;Q61171;Q61699;Q80XU3;Q99020;Q9CQE8	17
BP	GO:0031323	regulation of cellular metabolic process	27/57	371/1207	0.00513456	Purb;Comt;Fabp1;Ppia;Serpina1b;Rps2;Rdx;Pabpc1;Dbi;Hdgf;Usp10;Actr2;Rpl23;Elob;Hmgb1;Rps3a1;Psme1;Hnrnpd;Prdx2;Hsph1;Nucks1;Ubxn1;Hnrnpab;Rtraf;Carhsp1;Rpl11;Mbnl1	O35295;O88587;P12710;P17742;P22599;P25444;P26043;P29341;P31786;P51859;P52479;P61161;P62830;P62869;P63158;P97351;P97371;Q60668;Q61171;Q61699;Q80XU3;Q922Y1;Q99020;Q9CQE8;Q9CR86;Q9CXW4;Q9JKP5	27
BP	GO:0031325	positive regulation of cellular metabolic process	18/57	212/1207	0.0059759	Comt;Fabp1;Ppia;Rps2;Rdx;Pabpc1;Hdgf;Actr2;Elob;Hmgb1;Rps3a1;Psme1;Hnrnpd;Prdx2;Hsph1;Nucks1;Hnrnpab;Rtraf	O88587;P12710;P17742;P25444;P26043;P29341;P51859;P61161;P62869;P63158;P97351;P97371;Q60668;Q61171;Q61699;Q80XU3;Q99020;Q9CQE8	18
BP	GO:1903320	regulation of protein modification by small protein conjugation or removal	5/57	26/1207	0.00603764	Ppia;Rps2;Rpl23;Ubxn1;Rpl11	P17742;P25444;P62830;Q922Y1;Q9CXW4	5
BP	GO:0060255	regulation of macromolecule metabolic process	26/57	357/1207	0.00632762	Purb;Fabp1;Ppia;Serpina1b;Rps2;Rdx;Pabpc1;Dbi;Hdgf;Actr2;Rpl23;Elob;Hmgb1;Rps3a1;Psme1;Psmd1;Hnrnpd;Prdx2;Hsph1;Nucks1;Ubxn1;Hnrnpab;Rtraf;Carhsp1;Rpl11;Mbnl1	O35295;P12710;P17742;P22599;P25444;P26043;P29341;P31786;P51859;P61161;P62830;P62869;P63158;P97351;P97371;Q3TXS7;Q60668;Q61171;Q61699;Q80XU3;Q922Y1;Q99020;Q9CQE8;Q9CR86;Q9CXW4;Q9JKP5	26
BP	GO:0051649	establishment of localization in cell	15/57	164/1207	0.00649325	Rdx;Map4;Dbi;Ranbp1;Actr2;Ufm1;Rps15;Cltb;Pls3;Grpel1;Snx2;Rpl11;Nsfl1c;Sec13;Uso1	P26043;P27546;P31786;P34022;P61161;P61961;P62843;Q6IRU5;Q99K51;Q99LP6;Q9CWK8;Q9CXW4;Q9CZ44;Q9D1M0;Q9Z1Z0	15
MF	GO:0005198	structural molecule activity	12/60	113/1225	0.0064974	Rplp0;Rps2;Epb41;Actr2;Rpl23;Rps15;Rps3a1;Cltb;Pls3;Arpc5;Rpl11;Sec13	P14869;P25444;P48193;P61161;P62830;P62843;P97351;Q6IRU5;Q99K51;Q9CPW4;Q9CXW4;Q9D1M0	12
BP	GO:0071310	cellular response to organic substance	16/57	181/1207	0.00678039	Rplp0;Rps2;Rdx;Ranbp1;Hdgf;Usp10;Actr2;Ufm1;Rpl23;Hmgb1;Hnrnpd;Prdx2;Flnb;Nucks1;Tjp2;Uso1	P14869;P25444;P26043;P34022;P51859;P52479;P61161;P61961;P62830;P63158;Q60668;Q61171;Q80X90;Q80XU3;Q9Z0U1;Q9Z1Z0	16
BP	GO:0030154	cell differentiation	17/57	198/1207	0.00693658	Purb;Ppia;Rdx;Map4;Dbi;Ranbp1;Tjp1;Actr2;Hmgb1;Erh;Rps3a1;Prdx2;Flnb;Hnrnpab;Nudt7;Mbnl1;Tjp2	O35295;P17742;P26043;P27546;P31786;P34022;P39447;P61161;P63158;P84089;P97351;Q61171;Q80X90;Q99020;Q99P30;Q9JKP5;Q9Z0U1	17
BP	GO:0051179	localization	28/57	398/1207	0.00702956	Slc10a1;Comt;Fabp1;Ppia;Rdx;Map4;Dbi;Ranbp1;Tjp1;Epb41;Hdgf;Actr2;Ufm1;Rps15;Hmgb1;Cluh;Hsph1;Cltb;Cpt1b;Pls3;Grpel1;Arpc5;Snx2;Rpl11;Nsfl1c;Sec13;Tjp2;Uso1	O08705;O88587;P12710;P17742;P26043;P27546;P31786;P34022;P39447;P48193;P51859;P61161;P61961;P62843;P63158;Q5SW19;Q61699;Q6IRU5;Q924X2;Q99K51;Q99LP6;Q9CPW4;Q9CWK8;Q9CXW4;Q9CZ44;Q9D1M0;Q9Z0U1;Q9Z1Z0	28
CC	GO:0043232	intracellular non-membrane-bounded organelle	27/58	375/1217	0.00718019	Rplp0;Rps2;Rdx;Map4;Pabpc1;Dbi;Ranbp1;Epb41;Usp10;Actr2;Rpl23;Rps15;Hmgb1;Rps3a1;Psmd1;Hsph1;Flnb;Nucks1;Pls3;Arpc5;Rtraf;Carhsp1;Rpl11;Nsfl1c;Sec13;Mbnl1;Uso1	P14869;P25444;P26043;P27546;P29341;P31786;P34022;P48193;P52479;P61161;P62830;P62843;P63158;P97351;Q3TXS7;Q61699;Q80X90;Q80XU3;Q99K51;Q9CPW4;Q9CQE8;Q9CR86;Q9CXW4;Q9CZ44;Q9D1M0;Q9JKP5;Q9Z1Z0	27
BP	GO:0016070	RNA metabolic process	18/57	216/1207	0.00734149	Purb;Ppia;Pabpc1;Hdgf;Actr2;Rpl23;Rps15;Elob;Hmgb1;Hnrnpd;Prdx2;Hsph1;Nucks1;Hnrnpab;Rtraf;Carhsp1;Rpl11;Mbnl1	O35295;P17742;P29341;P51859;P61161;P62830;P62843;P62869;P63158;Q60668;Q61171;Q61699;Q80XU3;Q99020;Q9CQE8;Q9CR86;Q9CXW4;Q9JKP5	18
CC	GO:0043228	non-membrane-bounded organelle	27/58	376/1217	0.00747413	Rplp0;Rps2;Rdx;Map4;Pabpc1;Dbi;Ranbp1;Epb41;Usp10;Actr2;Rpl23;Rps15;Hmgb1;Rps3a1;Psmd1;Hsph1;Flnb;Nucks1;Pls3;Arpc5;Rtraf;Carhsp1;Rpl11;Nsfl1c;Sec13;Mbnl1;Uso1	P14869;P25444;P26043;P27546;P29341;P31786;P34022;P48193;P52479;P61161;P62830;P62843;P63158;P97351;Q3TXS7;Q61699;Q80X90;Q80XU3;Q99K51;Q9CPW4;Q9CQE8;Q9CR86;Q9CXW4;Q9CZ44;Q9D1M0;Q9JKP5;Q9Z1Z0	27
MF	GO:0003676	nucleic acid binding	20/60	242/1225	0.00779715	Purb;Rplp0;Rps2;Pabpc1;Hdgf;Rpl23;Rps15;Hmgb1;Erh;Rps3a1;Cluh;Hnrnpd;Fam120a;Nucks1;Hnrnpab;Nudt7;Rtraf;Carhsp1;Rpl11;Mbnl1	O35295;P14869;P25444;P29341;P51859;P62830;P62843;P63158;P84089;P97351;Q5SW19;Q60668;Q6A0A9;Q80XU3;Q99020;Q99P30;Q9CQE8;Q9CR86;Q9CXW4;Q9JKP5	20
BP	GO:0051347	positive regulation of transferase activity	6/57	39/1207	0.00823608	Ppia;Rps2;Dbi;Hnrnpd;Prdx2;Hsph1	P17742;P25444;P31786;Q60668;Q61171;Q61699	6
BP	GO:0051640	organelle localization	6/57	39/1207	0.00823608	Map4;Actr2;Rps15;Cluh;Nsfl1c;Uso1	P27546;P61161;P62843;Q5SW19;Q9CZ44;Q9Z1Z0	6
BP	GO:0044092	negative regulation of molecular function	10/57	92/1207	0.00864585	Fabp1;Ppia;Serpina1b;Rdx;Rpl23;Prdx2;Nucks1;Ubxn1;Rtraf;Rpl11	P12710;P17742;P22599;P26043;P62830;Q61171;Q80XU3;Q922Y1;Q9CQE8;Q9CXW4	10
BP	GO:0070647	protein modification by small protein conjugation or removal	7/57	52/1207	0.00912063	Ppia;Rps2;Usp10;Ufm1;Rpl23;Ubxn1;Rpl11	P17742;P25444;P52479;P61961;P62830;Q922Y1;Q9CXW4	7
BP	GO:0050790	regulation of catalytic activity	14/57	154/1207	0.0092439	Fabp1;Ppia;Serpina1b;Rps2;Rdx;Dbi;Rpl23;Psme1;Hnrnpd;Prdx2;Hsph1;Ubxn1;Rtraf;Rpl11	P12710;P17742;P22599;P25444;P26043;P31786;P62830;P97371;Q60668;Q61171;Q61699;Q922Y1;Q9CQE8;Q9CXW4	14
BP	GO:0032446	protein modification by small protein conjugation	6/57	40/1207	0.00933912	Ppia;Rps2;Ufm1;Rpl23;Ubxn1;Rpl11	P17742;P25444;P61961;P62830;Q922Y1;Q9CXW4	6
BP	GO:0001885	endothelial cell development	3/57	10/1207	0.00946423	Rdx;Tjp1;Tjp2	P26043;P39447;Q9Z0U1	3
BP	GO:0034109	homotypic cell-cell adhesion	3/57	10/1207	0.00946423	Ppia;Rdx;Tjp2	P17742;P26043;Q9Z0U1	3
MF	GO:0051117	ATPase binding	4/60	18/1225	0.00950184	Rdx;Ubxn1;Grpel1;Nsfl1c	P26043;Q922Y1;Q99LP6;Q9CZ44	4
CC	GO:0099738	cell cortex region	3/58	10/1217	0.0097126	Fabp1;Epb41;Cltb	P12710;P48193;Q6IRU5	3
BP	GO:0045787	positive regulation of cell cycle	5/57	29/1207	0.00977475	Rdx;Ranbp1;Rpl23;Hmgb1;Nsfl1c	P26043;P34022;P62830;P63158;Q9CZ44	5
BP	GO:0002064	epithelial cell development	4/57	19/1207	0.010193	Rdx;Tjp1;Flnb;Tjp2	P26043;P39447;Q80X90;Q9Z0U1	4
BP	GO:0031399	regulation of protein modification process	10/57	95/1207	0.0108296	Ppia;Rps2;Dbi;Rpl23;Hmgb1;Prdx2;Hsph1;Ubxn1;Rtraf;Rpl11	P17742;P25444;P31786;P62830;P63158;Q61171;Q61699;Q922Y1;Q9CQE8;Q9CXW4	10
BP	GO:0051172	negative regulation of nitrogen compound metabolic process	14/57	157/1207	0.010966	Purb;Comt;Fabp1;Ppia;Serpina1b;Pabpc1;Dbi;Hdgf;Rpl23;Hnrnpd;Ubxn1;Hnrnpab;Rtraf;Rpl11	O35295;O88587;P12710;P17742;P22599;P29341;P31786;P51859;P62830;Q60668;Q922Y1;Q99020;Q9CQE8;Q9CXW4	14
BP	GO:0090304	nucleic acid metabolic process	19/57	242/1207	0.0111049	Purb;Ppia;Pabpc1;Hdgf;Usp10;Actr2;Rpl23;Rps15;Elob;Hmgb1;Hnrnpd;Prdx2;Hsph1;Nucks1;Hnrnpab;Rtraf;Carhsp1;Rpl11;Mbnl1	O35295;P17742;P29341;P51859;P52479;P61161;P62830;P62843;P62869;P63158;Q60668;Q61171;Q61699;Q80XU3;Q99020;Q9CQE8;Q9CR86;Q9CXW4;Q9JKP5	19
BP	GO:0034097	response to cytokine	9/57	81/1207	0.0111407	Rplp0;Serpina1b;Rps2;Hdgf;Usp10;Actr2;Hmgb1;Flnb;Tjp2	P14869;P22599;P25444;P51859;P52479;P61161;P63158;Q80X90;Q9Z0U1	9
BP	GO:0009895	negative regulation of catabolic process	6/57	42/1207	0.0118576	Pabpc1;Dbi;Rpl23;Hnrnpd;Ubxn1;Rpl11	P29341;P31786;P62830;Q60668;Q922Y1;Q9CXW4	6
BP	GO:0031400	negative regulation of protein modification process	6/57	42/1207	0.0118576	Ppia;Dbi;Rpl23;Ubxn1;Rtraf;Rpl11	P17742;P31786;P62830;Q922Y1;Q9CQE8;Q9CXW4	6
BP	GO:0042176	regulation of protein catabolic process	6/57	42/1207	0.0118576	Rdx;Rpl23;Psme1;Psmd1;Ubxn1;Rpl11	P26043;P62830;P97371;Q3TXS7;Q922Y1;Q9CXW4	6
BP	GO:0045446	endothelial cell differentiation	3/57	11/1207	0.0125809	Rdx;Tjp1;Tjp2	P26043;P39447;Q9Z0U1	3
BP	GO:0050892	intestinal absorption	3/57	11/1207	0.0125809	Fabp1;Epb41;Tjp2	P12710;P48193;Q9Z0U1	3
BP	GO:0072331	signal transduction by p53 class mediator	3/57	11/1207	0.0125809	Usp10;Rpl23;Rpl11	P52479;P62830;Q9CXW4	3
BP	GO:1903051	negative regulation of proteolysis involved in cellular protein catabolic process	3/57	11/1207	0.0125809	Rpl23;Ubxn1;Rpl11	P62830;Q922Y1;Q9CXW4	3
MF	GO:0003723	RNA binding	17/60	202/1225	0.0127544	Purb;Rplp0;Rps2;Pabpc1;Rpl23;Rps15;Hmgb1;Rps3a1;Cluh;Hnrnpd;Fam120a;Hnrnpab;Nudt7;Rtraf;Carhsp1;Rpl11;Mbnl1	O35295;P14869;P25444;P29341;P62830;P62843;P63158;P97351;Q5SW19;Q60668;Q6A0A9;Q99020;Q99P30;Q9CQE8;Q9CR86;Q9CXW4;Q9JKP5	17
CC	GO:0030658	transport vesicle membrane	3/58	11/1217	0.0129067	Cltb;Sec13;Uso1	Q6IRU5;Q9D1M0;Q9Z1Z0	3
CC	GO:0072686	mitotic spindle	3/58	11/1217	0.0129067	Map4;Epb41;Rtraf	P27546;P48193;Q9CQE8	3
BP	GO:0051246	regulation of protein metabolic process	17/57	211/1207	0.0132925	Fabp1;Ppia;Serpina1b;Rps2;Rdx;Dbi;Rpl23;Hmgb1;Rps3a1;Psme1;Psmd1;Hnrnpd;Prdx2;Hsph1;Ubxn1;Rtraf;Rpl11	P12710;P17742;P22599;P25444;P26043;P31786;P62830;P63158;P97351;P97371;Q3TXS7;Q60668;Q61171;Q61699;Q922Y1;Q9CQE8;Q9CXW4	17
BP	GO:0016043	cellular component organization	29/57	435/1207	0.0133923	Rplp0;Ppia;Rps2;Rdx;Map4;Ranbp1;Tjp1;Epb41;Actr2;Ufm1;Rpl23;Rps15;Hmgb1;Cluh;Hnrnpd;Hsph1;Cltb;Flnb;Nucks1;Pls3;Grpel1;Arpc5;Snx2;Rpl11;Nsfl1c;Sec13;Mbnl1;Tjp2;Uso1	P14869;P17742;P25444;P26043;P27546;P34022;P39447;P48193;P61161;P61961;P62830;P62843;P63158;Q5SW19;Q60668;Q61699;Q6IRU5;Q80X90;Q80XU3;Q99K51;Q99LP6;Q9CPW4;Q9CWK8;Q9CXW4;Q9CZ44;Q9D1M0;Q9JKP5;Q9Z0U1;Q9Z1Z0	29
BP	GO:0019222	regulation of metabolic process	28/57	416/1207	0.013789	Purb;Comt;Fabp1;Ppia;Serpina1b;Rps2;Rdx;Pabpc1;Dbi;Hdgf;Usp10;Actr2;Rpl23;Elob;Hmgb1;Rps3a1;Psme1;Psmd1;Hnrnpd;Prdx2;Hsph1;Nucks1;Ubxn1;Hnrnpab;Rtraf;Carhsp1;Rpl11;Mbnl1	O35295;O88587;P12710;P17742;P22599;P25444;P26043;P29341;P31786;P51859;P52479;P61161;P62830;P62869;P63158;P97351;P97371;Q3TXS7;Q60668;Q61171;Q61699;Q80XU3;Q922Y1;Q99020;Q9CQE8;Q9CR86;Q9CXW4;Q9JKP5	28
BP	GO:2000112	regulation of cellular macromolecule biosynthetic process	16/57	195/1207	0.0140385	Purb;Ppia;Dbi;Hdgf;Actr2;Rpl23;Elob;Hmgb1;Rps3a1;Hnrnpd;Prdx2;Hsph1;Nucks1;Hnrnpab;Rtraf;Rpl11	O35295;P17742;P31786;P51859;P61161;P62830;P62869;P63158;P97351;Q60668;Q61171;Q61699;Q80XU3;Q99020;Q9CQE8;Q9CXW4	16
BP	GO:0090068	positive regulation of cell cycle process	4/57	21/1207	0.0146652	Rdx;Ranbp1;Rpl23;Nsfl1c	P26043;P34022;P62830;Q9CZ44	4
BP	GO:1903362	regulation of cellular protein catabolic process	5/57	32/1207	0.0148674	Rdx;Rpl23;Psme1;Ubxn1;Rpl11	P26043;P62830;P97371;Q922Y1;Q9CXW4	5
CC	GO:0005819	spindle	4/58	21/1217	0.0151432	Map4;Epb41;Rtraf;Nsfl1c	P27546;P48193;Q9CQE8;Q9CZ44	4
BP	GO:0043086	negative regulation of catalytic activity	8/57	71/1207	0.0154385	Fabp1;Ppia;Serpina1b;Rdx;Rpl23;Ubxn1;Rtraf;Rpl11	P12710;P17742;P22599;P26043;P62830;Q922Y1;Q9CQE8;Q9CXW4	8
BP	GO:0010556	regulation of macromolecule biosynthetic process	16/57	198/1207	0.0162022	Purb;Ppia;Dbi;Hdgf;Actr2;Rpl23;Elob;Hmgb1;Rps3a1;Hnrnpd;Prdx2;Hsph1;Nucks1;Hnrnpab;Rtraf;Rpl11	O35295;P17742;P31786;P51859;P61161;P62830;P62869;P63158;P97351;Q60668;Q61171;Q61699;Q80XU3;Q99020;Q9CQE8;Q9CXW4	16
BP	GO:0065009	regulation of molecular function	16/57	198/1207	0.0162022	Fabp1;Ppia;Serpina1b;Rps2;Rdx;Dbi;Epb41;Rpl23;Psme1;Hnrnpd;Prdx2;Hsph1;Nucks1;Ubxn1;Rtraf;Rpl11	P12710;P17742;P22599;P25444;P26043;P31786;P48193;P62830;P97371;Q60668;Q61171;Q61699;Q80XU3;Q922Y1;Q9CQE8;Q9CXW4	16
BP	GO:0006310	DNA recombination	3/57	12/1207	0.0162182	Actr2;Hmgb1;Nucks1	P61161;P63158;Q80XU3	3
BP	GO:0048518	positive regulation of biological process	27/57	401/1207	0.0162604	Comt;Fabp1;Ppia;Rps2;Rdx;Pabpc1;Dbi;Ranbp1;Tjp1;Epb41;Hdgf;Actr2;Rpl23;Elob;Hmgb1;Rps3a1;Psme1;Hnrnpd;Prdx2;Hsph1;Nucks1;Hnrnpab;Arpc5;Rtraf;Rpl11;Nsfl1c;Sec13	O88587;P12710;P17742;P25444;P26043;P29341;P31786;P34022;P39447;P48193;P51859;P61161;P62830;P62869;P63158;P97351;P97371;Q60668;Q61171;Q61699;Q80XU3;Q99020;Q9CPW4;Q9CQE8;Q9CXW4;Q9CZ44;Q9D1M0	27
BP	GO:0071345	cellular response to cytokine stimulus	8/57	72/1207	0.0167322	Rplp0;Rps2;Hdgf;Usp10;Actr2;Hmgb1;Flnb;Tjp2	P14869;P25444;P51859;P52479;P61161;P63158;Q80X90;Q9Z0U1	8
BP	GO:0032268	regulation of cellular protein metabolic process	16/57	199/1207	0.0169794	Fabp1;Ppia;Serpina1b;Rps2;Rdx;Dbi;Rpl23;Hmgb1;Rps3a1;Psme1;Hnrnpd;Prdx2;Hsph1;Ubxn1;Rtraf;Rpl11	P12710;P17742;P22599;P25444;P26043;P31786;P62830;P63158;P97351;P97371;Q60668;Q61171;Q61699;Q922Y1;Q9CQE8;Q9CXW4	16
BP	GO:0044265	cellular macromolecule catabolic process	11/57	117/1207	0.0171475	Rdx;Pabpc1;Usp10;Rpl23;Psme1;Psmd1;Hnrnpd;Ubxn1;Carhsp1;Rpl11;Nsfl1c	P26043;P29341;P52479;P62830;P97371;Q3TXS7;Q60668;Q922Y1;Q9CR86;Q9CXW4;Q9CZ44	11
BP	GO:0042255	ribosome assembly	4/57	22/1207	0.0173028	Rplp0;Rps2;Rps15;Rpl11	P14869;P25444;P62843;Q9CXW4	4
Reactome	R-MMU-75153	Apoptotic execution phase	3/39	14/943	0.0173624	Tjp1;Hmgb1;Tjp2	P39447;P63158;Q9Z0U1	3
BP	GO:0051234	establishment of localization	23/57	326/1207	0.0174161	Slc10a1;Comt;Fabp1;Ppia;Rdx;Map4;Dbi;Ranbp1;Epb41;Actr2;Ufm1;Rps15;Hsph1;Cltb;Cpt1b;Pls3;Grpel1;Snx2;Rpl11;Nsfl1c;Sec13;Tjp2;Uso1	O08705;O88587;P12710;P17742;P26043;P27546;P31786;P34022;P48193;P61161;P61961;P62843;Q61699;Q6IRU5;Q924X2;Q99K51;Q99LP6;Q9CWK8;Q9CXW4;Q9CZ44;Q9D1M0;Q9Z0U1;Q9Z1Z0	23
BP	GO:0098609	cell-cell adhesion	6/57	46/1207	0.0182771	Ppia;Rdx;Tjp1;Prdx2;Hsph1;Tjp2	P17742;P26043;P39447;Q61171;Q61699;Q9Z0U1	6
BP	GO:0045935	positive regulation of nucleobase-containing compound metabolic process	10/57	103/1207	0.0187368	Pabpc1;Hdgf;Actr2;Elob;Hmgb1;Hnrnpd;Hsph1;Nucks1;Hnrnpab;Rtraf	P29341;P51859;P61161;P62869;P63158;Q60668;Q61699;Q80XU3;Q99020;Q9CQE8	10
Reactome	R-MMU-975956	Nonsense Mediated Decay (NMD) independent of the Exon Junction Complex (EJC)	7/39	69/943	0.0191966	Rplp0;Rps2;Pabpc1;Rpl23;Rps15;Rps3a1;Rpl11	P14869;P25444;P29341;P62830;P62843;P97351;Q9CXW4	7
BP	GO:0033036	macromolecule localization	20/57	273/1207	0.0193004	Slc10a1;Fabp1;Ppia;Rdx;Dbi;Tjp1;Epb41;Hdgf;Ufm1;Rps15;Hsph1;Cltb;Cpt1b;Grpel1;Snx2;Rpl11;Nsfl1c;Sec13;Tjp2;Uso1	O08705;P12710;P17742;P26043;P31786;P39447;P48193;P51859;P61961;P62843;Q61699;Q6IRU5;Q924X2;Q99LP6;Q9CWK8;Q9CXW4;Q9CZ44;Q9D1M0;Q9Z0U1;Q9Z1Z0	20
BP	GO:0003158	endothelium development	3/57	13/1207	0.0203857	Rdx;Tjp1;Tjp2	P26043;P39447;Q9Z0U1	3
BP	GO:0060491	regulation of cell projection assembly	3/57	13/1207	0.0203857	Rdx;Map4;Actr2	P26043;P27546;P61161	3
BP	GO:0120032	regulation of plasma membrane bounded cell projection assembly	3/57	13/1207	0.0203857	Rdx;Map4;Actr2	P26043;P27546;P61161	3
BP	GO:1903363	negative regulation of cellular protein catabolic process	3/57	13/1207	0.0203857	Rpl23;Ubxn1;Rpl11	P62830;Q922Y1;Q9CXW4	3
CC	GO:0030133	transport vesicle	4/58	23/1217	0.0208644	Dbi;Cltb;Sec13;Uso1	P31786;Q6IRU5;Q9D1M0;Q9Z1Z0	4
BP	GO:0010033	response to organic substance	19/57	257/1207	0.0210603	Rplp0;Serpina1b;Rps2;Rdx;Ranbp1;Hdgf;Usp10;Actr2;Ufm1;Rpl23;Hmgb1;Hnrnpd;Prdx2;Hsph1;Flnb;Nucks1;Ubxn1;Tjp2;Uso1	P14869;P22599;P25444;P26043;P34022;P51859;P52479;P61161;P61961;P62830;P63158;Q60668;Q61171;Q61699;Q80X90;Q80XU3;Q922Y1;Q9Z0U1;Q9Z1Z0	19
BP	GO:0010468	regulation of gene expression	19/57	257/1207	0.0210603	Purb;Ppia;Rdx;Pabpc1;Hdgf;Actr2;Rpl23;Elob;Hmgb1;Rps3a1;Hnrnpd;Prdx2;Hsph1;Nucks1;Hnrnpab;Rtraf;Carhsp1;Rpl11;Mbnl1	O35295;P17742;P26043;P29341;P51859;P61161;P62830;P62869;P63158;P97351;Q60668;Q61171;Q61699;Q80XU3;Q99020;Q9CQE8;Q9CR86;Q9CXW4;Q9JKP5	19
BP	GO:0009057	macromolecule catabolic process	12/57	137/1207	0.0216745	Rdx;Pabpc1;Usp10;Rpl23;Hmgb1;Psme1;Psmd1;Hnrnpd;Ubxn1;Carhsp1;Rpl11;Nsfl1c	P26043;P29341;P52479;P62830;P63158;P97371;Q3TXS7;Q60668;Q922Y1;Q9CR86;Q9CXW4;Q9CZ44	12
Reactome	R-MMU-927802	Nonsense-Mediated Decay (NMD)	7/39	71/943	0.0222404	Rplp0;Rps2;Pabpc1;Rpl23;Rps15;Rps3a1;Rpl11	P14869;P25444;P29341;P62830;P62843;P97351;Q9CXW4	7
Reactome	R-MMU-975957	Nonsense Mediated Decay (NMD) enhanced by the Exon Junction Complex (EJC)	7/39	71/943	0.0222404	Rplp0;Rps2;Pabpc1;Rpl23;Rps15;Rps3a1;Rpl11	P14869;P25444;P29341;P62830;P62843;P97351;Q9CXW4	7
BP	GO:0010557	positive regulation of macromolecule biosynthetic process	10/57	106/1207	0.0226078	Hdgf;Actr2;Elob;Hmgb1;Rps3a1;Hnrnpd;Hsph1;Nucks1;Hnrnpab;Rtraf	P51859;P61161;P62869;P63158;P97351;Q60668;Q61699;Q80XU3;Q99020;Q9CQE8	10
MF	GO:0008022	protein C-terminus binding	4/60	23/1225	0.0228818	Pabpc1;Tjp1;Epb41;Tjp2	P29341;P39447;P48193;Q9Z0U1	4
BP	GO:0007010	cytoskeleton organization	11/57	122/1207	0.0229932	Rdx;Map4;Ranbp1;Tjp1;Epb41;Actr2;Hsph1;Flnb;Pls3;Arpc5;Nsfl1c	P26043;P27546;P34022;P39447;P48193;P61161;Q61699;Q80X90;Q99K51;Q9CPW4;Q9CZ44	11
CC	GO:0043005	neuron projection	11/58	121/1217	0.0232313	Comt;Rplp0;Rdx;Map4;Pabpc1;Ranbp1;Hmgb1;Flnb;Ubxn1;Pls3;Arpc5	O88587;P14869;P26043;P27546;P29341;P34022;P63158;Q80X90;Q922Y1;Q99K51;Q9CPW4	11
BP	GO:0007163	establishment or maintenance of cell polarity	4/57	24/1207	0.0234252	Map4;Actr2;Arpc5;Nsfl1c	P27546;P61161;Q9CPW4;Q9CZ44	4
BP	GO:0031324	negative regulation of cellular metabolic process	14/57	172/1207	0.0237438	Purb;Comt;Fabp1;Ppia;Serpina1b;Pabpc1;Dbi;Hdgf;Rpl23;Hnrnpd;Ubxn1;Hnrnpab;Rtraf;Rpl11	O35295;O88587;P12710;P17742;P22599;P29341;P31786;P51859;P62830;Q60668;Q922Y1;Q99020;Q9CQE8;Q9CXW4	14
BP	GO:0016567	protein ubiquitination	5/57	36/1207	0.0240851	Ppia;Rps2;Rpl23;Ubxn1;Rpl11	P17742;P25444;P62830;Q922Y1;Q9CXW4	5
BP	GO:0071840	cellular component organization or biogenesis	29/57	453/1207	0.0244565	Rplp0;Ppia;Rps2;Rdx;Map4;Ranbp1;Tjp1;Epb41;Actr2;Ufm1;Rpl23;Rps15;Hmgb1;Cluh;Hnrnpd;Hsph1;Cltb;Flnb;Nucks1;Pls3;Grpel1;Arpc5;Snx2;Rpl11;Nsfl1c;Sec13;Mbnl1;Tjp2;Uso1	P14869;P17742;P25444;P26043;P27546;P34022;P39447;P48193;P61161;P61961;P62830;P62843;P63158;Q5SW19;Q60668;Q61699;Q6IRU5;Q80X90;Q80XU3;Q99K51;Q99LP6;Q9CPW4;Q9CWK8;Q9CXW4;Q9CZ44;Q9D1M0;Q9JKP5;Q9Z0U1;Q9Z1Z0	29
BP	GO:0097581	lamellipodium organization	3/57	14/1207	0.0250881	Actr2;Arpc5;Snx2	P61161;Q9CPW4;Q9CWK8	3
BP	GO:0070925	organelle assembly	8/57	78/1207	0.0262049	Rplp0;Rps2;Rdx;Map4;Actr2;Rps15;Rpl11;Nsfl1c	P14869;P25444;P26043;P27546;P61161;P62843;Q9CXW4;Q9CZ44	8
BP	GO:0034614	cellular response to reactive oxygen species	4/57	25/1207	0.0269238	Fabp1;Hnrnpd;Prdx2;Hsph1	P12710;Q60668;Q61171;Q61699	4
BP	GO:0051348	negative regulation of transferase activity	4/57	25/1207	0.0269238	Ppia;Rpl23;Rtraf;Rpl11	P17742;P62830;Q9CQE8;Q9CXW4	4
BP	GO:0070887	cellular response to chemical stimulus	19/57	264/1207	0.0276586	Fabp1;Rplp0;Ppia;Rps2;Rdx;Ranbp1;Hdgf;Usp10;Actr2;Ufm1;Rpl23;Hmgb1;Hnrnpd;Prdx2;Hsph1;Flnb;Nucks1;Tjp2;Uso1	P12710;P14869;P17742;P25444;P26043;P34022;P51859;P52479;P61161;P61961;P62830;P63158;Q60668;Q61171;Q61699;Q80X90;Q80XU3;Q9Z0U1;Q9Z1Z0	19
BP	GO:0032269	negative regulation of cellular protein metabolic process	9/57	94/1207	0.0279236	Fabp1;Ppia;Serpina1b;Dbi;Rpl23;Hnrnpd;Ubxn1;Rtraf;Rpl11	P12710;P17742;P22599;P31786;P62830;Q60668;Q922Y1;Q9CQE8;Q9CXW4	9
Reactome	R-MMU-8953854	Metabolism of RNA	11/39	147/943	0.0293365	Rplp0;Rps2;Pabpc1;Rpl23;Rps15;Rps3a1;Psme1;Psmd1;Hnrnpd;Rpl11;Sec13	P14869;P25444;P29341;P62830;P62843;P97351;P97371;Q3TXS7;Q60668;Q9CXW4;Q9D1M0	11
BP	GO:0034599	cellular response to oxidative stress	5/57	38/1207	0.0298357	Fabp1;Ppia;Hnrnpd;Prdx2;Hsph1	P12710;P17742;Q60668;Q61171;Q61699	5
BP	GO:0016482	cytosolic transport	3/57	15/1207	0.030326	Rdx;Actr2;Snx2	P26043;P61161;Q9CWK8	3
BP	GO:1903828	negative regulation of cellular protein localization	3/57	15/1207	0.030326	Ufm1;Hsph1;Nsfl1c	P61961;Q61699;Q9CZ44	3
BP	GO:1903050	regulation of proteolysis involved in cellular protein catabolic process	4/57	26/1207	0.0307213	Rpl23;Psme1;Ubxn1;Rpl11	P62830;P97371;Q922Y1;Q9CXW4	4
CC	GO:0005667	transcription regulator complex	3/58	15/1217	0.0310695	Hdgf;Elob;Hnrnpab	P51859;P62869;Q99020	3
Reactome	R-MMU-199991	Membrane Trafficking	7/39	76/943	0.0313105	Tjp1;Actr2;Cltb;Arpc5;Snx2;Sec13;Uso1	P39447;P61161;Q6IRU5;Q9CPW4;Q9CWK8;Q9D1M0;Q9Z1Z0	7
BP	GO:0019438	aromatic compound biosynthetic process	17/57	231/1207	0.0314155	Purb;Ppia;Hdgf;Actr2;Rpl23;Elob;Hmgb1;Urad;Hnrnpd;Prdx2;Hsph1;Nucks1;Pnpo;Hnrnpab;Nudt7;Rtraf;Rpl11	O35295;P17742;P51859;P61161;P62830;P62869;P63158;Q283N4;Q60668;Q61171;Q61699;Q80XU3;Q91XF0;Q99020;Q99P30;Q9CQE8;Q9CXW4	17
BP	GO:0007049	cell cycle	9/57	96/1207	0.0315816	Rdx;Map4;Ranbp1;Epb41;Actr2;Rpl23;Hmgb1;Psme1;Nsfl1c	P26043;P27546;P34022;P48193;P61161;P62830;P63158;P97371;Q9CZ44	9
BP	GO:0048523	negative regulation of cellular process	23/57	344/1207	0.0328104	Purb;Comt;Fabp1;Ppia;Serpina1b;Rdx;Map4;Pabpc1;Dbi;Tjp1;Hdgf;Usp10;Ufm1;Rpl23;Hnrnpd;Prdx2;Hsph1;Ubxn1;Hnrnpab;Rtraf;Rpl11;Nsfl1c;Tjp2	O35295;O88587;P12710;P17742;P22599;P26043;P27546;P29341;P31786;P39447;P51859;P52479;P61961;P62830;Q60668;Q61171;Q61699;Q922Y1;Q99020;Q9CQE8;Q9CXW4;Q9CZ44;Q9Z0U1	23
BP	GO:0031331	positive regulation of cellular catabolic process	5/57	39/1207	0.0330121	Fabp1;Rdx;Pabpc1;Hmgb1;Hnrnpd	P12710;P26043;P29341;P63158;Q60668	5
BP	GO:0018130	heterocycle biosynthetic process	17/57	233/1207	0.0339508	Purb;Ppia;Hdgf;Actr2;Rpl23;Elob;Hmgb1;Urad;Hnrnpd;Prdx2;Hsph1;Nucks1;Pnpo;Hnrnpab;Nudt7;Rtraf;Rpl11	O35295;P17742;P51859;P61161;P62830;P62869;P63158;Q283N4;Q60668;Q61171;Q61699;Q80XU3;Q91XF0;Q99020;Q99P30;Q9CQE8;Q9CXW4	17
BP	GO:0022407	regulation of cell-cell adhesion	4/57	27/1207	0.0348215	Rdx;Tjp1;Prdx2;Hsph1	P26043;P39447;Q61171;Q61699	4
BP	GO:0032502	developmental process	23/57	346/1207	0.0350328	Purb;Comt;Ppia;Serpina1b;Rdx;Map4;Dbi;Ranbp1;Tjp1;Epb41;Actr2;Ufm1;Hmgb1;Erh;Rps3a1;Prdx2;Flnb;Hnrnpab;Pls3;Nudt7;Snx2;Mbnl1;Tjp2	O35295;O88587;P17742;P22599;P26043;P27546;P31786;P34022;P39447;P48193;P61161;P61961;P63158;P84089;P97351;Q61171;Q80X90;Q99020;Q99K51;Q99P30;Q9CWK8;Q9JKP5;Q9Z0U1	23
BP	GO:0009891	positive regulation of biosynthetic process	11/57	130/1207	0.035266	Dbi;Hdgf;Actr2;Elob;Hmgb1;Rps3a1;Hnrnpd;Hsph1;Nucks1;Hnrnpab;Rtraf	P31786;P51859;P61161;P62869;P63158;P97351;Q60668;Q61699;Q80XU3;Q99020;Q9CQE8	11
BP	GO:0033554	cellular response to stress	12/57	147/1207	0.0359095	Comt;Fabp1;Ppia;Usp10;Actr2;Ufm1;Hmgb1;Hnrnpd;Prdx2;Hsph1;Nucks1;Ubxn1	O88587;P12710;P17742;P52479;P61161;P61961;P63158;Q60668;Q61171;Q61699;Q80XU3;Q922Y1	12
BP	GO:0022600	digestive system process	3/57	16/1207	0.036096	Fabp1;Epb41;Tjp2	P12710;P48193;Q9Z0U1	3
BP	GO:0034654	nucleobase-containing compound biosynthetic process	16/57	218/1207	0.0381123	Purb;Ppia;Hdgf;Actr2;Rpl23;Elob;Hmgb1;Urad;Hnrnpd;Prdx2;Hsph1;Nucks1;Hnrnpab;Nudt7;Rtraf;Rpl11	O35295;P17742;P51859;P61161;P62830;P62869;P63158;Q283N4;Q60668;Q61171;Q61699;Q80XU3;Q99020;Q99P30;Q9CQE8;Q9CXW4	16
BP	GO:0010605	negative regulation of macromolecule metabolic process	14/57	183/1207	0.0387467	Purb;Fabp1;Ppia;Serpina1b;Pabpc1;Dbi;Hdgf;Rpl23;Hnrnpd;Ubxn1;Hnrnpab;Rtraf;Carhsp1;Rpl11	O35295;P12710;P17742;P22599;P29341;P31786;P51859;P62830;Q60668;Q922Y1;Q99020;Q9CQE8;Q9CR86;Q9CXW4	14
BP	GO:0034645	cellular macromolecule biosynthetic process	20/57	292/1207	0.0388106	Purb;Rplp0;Ppia;Serpina1b;Rps2;Dbi;Hdgf;Actr2;Rpl23;Rps15;Elob;Hmgb1;Rps3a1;Hnrnpd;Prdx2;Hsph1;Nucks1;Hnrnpab;Rtraf;Rpl11	O35295;P14869;P17742;P22599;P25444;P31786;P51859;P61161;P62830;P62843;P62869;P63158;P97351;Q60668;Q61171;Q61699;Q80XU3;Q99020;Q9CQE8;Q9CXW4	20
BP	GO:0043085	positive regulation of catalytic activity	8/57	84/1207	0.0389586	Fabp1;Ppia;Rps2;Dbi;Psme1;Hnrnpd;Prdx2;Hsph1	P12710;P17742;P25444;P31786;P97371;Q60668;Q61171;Q61699	8
BP	GO:0051248	negative regulation of protein metabolic process	9/57	100/1207	0.0398919	Fabp1;Ppia;Serpina1b;Dbi;Rpl23;Hnrnpd;Ubxn1;Rtraf;Rpl11	P12710;P17742;P22599;P31786;P62830;Q60668;Q922Y1;Q9CQE8;Q9CXW4	9
BP	GO:0062197	cellular response to chemical stress	5/57	41/1207	0.0399842	Fabp1;Ppia;Hnrnpd;Prdx2;Hsph1	P12710;P17742;Q60668;Q61171;Q61699	5
Reactome	R-MMU-156827	L13a-mediated translational silencing of Ceruloplasmin expression	7/39	80/943	0.040188	Rplp0;Rps2;Pabpc1;Rpl23;Rps15;Rps3a1;Rpl11	P14869;P25444;P29341;P62830;P62843;P97351;Q9CXW4	7
BP	GO:0048519	negative regulation of biological process	24/57	370/1207	0.0405357	Purb;Comt;Fabp1;Ppia;Serpina1b;Rdx;Map4;Pabpc1;Dbi;Tjp1;Hdgf;Usp10;Ufm1;Rpl23;Hnrnpd;Prdx2;Hsph1;Ubxn1;Hnrnpab;Rtraf;Carhsp1;Rpl11;Nsfl1c;Tjp2	O35295;O88587;P12710;P17742;P22599;P26043;P27546;P29341;P31786;P39447;P51859;P52479;P61961;P62830;Q60668;Q61171;Q61699;Q922Y1;Q99020;Q9CQE8;Q9CR86;Q9CXW4;Q9CZ44;Q9Z0U1	24
BP	GO:0007586	digestion	3/57	17/1207	0.0423912	Fabp1;Epb41;Tjp2	P12710;P48193;Q9Z0U1	3
BP	GO:0042177	negative regulation of protein catabolic process	3/57	17/1207	0.0423912	Rpl23;Ubxn1;Rpl11	P62830;Q922Y1;Q9CXW4	3
BP	GO:1903706	regulation of hemopoiesis	3/57	17/1207	0.0423912	Hmgb1;Prdx2;Tjp2	P63158;Q61171;Q9Z0U1	3
BP	GO:0009059	macromolecule biosynthetic process	20/57	295/1207	0.0429319	Purb;Rplp0;Ppia;Serpina1b;Rps2;Dbi;Hdgf;Actr2;Rpl23;Rps15;Elob;Hmgb1;Rps3a1;Hnrnpd;Prdx2;Hsph1;Nucks1;Hnrnpab;Rtraf;Rpl11	O35295;P14869;P17742;P22599;P25444;P31786;P51859;P61161;P62830;P62843;P62869;P63158;P97351;Q60668;Q61171;Q61699;Q80XU3;Q99020;Q9CQE8;Q9CXW4	20
CC	GO:0030662	coated vesicle membrane	3/58	17/1217	0.0434017	Cltb;Sec13;Uso1	Q6IRU5;Q9D1M0;Q9Z1Z0	3
BP	GO:0009896	positive regulation of catabolic process	5/57	42/1207	0.0437851	Fabp1;Rdx;Pabpc1;Hmgb1;Hnrnpd	P12710;P26043;P29341;P63158;Q60668	5
BP	GO:0010564	regulation of cell cycle process	5/57	42/1207	0.0437851	Rdx;Ranbp1;Rpl23;Psme1;Nsfl1c	P26043;P34022;P62830;P97371;Q9CZ44	5
BP	GO:0022618	ribonucleoprotein complex assembly	5/57	42/1207	0.0437851	Rplp0;Rps2;Rps15;Rpl11;Mbnl1	P14869;P25444;P62843;Q9CXW4;Q9JKP5	5
BP	GO:0045861	negative regulation of proteolysis	5/57	42/1207	0.0437851	Fabp1;Serpina1b;Rpl23;Ubxn1;Rpl11	P12710;P22599;P62830;Q922Y1;Q9CXW4	5
BP	GO:0006281	DNA repair	4/57	29/1207	0.0439394	Usp10;Actr2;Hmgb1;Nucks1	P52479;P61161;P63158;Q80XU3	4
BP	GO:0032270	positive regulation of cellular protein metabolic process	9/57	102/1207	0.0445682	Ppia;Rps2;Rdx;Hmgb1;Rps3a1;Psme1;Hnrnpd;Prdx2;Hsph1	P17742;P25444;P26043;P63158;P97351;P97371;Q60668;Q61171;Q61699	9
BP	GO:1901701	cellular response to oxygen-containing compound	9/57	102/1207	0.0445682	Fabp1;Ranbp1;Rpl23;Hmgb1;Hnrnpd;Prdx2;Hsph1;Nucks1;Uso1	P12710;P34022;P62830;P63158;Q60668;Q61171;Q61699;Q80XU3;Q9Z1Z0	9
BP	GO:0022402	cell cycle process	7/57	71/1207	0.044832	Rdx;Map4;Ranbp1;Actr2;Rpl23;Psme1;Nsfl1c	P26043;P27546;P34022;P61161;P62830;P97371;Q9CZ44	7
Reactome	R-MMU-72613	Eukaryotic Translation Initiation	7/39	82/943	0.0452017	Rplp0;Rps2;Pabpc1;Rpl23;Rps15;Rps3a1;Rpl11	P14869;P25444;P29341;P62830;P62843;P97351;Q9CXW4	7
Reactome	R-MMU-72737	Cap-dependent Translation Initiation	7/39	82/943	0.0452017	Rplp0;Rps2;Pabpc1;Rpl23;Rps15;Rps3a1;Rpl11	P14869;P25444;P29341;P62830;P62843;P97351;Q9CXW4	7
BP	GO:0044260	cellular macromolecule metabolic process	30/57	494/1207	0.0452034	Purb;Fabp1;Rplp0;Ppia;Serpina1b;Rps2;Rdx;Pabpc1;Dbi;Hdgf;Usp10;Actr2;Ufm1;Rpl23;Rps15;Elob;Hmgb1;Rps3a1;Psme1;Psmd1;Hnrnpd;Prdx2;Hsph1;Nucks1;Ubxn1;Hnrnpab;Rtraf;Carhsp1;Rpl11;Nsfl1c	O35295;P12710;P14869;P17742;P22599;P25444;P26043;P29341;P31786;P51859;P52479;P61161;P61961;P62830;P62843;P62869;P63158;P97351;P97371;Q3TXS7;Q60668;Q61171;Q61699;Q80XU3;Q922Y1;Q99020;Q9CQE8;Q9CR86;Q9CXW4;Q9CZ44	30
BP	GO:0031326	regulation of cellular biosynthetic process	16/57	223/1207	0.0460403	Purb;Ppia;Dbi;Hdgf;Actr2;Rpl23;Elob;Hmgb1;Rps3a1;Hnrnpd;Prdx2;Hsph1;Nucks1;Hnrnpab;Rtraf;Rpl11	O35295;P17742;P31786;P51859;P61161;P62830;P62869;P63158;P97351;Q60668;Q61171;Q61699;Q80XU3;Q99020;Q9CQE8;Q9CXW4	16
MF	GO:0005539	glycosaminoglycan binding	3/60	17/1225	0.0465338	Ppia;Hdgf;Hmgb1	P17742;P51859;P63158	3
MF	GO:0003677	DNA binding	7/60	69/1225	0.0466391	Purb;Hdgf;Hmgb1;Erh;Hnrnpd;Nucks1;Hnrnpab	O35295;P51859;P63158;P84089;Q60668;Q80XU3;Q99020	7
MF	GO:0003779	actin binding	7/60	69/1225	0.0466391	Rdx;Epb41;Hdgf;Actr2;Flnb;Pls3;Arpc5	P26043;P48193;P51859;P61161;Q80X90;Q99K51;Q9CPW4	7
BP	GO:0044257	cellular protein catabolic process	8/57	87/1207	0.0466976	Rdx;Usp10;Rpl23;Psme1;Psmd1;Ubxn1;Rpl11;Nsfl1c	P26043;P52479;P62830;P97371;Q3TXS7;Q922Y1;Q9CXW4;Q9CZ44	8
BP	GO:0030855	epithelial cell differentiation	4/57	30/1207	0.048959	Rdx;Tjp1;Flnb;Tjp2	P26043;P39447;Q80X90;Q9Z0U1	4
BP	GO:0045216	cell-cell junction organization	3/57	18/1207	0.049202	Rdx;Tjp1;Tjp2	P26043;P39447;Q9Z0U1	3
BP	GO:2000058	regulation of ubiquitin-dependent protein catabolic process	3/57	18/1207	0.049202	Rpl23;Ubxn1;Rpl11	P62830;Q922Y1;Q9CXW4	3
MF	GO:0003690	double-stranded DNA binding	4/60	29/1225	0.0493088	Purb;Hdgf;Hmgb1;Nucks1	O35295;P51859;P63158;Q80XU3	4
BP	GO:0033365	protein localization to organelle	8/57	88/1207	0.0494898	Rdx;Hdgf;Ufm1;Hsph1;Grpel1;Rpl11;Nsfl1c;Sec13	P26043;P51859;P61961;Q61699;Q99LP6;Q9CXW4;Q9CZ44;Q9D1M0	8

## Sheet: Hjv - wt (up)
from	ID	Description	GeneRatio	BgRatio	pvalue	Genes	Proteins	Count
MF	GO:0004771	sterol esterase activity	5/75	10/1225	0.000149365	Ces1c;Ces2a;Ces1g;Ces1d;Ces1f	P23953;Q8QZR3;Q8VCC2;Q8VCT4;Q91WU0	5
MF	GO:0004806	triglyceride lipase activity	5/75	10/1225	0.000149365	Ces1c;Ces2a;Ces1g;Ces1d;Ces1f	P23953;Q8QZR3;Q8VCC2;Q8VCT4;Q91WU0	5
BP	GO:0072329	monocarboxylic acid catabolic process	11/74	52/1207	0.000172373	Fah;Acadvl;Cpt2;Echdc2;Ces1d;Ces1f;Ehhadh;Akr1a1;Acox2;Hacl1;Acox1	P35505;P50544;P52825;Q3TLP5;Q8VCT4;Q91WU0;Q9DBM2;Q9JII6;Q9QXD1;Q9QXE0;Q9R0H0	11
Reactome	R-MMU-1430728	Metabolism	42/58	467/943	0.000223205	Got2;Calm1;Gstm1;Pah;Gstp1;Fah;Adss;Acadvl;Gss;Tst;Cpt2;Idh2;Atp5b;Psmc6;Gnb2;Khk;Fdxr;Ndufa12;Acsm5;Akr7a5;Sdha;Adhfe1;Bphl;Ces1d;Acsm1;Glyat;Mri1;Uqcrfs1;Uqcrc1;Cs;Coasy;Ehhadh;Dmgdh;Ethe1;Akr1a1;Acox2;Hacl1;Gnmt;Acox1;Ak4;Decr2;Suclg2	P05202;P0DP28;P10649;P16331;P19157;P35505;P46664;P50544;P51855;P52196;P52825;P54071;P56480;P62334;P62880;P97328;Q61578;Q7TMF3;Q8BGA8;Q8CG76;Q8K2B3;Q8R0N6;Q8R164;Q8VCT4;Q91VA0;Q91XE0;Q9CQT1;Q9CR68;Q9CZ13;Q9CZU6;Q9DBL7;Q9DBM2;Q9DBT9;Q9DCM0;Q9JII6;Q9QXD1;Q9QXE0;Q9QXF8;Q9R0H0;Q9WUR9;Q9WV68;Q9Z2I8	42
CC	GO:0005739	mitochondrion	38/73	395/1217	0.000274641	Endog;Nipsnap1;Gcat;Got2;Calm1;Gstp1;Uox;Adss;Acadvl;Tst;Cpt2;Idh2;Atp5b;Phb;Echdc2;Fdxr;Cltc;Ndufa12;Acsm5;Vwa8;Akr7a5;Coq9;Sdha;Adhfe1;Bphl;Acsm1;Glyat;Uqcrfs1;Uqcrc1;Cs;Coasy;Ehhadh;Dmgdh;Ethe1;Acox1;Ak4;Clic1;Suclg2	O08600;O55125;O88986;P05202;P0DP28;P19157;P25688;P46664;P50544;P52196;P52825;P54071;P56480;P67778;Q3TLP5;Q61578;Q68FD5;Q7TMF3;Q8BGA8;Q8CC88;Q8CG76;Q8K1Z0;Q8K2B3;Q8R0N6;Q8R164;Q91VA0;Q91XE0;Q9CR68;Q9CZ13;Q9CZU6;Q9DBL7;Q9DBM2;Q9DBT9;Q9DCM0;Q9R0H0;Q9WUR9;Q9Z1Q5;Q9Z2I8	38
BP	GO:0046395	carboxylic acid catabolic process	15/74	98/1207	0.00049873	Gcat;Got2;Pah;Fah;Acadvl;Cpt2;Echdc2;Adhfe1;Ces1d;Ces1f;Ehhadh;Akr1a1;Acox2;Hacl1;Acox1	O88986;P05202;P16331;P35505;P50544;P52825;Q3TLP5;Q8R0N6;Q8VCT4;Q91WU0;Q9DBM2;Q9JII6;Q9QXD1;Q9QXE0;Q9R0H0	15
MF	GO:0016298	lipase activity	5/75	13/1225	0.000659025	Ces1c;Ces2a;Ces1g;Ces1d;Ces1f	P23953;Q8QZR3;Q8VCC2;Q8VCT4;Q91WU0	5
BP	GO:0016054	organic acid catabolic process	15/74	102/1207	0.000780276	Gcat;Got2;Pah;Fah;Acadvl;Cpt2;Echdc2;Adhfe1;Ces1d;Ces1f;Ehhadh;Akr1a1;Acox2;Hacl1;Acox1	O88986;P05202;P16331;P35505;P50544;P52825;Q3TLP5;Q8R0N6;Q8VCT4;Q91WU0;Q9DBM2;Q9JII6;Q9QXD1;Q9QXE0;Q9R0H0	15
CC	GO:0005743	mitochondrial inner membrane	16/73	116/1217	0.000823676	Endog;Nipsnap1;Gcat;Got2;Acadvl;Tst;Cpt2;Idh2;Atp5b;Phb;Fdxr;Ndufa12;Coq9;Sdha;Uqcrfs1;Uqcrc1	O08600;O55125;O88986;P05202;P50544;P52196;P52825;P54071;P56480;P67778;Q61578;Q7TMF3;Q8K1Z0;Q8K2B3;Q9CR68;Q9CZ13	16
CC	GO:0019866	organelle inner membrane	16/73	116/1217	0.000823676	Endog;Nipsnap1;Gcat;Got2;Acadvl;Tst;Cpt2;Idh2;Atp5b;Phb;Fdxr;Ndufa12;Coq9;Sdha;Uqcrfs1;Uqcrc1	O08600;O55125;O88986;P05202;P50544;P52196;P52825;P54071;P56480;P67778;Q61578;Q7TMF3;Q8K1Z0;Q8K2B3;Q9CR68;Q9CZ13	16
BP	GO:0006790	sulfur compound metabolic process	15/74	103/1207	0.000868888	Gstm1;Gsta1;Gstp1;Gss;Tst;Acsm5;Ces1d;Acsm1;Glyat;Mri1;Cs;Ehhadh;Ethe1;Gnmt;Suclg2	P10649;P13745;P19157;P51855;P52196;Q8BGA8;Q8VCT4;Q91VA0;Q91XE0;Q9CQT1;Q9CZU6;Q9DBM2;Q9DCM0;Q9QXF8;Q9Z2I8	15
BP	GO:0009062	fatty acid catabolic process	9/74	45/1207	0.00110458	Acadvl;Cpt2;Echdc2;Ces1d;Ces1f;Ehhadh;Acox2;Hacl1;Acox1	P50544;P52825;Q3TLP5;Q8VCT4;Q91WU0;Q9DBM2;Q9QXD1;Q9QXE0;Q9R0H0	9
BP	GO:0006082	organic acid metabolic process	30/74	297/1207	0.00131059	Gcat;Got2;Pah;Uox;Fah;Adss;Acadvl;Tst;Cpt2;Idh2;Khk;Echdc2;Acsm5;Aldh8a1;Sdha;Adhfe1;Ces1d;Acsm1;Ces1f;Glyat;Mri1;Cs;Ehhadh;Akr1a1;Acox2;Hacl1;Gnmt;Acox1;Decr2;Suclg2	O88986;P05202;P16331;P25688;P35505;P46664;P50544;P52196;P52825;P54071;P97328;Q3TLP5;Q8BGA8;Q8BH00;Q8K2B3;Q8R0N6;Q8VCT4;Q91VA0;Q91WU0;Q91XE0;Q9CQT1;Q9CZU6;Q9DBM2;Q9JII6;Q9QXD1;Q9QXE0;Q9QXF8;Q9R0H0;Q9WV68;Q9Z2I8	30
BP	GO:0016042	lipid catabolic process	12/74	75/1207	0.0013219	Ces1c;Acadvl;Cpt2;Echdc2;Ces2a;Ces1g;Ces1d;Ces1f;Ehhadh;Acox2;Hacl1;Acox1	P23953;P50544;P52825;Q3TLP5;Q8QZR3;Q8VCC2;Q8VCT4;Q91WU0;Q9DBM2;Q9QXD1;Q9QXE0;Q9R0H0	12
BP	GO:0019752	carboxylic acid metabolic process	29/74	284/1207	0.00138235	Gcat;Got2;Pah;Fah;Adss;Acadvl;Tst;Cpt2;Idh2;Khk;Echdc2;Acsm5;Aldh8a1;Sdha;Adhfe1;Ces1d;Acsm1;Ces1f;Glyat;Mri1;Cs;Ehhadh;Akr1a1;Acox2;Hacl1;Gnmt;Acox1;Decr2;Suclg2	O88986;P05202;P16331;P35505;P46664;P50544;P52196;P52825;P54071;P97328;Q3TLP5;Q8BGA8;Q8BH00;Q8K2B3;Q8R0N6;Q8VCT4;Q91VA0;Q91WU0;Q91XE0;Q9CQT1;Q9CZU6;Q9DBM2;Q9JII6;Q9QXD1;Q9QXE0;Q9QXF8;Q9R0H0;Q9WV68;Q9Z2I8	29
BP	GO:0044282	small molecule catabolic process	17/74	132/1207	0.00160707	Gcat;Got2;Pah;Uox;Fah;Acadvl;Cpt2;Khk;Echdc2;Adhfe1;Ces1d;Ces1f;Ehhadh;Akr1a1;Acox2;Hacl1;Acox1	O88986;P05202;P16331;P25688;P35505;P50544;P52825;P97328;Q3TLP5;Q8R0N6;Q8VCT4;Q91WU0;Q9DBM2;Q9JII6;Q9QXD1;Q9QXE0;Q9R0H0	17
BP	GO:1901135	carbohydrate derivative metabolic process	19/74	156/1207	0.00162129	Uox;Adss;Atp5b;Khk;Cltc;Acsm5;Ganab;Akr7a5;Ces2a;Ces1d;Acsm1;Glyat;Cs;Coasy;Ehhadh;Akr1a1;Gnmt;Ak4;Suclg2	P25688;P46664;P56480;P97328;Q68FD5;Q8BGA8;Q8BHN3;Q8CG76;Q8QZR3;Q8VCT4;Q91VA0;Q91XE0;Q9CZU6;Q9DBL7;Q9DBM2;Q9JII6;Q9QXF8;Q9WUR9;Q9Z2I8	19
BP	GO:0043436	oxoacid metabolic process	29/74	288/1207	0.00175819	Gcat;Got2;Pah;Fah;Adss;Acadvl;Tst;Cpt2;Idh2;Khk;Echdc2;Acsm5;Aldh8a1;Sdha;Adhfe1;Ces1d;Acsm1;Ces1f;Glyat;Mri1;Cs;Ehhadh;Akr1a1;Acox2;Hacl1;Gnmt;Acox1;Decr2;Suclg2	O88986;P05202;P16331;P35505;P46664;P50544;P52196;P52825;P54071;P97328;Q3TLP5;Q8BGA8;Q8BH00;Q8K2B3;Q8R0N6;Q8VCT4;Q91VA0;Q91WU0;Q91XE0;Q9CQT1;Q9CZU6;Q9DBM2;Q9JII6;Q9QXD1;Q9QXE0;Q9QXF8;Q9R0H0;Q9WV68;Q9Z2I8	29
BP	GO:0044281	small molecule metabolic process	37/74	405/1207	0.00187873	Gcat;Got2;Pah;Uox;Fah;Adss;Acadvl;Tst;Cpt2;Idh2;Atp5b;Khk;Echdc2;Fdxr;Acsm5;Aldh8a1;Akr7a5;Coq9;Sdha;Adhfe1;Ces1d;Acsm1;Ces1f;Glyat;Mri1;Cs;Coasy;Ehhadh;Dmgdh;Akr1a1;Acox2;Hacl1;Gnmt;Acox1;Ak4;Decr2;Suclg2	O88986;P05202;P16331;P25688;P35505;P46664;P50544;P52196;P52825;P54071;P56480;P97328;Q3TLP5;Q61578;Q8BGA8;Q8BH00;Q8CG76;Q8K1Z0;Q8K2B3;Q8R0N6;Q8VCT4;Q91VA0;Q91WU0;Q91XE0;Q9CQT1;Q9CZU6;Q9DBL7;Q9DBM2;Q9DBT9;Q9JII6;Q9QXD1;Q9QXE0;Q9QXF8;Q9R0H0;Q9WUR9;Q9WV68;Q9Z2I8	37
Reactome	R-MMU-390918	Peroxisomal lipid metabolism	5/58	16/943	0.00191797	Ehhadh;Acox2;Hacl1;Acox1;Decr2	Q9DBM2;Q9QXD1;Q9QXE0;Q9R0H0;Q9WV68	5
Reactome	R-MMU-211859	Biological oxidations	11/58	69/943	0.00205285	Gstm1;Gstp1;Gss;Fdxr;Acsm5;Akr7a5;Bphl;Ces1d;Acsm1;Glyat;Akr1a1	P10649;P19157;P51855;Q61578;Q8BGA8;Q8CG76;Q8R164;Q8VCT4;Q91VA0;Q91XE0;Q9JII6	11
CC	GO:0031967	organelle envelope	20/73	177/1217	0.00233245	Endog;Nipsnap1;Gcat;Got2;Calm1;Acadvl;Tst;Cpt2;Idh2;Atp5b;Phb;Anxa11;Fdxr;Ndufa12;Akr7a5;Coq9;Sdha;Uqcrfs1;Uqcrc1;Clic1	O08600;O55125;O88986;P05202;P0DP28;P50544;P52196;P52825;P54071;P56480;P67778;P97384;Q61578;Q7TMF3;Q8CG76;Q8K1Z0;Q8K2B3;Q9CR68;Q9CZ13;Q9Z1Q5	20
CC	GO:0031975	envelope	20/73	177/1217	0.00233245	Endog;Nipsnap1;Gcat;Got2;Calm1;Acadvl;Tst;Cpt2;Idh2;Atp5b;Phb;Anxa11;Fdxr;Ndufa12;Akr7a5;Coq9;Sdha;Uqcrfs1;Uqcrc1;Clic1	O08600;O55125;O88986;P05202;P0DP28;P50544;P52196;P52825;P54071;P56480;P67778;P97384;Q61578;Q7TMF3;Q8CG76;Q8K1Z0;Q8K2B3;Q9CR68;Q9CZ13;Q9Z1Q5	20
CC	GO:0031966	mitochondrial membrane	17/73	140/1217	0.00244649	Endog;Nipsnap1;Gcat;Got2;Calm1;Acadvl;Tst;Cpt2;Idh2;Atp5b;Phb;Fdxr;Ndufa12;Coq9;Sdha;Uqcrfs1;Uqcrc1	O08600;O55125;O88986;P05202;P0DP28;P50544;P52196;P52825;P54071;P56480;P67778;Q61578;Q7TMF3;Q8K1Z0;Q8K2B3;Q9CR68;Q9CZ13	17
BP	GO:0009066	aspartate family amino acid metabolic process	5/74	17/1207	0.00262143	Gcat;Got2;Adss;Mri1;Gnmt	O88986;P05202;P46664;Q9CQT1;Q9QXF8	5
BP	GO:1901661	quinone metabolic process	4/74	11/1207	0.00309526	Fdxr;Akr7a5;Coq9;Akr1a1	Q61578;Q8CG76;Q8K1Z0;Q9JII6	4
Reactome	R-MMU-156580	Phase II - Conjugation of compounds	7/58	34/943	0.00335795	Gstm1;Gstp1;Gss;Acsm5;Acsm1;Glyat;Akr1a1	P10649;P19157;P51855;Q8BGA8;Q91VA0;Q91XE0;Q9JII6	7
CC	GO:0031090	organelle membrane	25/73	250/1217	0.00344572	Endog;Nipsnap1;Gcat;Got2;Hsp90b1;Calm1;Acadvl;Tst;Cpt2;Idh2;Atp5b;Phb;Fdxr;Cltc;Picalm;Ndufa12;Copa;Coq9;Sdha;Uqcrfs1;Uqcrc1;Erap1;Acox1;Decr2;Ehd1	O08600;O55125;O88986;P05202;P08113;P0DP28;P50544;P52196;P52825;P54071;P56480;P67778;Q61578;Q68FD5;Q7M6Y3;Q7TMF3;Q8CIE6;Q8K1Z0;Q8K2B3;Q9CR68;Q9CZ13;Q9EQH2;Q9R0H0;Q9WV68;Q9WVK4	25
Reactome	R-MMU-8939211	ESR-mediated signaling	4/58	12/943	0.00440798	H2ac6;Calm1;Gnb2;H2ac20	C0HKE9;P0DP28;P62880;Q64523	4
BP	GO:0033865	nucleoside bisphosphate metabolic process	8/74	45/1207	0.00464873	Acsm5;Ces1d;Acsm1;Glyat;Cs;Coasy;Ehhadh;Suclg2	Q8BGA8;Q8VCT4;Q91VA0;Q91XE0;Q9CZU6;Q9DBL7;Q9DBM2;Q9Z2I8	8
BP	GO:0033875	ribonucleoside bisphosphate metabolic process	8/74	45/1207	0.00464873	Acsm5;Ces1d;Acsm1;Glyat;Cs;Coasy;Ehhadh;Suclg2	Q8BGA8;Q8VCT4;Q91VA0;Q91XE0;Q9CZU6;Q9DBL7;Q9DBM2;Q9Z2I8	8
BP	GO:0034032	purine nucleoside bisphosphate metabolic process	8/74	45/1207	0.00464873	Acsm5;Ces1d;Acsm1;Glyat;Cs;Coasy;Ehhadh;Suclg2	Q8BGA8;Q8VCT4;Q91VA0;Q91XE0;Q9CZU6;Q9DBL7;Q9DBM2;Q9Z2I8	8
CC	GO:0005740	mitochondrial envelope	17/73	149/1217	0.00485377	Endog;Nipsnap1;Gcat;Got2;Calm1;Acadvl;Tst;Cpt2;Idh2;Atp5b;Phb;Fdxr;Ndufa12;Coq9;Sdha;Uqcrfs1;Uqcrc1	O08600;O55125;O88986;P05202;P0DP28;P50544;P52196;P52825;P54071;P56480;P67778;Q61578;Q7TMF3;Q8K1Z0;Q8K2B3;Q9CR68;Q9CZ13	17
BP	GO:0044242	cellular lipid catabolic process	9/74	56/1207	0.00543008	Acadvl;Cpt2;Echdc2;Ces1d;Ces1f;Ehhadh;Acox2;Hacl1;Acox1	P50544;P52825;Q3TLP5;Q8VCT4;Q91WU0;Q9DBM2;Q9QXD1;Q9QXE0;Q9R0H0	9
MF	GO:0072341	modified amino acid binding	5/75	20/1225	0.00565234	Gstm1;Gsta1;Gss;Dmgdh;Gnmt	P10649;P13745;P51855;Q9DBT9;Q9QXF8	5
BP	GO:0006119	oxidative phosphorylation	7/74	38/1207	0.0066345	Atp5b;Ndufa12;Coq9;Sdha;Uqcrfs1;Uqcrc1;Ak4	P56480;Q7TMF3;Q8K1Z0;Q8K2B3;Q9CR68;Q9CZ13;Q9WUR9	7
BP	GO:0072521	purine-containing compound metabolic process	14/74	116/1207	0.00812026	Uox;Adss;Atp5b;Khk;Acsm5;Ces1d;Acsm1;Glyat;Cs;Coasy;Ehhadh;Gnmt;Ak4;Suclg2	P25688;P46664;P56480;P97328;Q8BGA8;Q8VCT4;Q91VA0;Q91XE0;Q9CZU6;Q9DBL7;Q9DBM2;Q9QXF8;Q9WUR9;Q9Z2I8	14
BP	GO:0042775	mitochondrial ATP synthesis coupled electron transport	5/74	22/1207	0.00875732	Ndufa12;Coq9;Sdha;Uqcrfs1;Uqcrc1	Q7TMF3;Q8K1Z0;Q8K2B3;Q9CR68;Q9CZ13	5
BP	GO:0015980	energy derivation by oxidation of organic compounds	10/74	71/1207	0.00890577	Idh2;Khk;Ndufa12;Coq9;Sdha;Uqcrfs1;Uqcrc1;Cs;Gnmt;Suclg2	P54071;P97328;Q7TMF3;Q8K1Z0;Q8K2B3;Q9CR68;Q9CZ13;Q9CZU6;Q9QXF8;Q9Z2I8	10
CC	GO:0005811	lipid droplet	4/73	15/1217	0.00982211	Ces1g;Ces1d;Ces1f;Ehd1	Q8VCC2;Q8VCT4;Q91WU0;Q9WVK4	4
BP	GO:0006637	acyl-CoA metabolic process	7/74	41/1207	0.0101822	Acsm5;Ces1d;Acsm1;Glyat;Cs;Ehhadh;Suclg2	Q8BGA8;Q8VCT4;Q91VA0;Q91XE0;Q9CZU6;Q9DBM2;Q9Z2I8	7
BP	GO:0035383	thioester metabolic process	7/74	41/1207	0.0101822	Acsm5;Ces1d;Acsm1;Glyat;Cs;Ehhadh;Suclg2	Q8BGA8;Q8VCT4;Q91VA0;Q91XE0;Q9CZU6;Q9DBM2;Q9Z2I8	7
BP	GO:0009150	purine ribonucleotide metabolic process	13/74	107/1207	0.0102468	Uox;Adss;Atp5b;Khk;Acsm5;Ces1d;Acsm1;Glyat;Cs;Coasy;Ehhadh;Ak4;Suclg2	P25688;P46664;P56480;P97328;Q8BGA8;Q8VCT4;Q91VA0;Q91XE0;Q9CZU6;Q9DBL7;Q9DBM2;Q9WUR9;Q9Z2I8	13
Reactome	R-MMU-71403	Citric acid cycle (TCA cycle)	4/58	15/943	0.0105708	Idh2;Sdha;Cs;Suclg2	P54071;Q8K2B3;Q9CZU6;Q9Z2I8	4
BP	GO:0042773	ATP synthesis coupled electron transport	5/74	23/1207	0.0106627	Ndufa12;Coq9;Sdha;Uqcrfs1;Uqcrc1	Q7TMF3;Q8K1Z0;Q8K2B3;Q9CR68;Q9CZ13	5
BP	GO:0006163	purine nucleotide metabolic process	13/74	109/1207	0.0119552	Uox;Adss;Atp5b;Khk;Acsm5;Ces1d;Acsm1;Glyat;Cs;Coasy;Ehhadh;Ak4;Suclg2	P25688;P46664;P56480;P97328;Q8BGA8;Q8VCT4;Q91VA0;Q91XE0;Q9CZU6;Q9DBL7;Q9DBM2;Q9WUR9;Q9Z2I8	13
MF	GO:0043168	anion binding	30/75	341/1225	0.0127188	Gcat;Got2;Hsp90b1;Gstm1;Gsta1;Pah;Gstp1;Adss;Acadvl;Gss;Atp5b;Eif4a1;Psmc6;Khk;Fdxr;Washc2;Picalm;Acsm5;Vwa8;Sdha;Acsm1;Coasy;Dmgdh;Acox2;Hacl1;Gnmt;Acox1;Ak4;Ehd1;Suclg2	O88986;P05202;P08113;P10649;P13745;P16331;P19157;P46664;P50544;P51855;P56480;P60843;P62334;P97328;Q61578;Q6PGL7;Q7M6Y3;Q8BGA8;Q8CC88;Q8K2B3;Q91VA0;Q9DBL7;Q9DBT9;Q9QXD1;Q9QXE0;Q9QXF8;Q9R0H0;Q9WUR9;Q9WVK4;Q9Z2I8	30
Reactome	R-MMU-156590	Glutathione conjugation	4/58	16/943	0.0134551	Gstm1;Gstp1;Gss;Akr1a1	P10649;P19157;P51855;Q9JII6	4
BP	GO:0006575	cellular modified amino acid metabolic process	8/74	54/1207	0.0143031	Gstm1;Gsta1;Gstp1;Gss;Cpt2;Dmgdh;Ethe1;Gnmt	P10649;P13745;P19157;P51855;P52825;Q9DBT9;Q9DCM0;Q9QXF8	8
BP	GO:0045333	cellular respiration	8/74	54/1207	0.0143031	Idh2;Ndufa12;Coq9;Sdha;Uqcrfs1;Uqcrc1;Cs;Suclg2	P54071;Q7TMF3;Q8K1Z0;Q8K2B3;Q9CR68;Q9CZ13;Q9CZU6;Q9Z2I8	8
BP	GO:0016053	organic acid biosynthetic process	10/74	76/1207	0.0143088	Got2;Pah;Acadvl;Acsm5;Aldh8a1;Ces1d;Acsm1;Mri1;Akr1a1;Decr2	P05202;P16331;P50544;Q8BGA8;Q8BH00;Q8VCT4;Q91VA0;Q9CQT1;Q9JII6;Q9WV68	10
MF	GO:0016746	transferase activity, transferring acyl groups	6/75	34/1225	0.0146449	Gcat;Cpt2;Acsm5;Acsm1;Glyat;Cs	O88986;P52825;Q8BGA8;Q91VA0;Q91XE0;Q9CZU6	6
BP	GO:0009259	ribonucleotide metabolic process	13/74	112/1207	0.0149278	Uox;Adss;Atp5b;Khk;Acsm5;Ces1d;Acsm1;Glyat;Cs;Coasy;Ehhadh;Ak4;Suclg2	P25688;P46664;P56480;P97328;Q8BGA8;Q8VCT4;Q91VA0;Q91XE0;Q9CZU6;Q9DBL7;Q9DBM2;Q9WUR9;Q9Z2I8	13
Reactome	R-MMU-9006931	Signaling by Nuclear Receptors	5/58	25/943	0.01518	H2ac6;Calm1;Gnb2;H2ac20;Aldh8a1	C0HKE9;P0DP28;P62880;Q64523;Q8BH00	5
CC	GO:0005777	peroxisome	8/73	56/1217	0.0156093	Uox;Idh2;Vwa8;Ehhadh;Acox2;Hacl1;Acox1;Decr2	P25688;P54071;Q8CC88;Q9DBM2;Q9QXD1;Q9QXE0;Q9R0H0;Q9WV68	8
CC	GO:0042579	microbody	8/73	56/1217	0.0156093	Uox;Idh2;Vwa8;Ehhadh;Acox2;Hacl1;Acox1;Decr2	P25688;P54071;Q8CC88;Q9DBM2;Q9QXD1;Q9QXE0;Q9R0H0;Q9WV68	8
BP	GO:0006753	nucleoside phosphate metabolic process	14/74	126/1207	0.0166833	Uox;Adss;Idh2;Atp5b;Khk;Acsm5;Ces1d;Acsm1;Glyat;Cs;Coasy;Ehhadh;Ak4;Suclg2	P25688;P46664;P54071;P56480;P97328;Q8BGA8;Q8VCT4;Q91VA0;Q91XE0;Q9CZU6;Q9DBL7;Q9DBM2;Q9WUR9;Q9Z2I8	14
BP	GO:0009117	nucleotide metabolic process	14/74	126/1207	0.0166833	Uox;Adss;Idh2;Atp5b;Khk;Acsm5;Ces1d;Acsm1;Glyat;Cs;Coasy;Ehhadh;Ak4;Suclg2	P25688;P46664;P54071;P56480;P97328;Q8BGA8;Q8VCT4;Q91VA0;Q91XE0;Q9CZU6;Q9DBL7;Q9DBM2;Q9WUR9;Q9Z2I8	14
BP	GO:0019395	fatty acid oxidation	7/74	45/1207	0.0168542	Acadvl;Cpt2;Echdc2;Ehhadh;Acox2;Hacl1;Acox1	P50544;P52825;Q3TLP5;Q9DBM2;Q9QXD1;Q9QXE0;Q9R0H0	7
BP	GO:0034440	lipid oxidation	7/74	45/1207	0.0168542	Acadvl;Cpt2;Echdc2;Ehhadh;Acox2;Hacl1;Acox1	P50544;P52825;Q3TLP5;Q9DBM2;Q9QXD1;Q9QXE0;Q9R0H0	7
BP	GO:0032787	monocarboxylic acid metabolic process	17/74	165/1207	0.0171235	Fah;Acadvl;Cpt2;Idh2;Khk;Echdc2;Acsm5;Aldh8a1;Ces1d;Acsm1;Ces1f;Ehhadh;Akr1a1;Acox2;Hacl1;Acox1;Decr2	P35505;P50544;P52825;P54071;P97328;Q3TLP5;Q8BGA8;Q8BH00;Q8VCT4;Q91VA0;Q91WU0;Q9DBM2;Q9JII6;Q9QXD1;Q9QXE0;Q9R0H0;Q9WV68	17
BP	GO:0019693	ribose phosphate metabolic process	13/74	114/1207	0.0172079	Uox;Adss;Atp5b;Khk;Acsm5;Ces1d;Acsm1;Glyat;Cs;Coasy;Ehhadh;Ak4;Suclg2	P25688;P46664;P56480;P97328;Q8BGA8;Q8VCT4;Q91VA0;Q91XE0;Q9CZU6;Q9DBL7;Q9DBM2;Q9WUR9;Q9Z2I8	13
BP	GO:0055086	nucleobase-containing small molecule metabolic process	15/74	140/1207	0.0181557	Uox;Adss;Idh2;Atp5b;Khk;Acsm5;Ces1d;Acsm1;Glyat;Cs;Coasy;Ehhadh;Gnmt;Ak4;Suclg2	P25688;P46664;P54071;P56480;P97328;Q8BGA8;Q8VCT4;Q91VA0;Q91XE0;Q9CZU6;Q9DBL7;Q9DBM2;Q9QXF8;Q9WUR9;Q9Z2I8	15
MF	GO:0050750	low-density lipoprotein particle receptor binding	3/75	10/1225	0.0193691	Hsp90b1;Cltc;Picalm	P08113;Q68FD5;Q7M6Y3	3
CC	GO:0098796	membrane protein complex	12/73	106/1217	0.0198321	Calm1;Atp5b;Gnb2;Phb;Cltc;Picalm;Ndufa12;Copa;Sdha;Uqcrfs1;Uqcrc1;Clic1	P0DP28;P56480;P62880;P67778;Q68FD5;Q7M6Y3;Q7TMF3;Q8CIE6;Q8K2B3;Q9CR68;Q9CZ13;Q9Z1Q5	12
BP	GO:1901605	alpha-amino acid metabolic process	10/74	80/1207	0.0201757	Gcat;Got2;Pah;Fah;Adss;Tst;Adhfe1;Glyat;Mri1;Gnmt	O88986;P05202;P16331;P35505;P46664;P52196;Q8R0N6;Q91XE0;Q9CQT1;Q9QXF8	10
MF	GO:0016747	transferase activity, transferring acyl groups other than amino-acyl groups	5/75	27/1225	0.0210073	Gcat;Cpt2;Acsm5;Acsm1;Glyat	O88986;P52825;Q8BGA8;Q91VA0;Q91XE0	5
MF	GO:1901681	sulfur compound binding	7/75	47/1225	0.0210432	Gstm1;Gsta1;Gstp1;Acadvl;Gss;Hacl1;Gnmt	P10649;P13745;P19157;P50544;P51855;Q9QXE0;Q9QXF8	7
Reactome	R-MMU-9609507	Protein localization	6/58	37/943	0.0217354	Atp5b;Ehhadh;Acox2;Hacl1;Acox1;Decr2	P56480;Q9DBM2;Q9QXD1;Q9QXE0;Q9R0H0;Q9WV68	6
CC	GO:0097060	synaptic membrane	4/73	19/1217	0.0232307	Nipsnap1;Phb;Cltc;Picalm	O55125;P67778;Q68FD5;Q7M6Y3	4
BP	GO:0006091	generation of precursor metabolites and energy	13/74	119/1207	0.0240792	Idh2;Atp5b;Khk;Ndufa12;Coq9;Sdha;Uqcrfs1;Uqcrc1;Cs;Gnmt;Acox1;Ak4;Suclg2	P54071;P56480;P97328;Q7TMF3;Q8K1Z0;Q8K2B3;Q9CR68;Q9CZ13;Q9CZU6;Q9QXF8;Q9R0H0;Q9WUR9;Q9Z2I8	13
BP	GO:0006749	glutathione metabolic process	5/74	28/1207	0.0244864	Gstm1;Gsta1;Gstp1;Gss;Ethe1	P10649;P13745;P19157;P51855;Q9DCM0	5
BP	GO:0022904	respiratory electron transport chain	5/74	28/1207	0.0244864	Ndufa12;Coq9;Sdha;Uqcrfs1;Uqcrc1	Q7TMF3;Q8K1Z0;Q8K2B3;Q9CR68;Q9CZ13	5
BP	GO:0006629	lipid metabolic process	18/74	185/1207	0.0246362	Ces1c;Acadvl;Cpt2;Atp5b;Echdc2;Fdxr;Acsm5;Aldh8a1;Ces2a;Ces1g;Ces1d;Acsm1;Ces1f;Ehhadh;Acox2;Hacl1;Acox1;Decr2	P23953;P50544;P52825;P56480;Q3TLP5;Q61578;Q8BGA8;Q8BH00;Q8QZR3;Q8VCC2;Q8VCT4;Q91VA0;Q91WU0;Q9DBM2;Q9QXD1;Q9QXE0;Q9R0H0;Q9WV68	18
BP	GO:0006635	fatty acid beta-oxidation	6/74	38/1207	0.0248436	Acadvl;Cpt2;Echdc2;Ehhadh;Acox2;Acox1	P50544;P52825;Q3TLP5;Q9DBM2;Q9QXD1;Q9R0H0	6
MF	GO:0016408	C-acyltransferase activity	3/75	11/1225	0.0254768	Gcat;Acsm5;Acsm1	O88986;Q8BGA8;Q91VA0	3
BP	GO:0009065	glutamine family amino acid catabolic process	3/74	11/1207	0.025561	Got2;Fah;Adhfe1	P05202;P35505;Q8R0N6	3
BP	GO:0006631	fatty acid metabolic process	12/74	108/1207	0.0266762	Acadvl;Cpt2;Echdc2;Acsm5;Ces1d;Acsm1;Ces1f;Ehhadh;Acox2;Hacl1;Acox1;Decr2	P50544;P52825;Q3TLP5;Q8BGA8;Q8VCT4;Q91VA0;Q91WU0;Q9DBM2;Q9QXD1;Q9QXE0;Q9R0H0;Q9WV68	12
BP	GO:0046394	carboxylic acid biosynthetic process	9/74	72/1207	0.0273084	Got2;Acadvl;Acsm5;Aldh8a1;Ces1d;Acsm1;Mri1;Akr1a1;Decr2	P05202;P50544;Q8BGA8;Q8BH00;Q8VCT4;Q91VA0;Q9CQT1;Q9JII6;Q9WV68	9
Reactome	R-MMU-71406	Pyruvate metabolism and Citric Acid (TCA) cycle	5/58	29/943	0.0280625	Idh2;Sdha;Adhfe1;Cs;Suclg2	P54071;Q8K2B3;Q8R0N6;Q9CZU6;Q9Z2I8	5
Reactome	R-MMU-9033241	Peroxisomal protein import	5/58	29/943	0.0280625	Ehhadh;Acox2;Hacl1;Acox1;Decr2	Q9DBM2;Q9QXD1;Q9QXE0;Q9R0H0;Q9WV68	5
MF	GO:0052689	carboxylic ester hydrolase activity	5/75	29/1225	0.0280782	Ces1c;Ces2a;Ces1g;Ces1d;Ces1f	P23953;Q8QZR3;Q8VCC2;Q8VCT4;Q91WU0	5
BP	GO:0022900	electron transport chain	5/74	29/1207	0.0282034	Ndufa12;Coq9;Sdha;Uqcrfs1;Uqcrc1	Q7TMF3;Q8K1Z0;Q8K2B3;Q9CR68;Q9CZ13	5
CC	GO:0005759	mitochondrial matrix	9/73	74/1217	0.0282564	Acadvl;Atp5b;Acsm5;Acsm1;Cs;Coasy;Dmgdh;Ak4;Suclg2	P50544;P56480;Q8BGA8;Q91VA0;Q9CZU6;Q9DBL7;Q9DBT9;Q9WUR9;Q9Z2I8	9
MF	GO:0031406	carboxylic acid binding	8/75	61/1225	0.0283865	Got2;Pah;Gstp1;Gss;Dmgdh;Acox2;Gnmt;Acox1	P05202;P16331;P19157;P51855;Q9DBT9;Q9QXD1;Q9QXF8;Q9R0H0	8
MF	GO:0033218	amide binding	8/75	61/1225	0.0283865	Gstm1;Gsta1;Acadvl;Gss;Cltc;Dmgdh;Erap1;Gnmt	P10649;P13745;P50544;P51855;Q68FD5;Q9DBT9;Q9EQH2;Q9QXF8	8
BP	GO:0055088	lipid homeostasis	4/74	20/1207	0.029806	Ces1d;Acox2;Acox1;Ehd1	Q8VCT4;Q9QXD1;Q9R0H0;Q9WVK4	4
CC	GO:0043209	myelin sheath	11/73	100/1217	0.0311182	Got2;Calm1;Gstm1;Atp5b;Gnb2;Phb;Cltc;Sdha;Uqcrfs1;Uqcrc1;Ehd1	P05202;P0DP28;P10649;P56480;P62880;P67778;Q68FD5;Q8K2B3;Q9CR68;Q9CZ13;Q9WVK4	11
MF	GO:0016627	oxidoreductase activity, acting on the CH-CH group of donors	5/75	30/1225	0.0321204	Acadvl;Sdha;Acox2;Acox1;Decr2	P50544;Q8K2B3;Q9QXD1;Q9R0H0;Q9WV68	5
MF	GO:0016878	acid-thiol ligase activity	3/75	12/1225	0.0324989	Acsm5;Acsm1;Suclg2	Q8BGA8;Q91VA0;Q9Z2I8	3
BP	GO:0043409	negative regulation of MAPK cascade	3/74	12/1207	0.0326051	Gstp1;Phb;Dusp3	P19157;P67778;Q9D7X3	3
BP	GO:0046033	AMP metabolic process	3/74	12/1207	0.0326051	Uox;Adss;Ak4	P25688;P46664;Q9WUR9	3
Reactome	R-MMU-1428517	The citric acid (TCA) cycle and respiratory electron transport	9/58	75/943	0.0338804	Idh2;Atp5b;Ndufa12;Sdha;Adhfe1;Uqcrfs1;Uqcrc1;Cs;Suclg2	P54071;P56480;Q7TMF3;Q8K2B3;Q8R0N6;Q9CR68;Q9CZ13;Q9CZU6;Q9Z2I8	9
BP	GO:1901575	organic substance catabolic process	27/74	321/1207	0.0347609	Endog;Gcat;Got2;Hsp90b1;Pah;Ces1c;Uox;Fah;Acadvl;Cpt2;Psmc6;Phb;Khk;Echdc2;Pcbp2;Ces2a;Adhfe1;Ces1g;Ces1d;Ces1f;Ehhadh;Dmgdh;Erap1;Akr1a1;Acox2;Hacl1;Acox1	O08600;O88986;P05202;P08113;P16331;P23953;P25688;P35505;P50544;P52825;P62334;P67778;P97328;Q3TLP5;Q61990;Q8QZR3;Q8R0N6;Q8VCC2;Q8VCT4;Q91WU0;Q9DBM2;Q9DBT9;Q9EQH2;Q9JII6;Q9QXD1;Q9QXE0;Q9R0H0	27
BP	GO:0006099	tricarboxylic acid cycle	4/74	21/1207	0.0351481	Idh2;Sdha;Cs;Suclg2	P54071;Q8K2B3;Q9CZU6;Q9Z2I8	4
BP	GO:1901657	glycosyl compound metabolic process	5/74	31/1207	0.0366716	Uox;Akr7a5;Akr1a1;Gnmt;Ak4	P25688;Q8CG76;Q9JII6;Q9QXF8;Q9WUR9	5
CC	GO:0019898	extrinsic component of membrane	5/73	32/1217	0.0381897	Acadvl;Gnb2;Phb;Cltc;Picalm	P50544;P62880;P67778;Q68FD5;Q7M6Y3	5
BP	GO:0030258	lipid modification	7/74	53/1207	0.0385503	Acadvl;Cpt2;Echdc2;Ehhadh;Acox2;Hacl1;Acox1	P50544;P52825;Q3TLP5;Q9DBM2;Q9QXD1;Q9QXE0;Q9R0H0	7
MF	GO:0004364	glutathione transferase activity	3/75	13/1225	0.0404253	Gstm1;Gsta1;Gstp1	P10649;P13745;P19157	3
MF	GO:0070325	lipoprotein particle receptor binding	3/75	13/1225	0.0404253	Hsp90b1;Cltc;Picalm	P08113;Q68FD5;Q7M6Y3	3
BP	GO:0042632	cholesterol homeostasis	3/74	13/1207	0.0405557	Ces1d;Acox1;Ehd1	Q8VCT4;Q9R0H0;Q9WVK4	3
BP	GO:0055092	sterol homeostasis	3/74	13/1207	0.0405557	Ces1d;Acox1;Ehd1	Q8VCT4;Q9R0H0;Q9WVK4	3
Reactome	R-MMU-1614635	Sulfur amino acid metabolism	3/58	13/943	0.0406358	Tst;Mri1;Ethe1	P52196;Q9CQT1;Q9DCM0	3
BP	GO:0044255	cellular lipid metabolic process	14/74	141/1207	0.0409296	Acadvl;Cpt2;Echdc2;Acsm5;Aldh8a1;Ces1g;Ces1d;Acsm1;Ces1f;Ehhadh;Acox2;Hacl1;Acox1;Decr2	P50544;P52825;Q3TLP5;Q8BGA8;Q8BH00;Q8VCC2;Q8VCT4;Q91VA0;Q91WU0;Q9DBM2;Q9QXD1;Q9QXE0;Q9R0H0;Q9WV68	14
BP	GO:0044283	small molecule biosynthetic process	14/74	141/1207	0.0409296	Got2;Pah;Uox;Acadvl;Fdxr;Acsm5;Aldh8a1;Coq9;Ces1d;Acsm1;Mri1;Akr1a1;Gnmt;Decr2	P05202;P16331;P25688;P50544;Q61578;Q8BGA8;Q8BH00;Q8K1Z0;Q8VCT4;Q91VA0;Q9CQT1;Q9JII6;Q9QXF8;Q9WV68	14
MF	GO:0016491	oxidoreductase activity	20/75	224/1225	0.041515	Pah;Gstp1;Uox;Acadvl;Idh2;Fdxr;Ndufa12;Aldh8a1;Akr7a5;Sdha;Adhfe1;Uqcrfs1;Ehhadh;Dmgdh;Ethe1;Akr1a1;Acox2;Acox1;Decr2;Suclg2	P16331;P19157;P25688;P50544;P54071;Q61578;Q7TMF3;Q8BH00;Q8CG76;Q8K2B3;Q8R0N6;Q9CR68;Q9DBM2;Q9DBT9;Q9DCM0;Q9JII6;Q9QXD1;Q9R0H0;Q9WV68;Q9Z2I8	20
BP	GO:0042180	cellular ketone metabolic process	6/74	43/1207	0.0429997	Acadvl;Fdxr;Akr7a5;Coq9;Ces1d;Akr1a1	P50544;Q61578;Q8CG76;Q8K1Z0;Q8VCT4;Q9JII6	6
BP	GO:0072330	monocarboxylic acid biosynthetic process	6/74	43/1207	0.0429997	Acadvl;Acsm5;Aldh8a1;Ces1d;Acsm1;Decr2	P50544;Q8BGA8;Q8BH00;Q8VCT4;Q91VA0;Q9WV68	6
CC	GO:0098800	inner mitochondrial membrane protein complex	6/73	44/1217	0.0432877	Atp5b;Phb;Ndufa12;Sdha;Uqcrfs1;Uqcrc1	P56480;P67778;Q7TMF3;Q8K2B3;Q9CR68;Q9CZ13	6
MF	GO:0016877	ligase activity, forming carbon-sulfur bonds	3/75	14/1225	0.0492364	Acsm5;Acsm1;Suclg2	Q8BGA8;Q91VA0;Q9Z2I8	3

## Sheet: Hjv - wt (down)
from	ID	Description	GeneRatio	BgRatio	pvalue	Genes	Proteins	Count
BP	GO:0006357	regulation of transcription by RNA polymerase II	13/70	81/1207	0.000445417	Purb;Txn1;Hdgf;Actr2;Elob;Ybx1;Hmgb1;Hnrnpd;Hsph1;Nucks1;Hnrnpab;Nampt;Bag3	O35295;P10639;P51859;P61161;P62869;P62960;P63158;Q60668;Q61699;Q80XU3;Q99020;Q99KQ4;Q9JLV1	13
BP	GO:0006366	transcription by RNA polymerase II	13/70	84/1207	0.000645122	Purb;Txn1;Hdgf;Actr2;Elob;Ybx1;Hmgb1;Hnrnpd;Hsph1;Nucks1;Hnrnpab;Nampt;Bag3	O35295;P10639;P51859;P61161;P62869;P62960;P63158;Q60668;Q61699;Q80XU3;Q99020;Q99KQ4;Q9JLV1	13
BP	GO:0045944	positive regulation of transcription by RNA polymerase II	9/70	46/1207	0.000862675	Hdgf;Actr2;Elob;Ybx1;Hmgb1;Hnrnpd;Hsph1;Nucks1;Nampt	P51859;P61161;P62869;P62960;P63158;Q60668;Q61699;Q80XU3;Q99KQ4	9
BP	GO:0031329	regulation of cellular catabolic process	13/70	87/1207	0.000916282	Fabp1;Dbi;Usp10;Ybx1;Hmgb1;Psme1;Hnrnpd;Ubxn1;Nampt;Carhsp1;Hnrnpa0;Rpl11;Bag3	P12710;P31786;P52479;P62960;P63158;P97371;Q60668;Q922Y1;Q99KQ4;Q9CR86;Q9CX86;Q9CXW4;Q9JLV1	13
BP	GO:0045893	positive regulation of transcription, DNA-templated	11/70	66/1207	0.000936084	Tmsb4x;Hdgf;Actr2;Elob;Ybx1;Hmgb1;Hnrnpd;Hsph1;Nucks1;Hnrnpab;Nampt	P20065;P51859;P61161;P62869;P62960;P63158;Q60668;Q61699;Q80XU3;Q99020;Q99KQ4	11
BP	GO:1902680	positive regulation of RNA biosynthetic process	11/70	66/1207	0.000936084	Tmsb4x;Hdgf;Actr2;Elob;Ybx1;Hmgb1;Hnrnpd;Hsph1;Nucks1;Hnrnpab;Nampt	P20065;P51859;P61161;P62869;P62960;P63158;Q60668;Q61699;Q80XU3;Q99020;Q99KQ4	11
BP	GO:1903508	positive regulation of nucleic acid-templated transcription	11/70	66/1207	0.000936084	Tmsb4x;Hdgf;Actr2;Elob;Ybx1;Hmgb1;Hnrnpd;Hsph1;Nucks1;Hnrnpab;Nampt	P20065;P51859;P61161;P62869;P62960;P63158;Q60668;Q61699;Q80XU3;Q99020;Q99KQ4	11
BP	GO:0051252	regulation of RNA metabolic process	19/70	159/1207	0.0009877	Purb;Txn1;Ppia;Tmsb4x;Hdgf;Actr2;Elob;Ybx1;Hmgb1;Hnrnpd;Hsph1;Nucks1;Hnrnpab;Nampt;Carhsp1;Hnrnpa0;Rpl11;Mbnl1;Bag3	O35295;P10639;P17742;P20065;P51859;P61161;P62869;P62960;P63158;Q60668;Q61699;Q80XU3;Q99020;Q99KQ4;Q9CR86;Q9CX86;Q9CXW4;Q9JKP5;Q9JLV1	19
BP	GO:0033365	protein localization to organelle	13/70	88/1207	0.00102576	Txn1;M6pr;Rab11a;Hdgf;Ufm1;Ybx1;Hsph1;Gphn;Grpel1;Rpl11;Sec13;Ap2b1;Bag3	P10639;P24668;P62492;P51859;P61961;P62960;Q61699;Q8BUV3;Q99LP6;Q9CXW4;Q9D1M0;Q9DBG3;Q9JLV1	13
BP	GO:0016070	RNA metabolic process	23/70	216/1207	0.00134942	Purb;Txn1;Ppia;Tmsb4x;Hdgf;Actr2;Rps15;Elob;Ybx1;Hmgb1;Hnrnpd;Hsph1;Nucks1;Eprs;Hnrnpab;Nampt;Rps21;Carhsp1;Hnrnpa0;Rpl11;Tars;Mbnl1;Bag3	O35295;P10639;P17742;P20065;P51859;P61161;P62843;P62869;P62960;P63158;Q60668;Q61699;Q80XU3;Q8CGC7;Q99020;Q99KQ4;Q9CQR2;Q9CR86;Q9CX86;Q9CXW4;Q9D0R2;Q9JKP5;Q9JLV1	23
BP	GO:0006355	regulation of transcription, DNA-templated	16/70	126/1207	0.00141108	Purb;Txn1;Ppia;Tmsb4x;Hdgf;Actr2;Elob;Ybx1;Hmgb1;Hnrnpd;Hsph1;Nucks1;Hnrnpab;Nampt;Rpl11;Bag3	O35295;P10639;P17742;P20065;P51859;P61161;P62869;P62960;P63158;Q60668;Q61699;Q80XU3;Q99020;Q99KQ4;Q9CXW4;Q9JLV1	16
BP	GO:0009894	regulation of catabolic process	14/70	103/1207	0.00151017	Fabp1;Dbi;Usp10;Ybx1;Hmgb1;Psme1;Psmd1;Hnrnpd;Ubxn1;Nampt;Carhsp1;Hnrnpa0;Rpl11;Bag3	P12710;P31786;P52479;P62960;P63158;P97371;Q3TXS7;Q60668;Q922Y1;Q99KQ4;Q9CR86;Q9CX86;Q9CXW4;Q9JLV1	14
BP	GO:1903506	regulation of nucleic acid-templated transcription	16/70	127/1207	0.00154103	Purb;Txn1;Ppia;Tmsb4x;Hdgf;Actr2;Elob;Ybx1;Hmgb1;Hnrnpd;Hsph1;Nucks1;Hnrnpab;Nampt;Rpl11;Bag3	O35295;P10639;P17742;P20065;P51859;P61161;P62869;P62960;P63158;Q60668;Q61699;Q80XU3;Q99020;Q99KQ4;Q9CXW4;Q9JLV1	16
BP	GO:2001141	regulation of RNA biosynthetic process	16/70	128/1207	0.00168103	Purb;Txn1;Ppia;Tmsb4x;Hdgf;Actr2;Elob;Ybx1;Hmgb1;Hnrnpd;Hsph1;Nucks1;Hnrnpab;Nampt;Rpl11;Bag3	O35295;P10639;P17742;P20065;P51859;P61161;P62869;P62960;P63158;Q60668;Q61699;Q80XU3;Q99020;Q99KQ4;Q9CXW4;Q9JLV1	16
BP	GO:0006351	transcription, DNA-templated	16/70	129/1207	0.00183167	Purb;Txn1;Ppia;Tmsb4x;Hdgf;Actr2;Elob;Ybx1;Hmgb1;Hnrnpd;Hsph1;Nucks1;Hnrnpab;Nampt;Rpl11;Bag3	O35295;P10639;P17742;P20065;P51859;P61161;P62869;P62960;P63158;Q60668;Q61699;Q80XU3;Q99020;Q99KQ4;Q9CXW4;Q9JLV1	16
BP	GO:0097659	nucleic acid-templated transcription	16/70	130/1207	0.0019936	Purb;Txn1;Ppia;Tmsb4x;Hdgf;Actr2;Elob;Ybx1;Hmgb1;Hnrnpd;Hsph1;Nucks1;Hnrnpab;Nampt;Rpl11;Bag3	O35295;P10639;P17742;P20065;P51859;P61161;P62869;P62960;P63158;Q60668;Q61699;Q80XU3;Q99020;Q99KQ4;Q9CXW4;Q9JLV1	16
BP	GO:0032774	RNA biosynthetic process	16/70	131/1207	0.00216747	Purb;Txn1;Ppia;Tmsb4x;Hdgf;Actr2;Elob;Ybx1;Hmgb1;Hnrnpd;Hsph1;Nucks1;Hnrnpab;Nampt;Rpl11;Bag3	O35295;P10639;P17742;P20065;P51859;P61161;P62869;P62960;P63158;Q60668;Q61699;Q80XU3;Q99020;Q99KQ4;Q9CXW4;Q9JLV1	16
BP	GO:0033554	cellular response to stress	17/70	147/1207	0.00284138	Comt;Txn1;Fabp1;Ppia;Usp10;Actr2;Ufm1;Ybx1;Hmgb1;Crip1;Hnrnpd;Hsph1;Nucks1;Cbs;Ubxn1;Nampt;Bag3	O88587;P10639;P12710;P17742;P52479;P61161;P61961;P62960;P63158;P63254;Q60668;Q61699;Q80XU3;Q91WT9;Q922Y1;Q99KQ4;Q9JLV1	17
BP	GO:0090304	nucleic acid metabolic process	24/70	242/1207	0.00289103	Purb;Txn1;Ppia;Tmsb4x;Hdgf;Usp10;Actr2;Rps15;Elob;Ybx1;Hmgb1;Hnrnpd;Hsph1;Nucks1;Eprs;Hnrnpab;Nampt;Rps21;Carhsp1;Hnrnpa0;Rpl11;Tars;Mbnl1;Bag3	O35295;P10639;P17742;P20065;P51859;P52479;P61161;P62843;P62869;P62960;P63158;Q60668;Q61699;Q80XU3;Q8CGC7;Q99020;Q99KQ4;Q9CQR2;Q9CR86;Q9CX86;Q9CXW4;Q9D0R2;Q9JKP5;Q9JLV1	24
BP	GO:0031330	negative regulation of cellular catabolic process	7/70	35/1207	0.00297467	Dbi;Ybx1;Hnrnpd;Ubxn1;Nampt;Hnrnpa0;Rpl11	P31786;P62960;Q60668;Q922Y1;Q99KQ4;Q9CX86;Q9CXW4	7
BP	GO:0051254	positive regulation of RNA metabolic process	11/70	78/1207	0.00384489	Tmsb4x;Hdgf;Actr2;Elob;Ybx1;Hmgb1;Hnrnpd;Hsph1;Nucks1;Hnrnpab;Nampt	P20065;P51859;P61161;P62869;P62960;P63158;Q60668;Q61699;Q80XU3;Q99020;Q99KQ4	11
BP	GO:0051171	regulation of nitrogen compound metabolic process	30/70	336/1207	0.00387863	Purb;Comt;Txn1;Fabp1;Ppia;Tmsb4x;Serpina1b;Rps2;Dbi;Hdgf;Actr2;Elob;Ybx1;Hmgb1;Psme1;Psmd1;Hnrnpd;Hsph1;Nucks1;Eprs;Eif3b;Cbs;Ubxn1;Hnrnpab;Nampt;Carhsp1;Hnrnpa0;Rpl11;Mbnl1;Bag3	O35295;O88587;P10639;P12710;P17742;P20065;P22599;P25444;P31786;P51859;P61161;P62869;P62960;P63158;P97371;Q3TXS7;Q60668;Q61699;Q80XU3;Q8CGC7;Q8JZQ9;Q91WT9;Q922Y1;Q99020;Q99KQ4;Q9CR86;Q9CX86;Q9CXW4;Q9JKP5;Q9JLV1	30
CC	GO:0005802	trans-Golgi network	4/72	12/1217	0.00388565	M6pr;Rab11a;Cltb;Lap3	P24668;P62492;Q6IRU5;Q9CPY7	4
BP	GO:0051641	cellular localization	22/70	225/1207	0.0055956	Txn1;Tmsb4x;M6pr;Dbi;Ranbp1;Rab11a;Hdgf;Actr2;Ufm1;Rps15;Ybx1;Cluh;Hsph1;Cltb;Gphn;Grpel1;Rpl11;Sec13;Ap2b1;Snap29;Bag3;Uso1	P10639;P20065;P24668;P31786;P34022;P62492;P51859;P61161;P61961;P62843;P62960;Q5SW19;Q61699;Q6IRU5;Q8BUV3;Q99LP6;Q9CXW4;Q9D1M0;Q9DBG3;Q9ERB0;Q9JLV1;Q9Z1Z0	22
BP	GO:0033036	macromolecule localization	25/70	273/1207	0.0071342	Slc10a1;Txn1;Fabp1;Ppia;Tmsb4x;M6pr;Dbi;Rab11a;Hdgf;Ufm1;Rps15;Ybx1;Hsph1;Cltb;Gphn;Eprs;Cpt1b;Grpel1;Rpl11;Sec13;Ap2b1;Snap29;Bag3;Tjp2;Uso1	O08705;P10639;P12710;P17742;P20065;P24668;P31786;P62492;P51859;P61961;P62843;P62960;Q61699;Q6IRU5;Q8BUV3;Q8CGC7;Q924X2;Q99LP6;Q9CXW4;Q9D1M0;Q9DBG3;Q9ERB0;Q9JLV1;Q9Z0U1;Q9Z1Z0	25
CC	GO:0005654	nucleoplasm	23/72	239/1217	0.00732633	Purb;Txn1;Fabp1;Rps2;Hdgf;Usp10;Rps15;Elob;Psme1;Hnrnpd;Hsph1;Nucks1;Ubxn1;Hnrnpab;Nampt;Grpel1;Lap3;Hnrnpa0;Rpl11;Cndp2;Sec13;Snap29;Mbnl1	O35295;P10639;P12710;P25444;P51859;P52479;P62843;P62869;P97371;Q60668;Q61699;Q80XU3;Q922Y1;Q99020;Q99KQ4;Q99LP6;Q9CPY7;Q9CX86;Q9CXW4;Q9D1A2;Q9D1M0;Q9ERB0;Q9JKP5	23
BP	GO:0019219	regulation of nucleobase-containing compound metabolic process	19/70	188/1207	0.00746932	Purb;Txn1;Ppia;Tmsb4x;Hdgf;Actr2;Elob;Ybx1;Hmgb1;Hnrnpd;Hsph1;Nucks1;Hnrnpab;Nampt;Carhsp1;Hnrnpa0;Rpl11;Mbnl1;Bag3	O35295;P10639;P17742;P20065;P51859;P61161;P62869;P62960;P63158;Q60668;Q61699;Q80XU3;Q99020;Q99KQ4;Q9CR86;Q9CX86;Q9CXW4;Q9JKP5;Q9JLV1	19
BP	GO:0009895	negative regulation of catabolic process	7/70	42/1207	0.0086021	Dbi;Ybx1;Hnrnpd;Ubxn1;Nampt;Hnrnpa0;Rpl11	P31786;P62960;Q60668;Q922Y1;Q99KQ4;Q9CX86;Q9CXW4	7
BP	GO:1903828	negative regulation of cellular protein localization	4/70	15/1207	0.0087098	Txn1;Ufm1;Hsph1;Bag3	P10639;P61961;Q61699;Q9JLV1	4
CC	GO:0030133	transport vesicle	5/72	23/1217	0.00918225	Dbi;Rab11a;Cltb;Sec13;Uso1	P31786;P62492;Q6IRU5;Q9D1M0;Q9Z1Z0	5
BP	GO:0006886	intracellular protein transport	12/70	100/1207	0.00970054	Txn1;M6pr;Rab11a;Ufm1;Rps15;Cltb;Grpel1;Rpl11;Sec13;Ap2b1;Bag3;Uso1	P10639;P24668;P62492;P61961;P62843;Q6IRU5;Q99LP6;Q9CXW4;Q9D1M0;Q9DBG3;Q9JLV1;Q9Z1Z0	12
BP	GO:0060255	regulation of macromolecule metabolic process	30/70	357/1207	0.0103037	Purb;Txn1;Fabp1;Ppia;Tmsb4x;Serpina1b;Rps2;Dbi;Hdgf;Actr2;Elob;Ybx1;Hmgb1;Crip1;Psme1;Psmd1;Hnrnpd;Hsph1;Nucks1;Eprs;Eif3b;Cbs;Ubxn1;Hnrnpab;Nampt;Carhsp1;Hnrnpa0;Rpl11;Mbnl1;Bag3	O35295;P10639;P12710;P17742;P20065;P22599;P25444;P31786;P51859;P61161;P62869;P62960;P63158;P63254;P97371;Q3TXS7;Q60668;Q61699;Q80XU3;Q8CGC7;Q8JZQ9;Q91WT9;Q922Y1;Q99020;Q99KQ4;Q9CR86;Q9CX86;Q9CXW4;Q9JKP5;Q9JLV1	30
BP	GO:2000112	regulation of cellular macromolecule biosynthetic process	19/70	195/1207	0.0111767	Purb;Txn1;Ppia;Tmsb4x;Dbi;Hdgf;Actr2;Elob;Ybx1;Hmgb1;Hnrnpd;Hsph1;Nucks1;Eprs;Eif3b;Hnrnpab;Nampt;Rpl11;Bag3	O35295;P10639;P17742;P20065;P31786;P51859;P61161;P62869;P62960;P63158;Q60668;Q61699;Q80XU3;Q8CGC7;Q8JZQ9;Q99020;Q99KQ4;Q9CXW4;Q9JLV1	19
MF	GO:0060589	nucleoside-triphosphatase regulator activity	5/73	24/1225	0.0114182	Ranbp1;Hsph1;Grpel1;Bag3;Dnaja2	P34022;Q61699;Q99LP6;Q9JLV1;Q9QYJ0	5
BP	GO:0072594	establishment of protein localization to organelle	8/70	55/1207	0.0115102	M6pr;Rab11a;Ufm1;Hsph1;Grpel1;Sec13;Ap2b1;Bag3	P24668;P62492;P61961;Q61699;Q99LP6;Q9D1M0;Q9DBG3;Q9JLV1	8
BP	GO:0000122	negative regulation of transcription by RNA polymerase II	6/70	35/1207	0.0130305	Purb;Txn1;Hdgf;Ybx1;Hnrnpab;Bag3	O35295;P10639;P51859;P62960;Q99020;Q9JLV1	6
BP	GO:0010556	regulation of macromolecule biosynthetic process	19/70	198/1207	0.0131681	Purb;Txn1;Ppia;Tmsb4x;Dbi;Hdgf;Actr2;Elob;Ybx1;Hmgb1;Hnrnpd;Hsph1;Nucks1;Eprs;Eif3b;Hnrnpab;Nampt;Rpl11;Bag3	O35295;P10639;P17742;P20065;P31786;P51859;P61161;P62869;P62960;P63158;Q60668;Q61699;Q80XU3;Q8CGC7;Q8JZQ9;Q99020;Q99KQ4;Q9CXW4;Q9JLV1	19
Reactome	R-MMU-8856828	Clathrin-mediated endocytosis	5/50	28/943	0.0133049	M6pr;Actr2;Cltb;Arpc5;Ap2b1	P24668;P61161;Q6IRU5;Q9CPW4;Q9DBG3	5
BP	GO:0051172	negative regulation of nitrogen compound metabolic process	16/70	157/1207	0.0136475	Purb;Comt;Txn1;Fabp1;Ppia;Serpina1b;Dbi;Hdgf;Ybx1;Hnrnpd;Eprs;Ubxn1;Hnrnpab;Hnrnpa0;Rpl11;Bag3	O35295;O88587;P10639;P12710;P17742;P22599;P31786;P51859;P62960;Q60668;Q8CGC7;Q922Y1;Q99020;Q9CX86;Q9CXW4;Q9JLV1	16
BP	GO:0010506	regulation of autophagy	4/70	17/1207	0.0139025	Usp10;Hmgb1;Nampt;Bag3	P52479;P63158;Q99KQ4;Q9JLV1	4
BP	GO:0043487	regulation of RNA stability	4/70	17/1207	0.0139025	Ybx1;Hnrnpd;Carhsp1;Hnrnpa0	P62960;Q60668;Q9CR86;Q9CX86	4
BP	GO:0043488	regulation of mRNA stability	4/70	17/1207	0.0139025	Ybx1;Hnrnpd;Carhsp1;Hnrnpa0	P62960;Q60668;Q9CR86;Q9CX86	4
BP	GO:1904950	negative regulation of establishment of protein localization	4/70	17/1207	0.0139025	Txn1;Ufm1;Hsph1;Bag3	P10639;P61961;Q61699;Q9JLV1	4
Reactome	R-MMU-72695	Formation of the ternary complex, and subsequently, the 43S complex	6/50	39/943	0.0139196	Rps2;Rps20;Rps15a;Rps15;Eif3b;Rps21	P25444;P60867;P62245;P62843;Q8JZQ9;Q9CQR2	6
BP	GO:0046700	heterocycle catabolic process	8/70	57/1207	0.0142197	Gsta3;Ybx1;Urad;Hnrnpd;Qprt;Nudt7;Carhsp1;Hnrnpa0	P30115;P62960;Q283N4;Q60668;Q91X91;Q99P30;Q9CR86;Q9CX86	8
Reactome	R-MMU-199991	Membrane Trafficking	9/50	76/943	0.014685	M6pr;Rab11a;Actr2;Cltb;Arpc5;Sec13;Ap2b1;Snap29;Uso1	P24668;P62492;P61161;Q6IRU5;Q9CPW4;Q9D1M0;Q9DBG3;Q9ERB0;Q9Z1Z0	9
BP	GO:0031324	negative regulation of cellular metabolic process	17/70	172/1207	0.0146999	Purb;Comt;Txn1;Fabp1;Ppia;Serpina1b;Dbi;Hdgf;Ybx1;Hnrnpd;Eprs;Ubxn1;Hnrnpab;Nampt;Hnrnpa0;Rpl11;Bag3	O35295;O88587;P10639;P12710;P17742;P22599;P31786;P51859;P62960;Q60668;Q8CGC7;Q922Y1;Q99020;Q99KQ4;Q9CX86;Q9CXW4;Q9JLV1	17
CC	GO:0030662	coated vesicle membrane	4/72	17/1217	0.0149013	Cltb;Sec13;Ap2b1;Uso1	Q6IRU5;Q9D1M0;Q9DBG3;Q9Z1Z0	4
BP	GO:0080090	regulation of primary metabolic process	30/70	367/1207	0.0156615	Purb;Comt;Txn1;Fabp1;Ppia;Tmsb4x;Serpina1b;Rps2;Dbi;Hdgf;Actr2;Elob;Ybx1;Hmgb1;Psme1;Psmd1;Hnrnpd;Hsph1;Nucks1;Eprs;Eif3b;Cbs;Ubxn1;Hnrnpab;Nampt;Carhsp1;Hnrnpa0;Rpl11;Mbnl1;Bag3	O35295;O88587;P10639;P12710;P17742;P20065;P22599;P25444;P31786;P51859;P61161;P62869;P62960;P63158;P97371;Q3TXS7;Q60668;Q61699;Q80XU3;Q8CGC7;Q8JZQ9;Q91WT9;Q922Y1;Q99020;Q99KQ4;Q9CR86;Q9CX86;Q9CXW4;Q9JKP5;Q9JLV1	30
BP	GO:0043489	RNA stabilization	3/70	10/1207	0.0167074	Ybx1;Hnrnpd;Hnrnpa0	P62960;Q60668;Q9CX86	3
BP	GO:0048255	mRNA stabilization	3/70	10/1207	0.0167074	Ybx1;Hnrnpd;Hnrnpa0	P62960;Q60668;Q9CX86	3
BP	GO:0006914	autophagy	6/70	37/1207	0.0170191	Usp10;Ufm1;Hmgb1;Nampt;Snap29;Bag3	P52479;P61961;P63158;Q99KQ4;Q9ERB0;Q9JLV1	6
BP	GO:0034504	protein localization to nucleus	6/70	37/1207	0.0170191	Txn1;Hdgf;Ufm1;Rpl11;Sec13;Bag3	P10639;P51859;P61961;Q9CXW4;Q9D1M0;Q9JLV1	6
BP	GO:0061919	process utilizing autophagic mechanism	6/70	37/1207	0.0170191	Usp10;Ufm1;Hmgb1;Nampt;Snap29;Bag3	P52479;P61961;P63158;Q99KQ4;Q9ERB0;Q9JLV1	6
BP	GO:0034645	cellular macromolecule biosynthetic process	25/70	292/1207	0.0174001	Purb;Txn1;Ppia;Tmsb4x;Serpina1b;Rps2;Dbi;Hdgf;Rps20;Actr2;Rps15;Elob;Ybx1;Hmgb1;Hnrnpd;Hsph1;Nucks1;Eprs;Eif3b;Hnrnpab;Nampt;Rps21;Rpl11;Tars;Bag3	O35295;P10639;P17742;P20065;P22599;P25444;P31786;P51859;P60867;P61161;P62843;P62869;P62960;P63158;Q60668;Q61699;Q80XU3;Q8CGC7;Q8JZQ9;Q99020;Q99KQ4;Q9CQR2;Q9CXW4;Q9D0R2;Q9JLV1	25
BP	GO:0034613	cellular protein localization	17/70	176/1207	0.0183425	Txn1;Tmsb4x;M6pr;Rab11a;Hdgf;Ufm1;Rps15;Ybx1;Hsph1;Cltb;Gphn;Grpel1;Rpl11;Sec13;Ap2b1;Bag3;Uso1	P10639;P20065;P24668;P62492;P51859;P61961;P62843;P62960;Q61699;Q6IRU5;Q8BUV3;Q99LP6;Q9CXW4;Q9D1M0;Q9DBG3;Q9JLV1;Q9Z1Z0	17
BP	GO:0031323	regulation of cellular metabolic process	30/70	371/1207	0.0183709	Purb;Comt;Txn1;Fabp1;Ppia;Tmsb4x;Serpina1b;Rps2;Dbi;Hdgf;Usp10;Actr2;Elob;Ybx1;Hmgb1;Psme1;Hnrnpd;Hsph1;Nucks1;Eprs;Eif3b;Cbs;Ubxn1;Hnrnpab;Nampt;Carhsp1;Hnrnpa0;Rpl11;Mbnl1;Bag3	O35295;O88587;P10639;P12710;P17742;P20065;P22599;P25444;P31786;P51859;P52479;P61161;P62869;P62960;P63158;P97371;Q60668;Q61699;Q80XU3;Q8CGC7;Q8JZQ9;Q91WT9;Q922Y1;Q99020;Q99KQ4;Q9CR86;Q9CX86;Q9CXW4;Q9JKP5;Q9JLV1	30
BP	GO:0080135	regulation of cellular response to stress	8/70	60/1207	0.0191247	Txn1;Ppia;Actr2;Ybx1;Hmgb1;Hsph1;Ubxn1;Nampt	P10639;P17742;P61161;P62960;P63158;Q61699;Q922Y1;Q99KQ4	8
BP	GO:0070727	cellular macromolecule localization	17/70	177/1207	0.0193556	Txn1;Tmsb4x;M6pr;Rab11a;Hdgf;Ufm1;Rps15;Ybx1;Hsph1;Cltb;Gphn;Grpel1;Rpl11;Sec13;Ap2b1;Bag3;Uso1	P10639;P20065;P24668;P62492;P51859;P61961;P62843;P62960;Q61699;Q6IRU5;Q8BUV3;Q99LP6;Q9CXW4;Q9D1M0;Q9DBG3;Q9JLV1;Q9Z1Z0	17
BP	GO:0009059	macromolecule biosynthetic process	25/70	295/1207	0.0197907	Purb;Txn1;Ppia;Tmsb4x;Serpina1b;Rps2;Dbi;Hdgf;Rps20;Actr2;Rps15;Elob;Ybx1;Hmgb1;Hnrnpd;Hsph1;Nucks1;Eprs;Eif3b;Hnrnpab;Nampt;Rps21;Rpl11;Tars;Bag3	O35295;P10639;P17742;P20065;P22599;P25444;P31786;P51859;P60867;P61161;P62843;P62869;P62960;P63158;Q60668;Q61699;Q80XU3;Q8CGC7;Q8JZQ9;Q99020;Q99KQ4;Q9CQR2;Q9CXW4;Q9D0R2;Q9JLV1	25
BP	GO:0051649	establishment of localization in cell	16/70	164/1207	0.0203991	Txn1;M6pr;Dbi;Ranbp1;Rab11a;Actr2;Ufm1;Rps15;Cltb;Grpel1;Rpl11;Sec13;Ap2b1;Snap29;Bag3;Uso1	P10639;P24668;P31786;P34022;P62492;P61161;P61961;P62843;Q6IRU5;Q99LP6;Q9CXW4;Q9D1M0;Q9DBG3;Q9ERB0;Q9JLV1;Q9Z1Z0	16
BP	GO:0032869	cellular response to insulin stimulus	4/70	19/1207	0.0207329	Ybx1;Nucks1;Eprs;Uso1	P62960;Q80XU3;Q8CGC7;Q9Z1Z0	4
BP	GO:0061013	regulation of mRNA catabolic process	4/70	19/1207	0.0207329	Ybx1;Hnrnpd;Carhsp1;Hnrnpa0	P62960;Q60668;Q9CR86;Q9CX86	4
BP	GO:0051640	organelle localization	6/70	39/1207	0.0217839	Rab11a;Actr2;Rps15;Cluh;Snap29;Uso1	P62492;P61161;P62843;Q5SW19;Q9ERB0;Q9Z1Z0	6
BP	GO:1902373	negative regulation of mRNA catabolic process	3/70	11/1207	0.0220297	Ybx1;Hnrnpd;Hnrnpa0	P62960;Q60668;Q9CX86	3
BP	GO:1903202	negative regulation of oxidative stress-induced cell death	3/70	11/1207	0.0220297	Txn1;Ppia;Hsph1	P10639;P17742;Q61699	3
CC	GO:0030658	transport vesicle membrane	3/72	11/1217	0.0232442	Cltb;Sec13;Uso1	Q6IRU5;Q9D1M0;Q9Z1Z0	3
BP	GO:0046907	intracellular transport	14/70	139/1207	0.0234906	Txn1;M6pr;Ranbp1;Rab11a;Actr2;Ufm1;Rps15;Cltb;Grpel1;Rpl11;Sec13;Ap2b1;Bag3;Uso1	P10639;P24668;P34022;P62492;P61161;P61961;P62843;Q6IRU5;Q99LP6;Q9CXW4;Q9D1M0;Q9DBG3;Q9JLV1;Q9Z1Z0	14
BP	GO:0071702	organic substance transport	20/70	224/1207	0.0234915	Slc10a1;Txn1;Fabp1;Ppia;M6pr;Dbi;Rab11a;Ufm1;Rps15;Ybx1;Cltb;Eprs;Cpt1b;Grpel1;Rpl11;Sec13;Ap2b1;Snap29;Bag3;Uso1	O08705;P10639;P12710;P17742;P24668;P31786;P62492;P61961;P62843;P62960;Q6IRU5;Q8CGC7;Q924X2;Q99LP6;Q9CXW4;Q9D1M0;Q9DBG3;Q9ERB0;Q9JLV1;Q9Z1Z0	20
MF	GO:0030545	receptor regulator activity	3/73	11/1225	0.0237033	Hdgf;Hmgb1;Nampt	P51859;P63158;Q99KQ4	3
MF	GO:0030546	signaling receptor activator activity	3/73	11/1225	0.0237033	Hdgf;Hmgb1;Nampt	P51859;P63158;Q99KQ4	3
MF	GO:0048018	receptor ligand activity	3/73	11/1225	0.0237033	Hdgf;Hmgb1;Nampt	P51859;P63158;Q99KQ4	3
CC	GO:0098791	Golgi apparatus subcompartment	5/72	29/1217	0.0245448	M6pr;Rab11a;Cltb;Lap3;Uso1	P24668;P62492;Q6IRU5;Q9CPY7;Q9Z1Z0	5
Reactome	R-MMU-72649	Translation initiation complex formation	6/50	44/943	0.024548	Rps2;Rps20;Rps15a;Rps15;Eif3b;Rps21	P25444;P60867;P62245;P62843;Q8JZQ9;Q9CQR2	6
Reactome	R-MMU-72662	Activation of the mRNA upon binding of the cap-binding complex and eIFs, and subsequent binding to 43S	6/50	44/943	0.024548	Rps2;Rps20;Rps15a;Rps15;Eif3b;Rps21	P25444;P60867;P62245;P62843;Q8JZQ9;Q9CQR2	6
Reactome	R-MMU-72702	Ribosomal scanning and start codon recognition	6/50	44/943	0.024548	Rps2;Rps20;Rps15a;Rps15;Eif3b;Rps21	P25444;P60867;P62245;P62843;Q8JZQ9;Q9CQR2	6
BP	GO:1901361	organic cyclic compound catabolic process	9/70	75/1207	0.0250063	Comt;Gsta3;Ybx1;Urad;Hnrnpd;Qprt;Nudt7;Carhsp1;Hnrnpa0	O88587;P30115;P62960;Q283N4;Q60668;Q91X91;Q99P30;Q9CR86;Q9CX86	9
BP	GO:2000113	negative regulation of cellular macromolecule biosynthetic process	9/70	75/1207	0.0250063	Purb;Txn1;Dbi;Hdgf;Ybx1;Hnrnpd;Eprs;Hnrnpab;Bag3	O35295;P10639;P31786;P51859;P62960;Q60668;Q8CGC7;Q99020;Q9JLV1	9
MF	GO:0003690	double-stranded DNA binding	5/73	29/1225	0.0252644	Purb;Hdgf;Ybx1;Hmgb1;Nucks1	O35295;P51859;P62960;P63158;Q80XU3	5
BP	GO:0044260	cellular macromolecule metabolic process	37/70	494/1207	0.025395	Purb;Ctsb;Txn1;Fabp1;Ppia;Tmsb4x;Serpina1b;Rps2;Dbi;Hdgf;Usp10;Rps20;Actr2;Ufm1;Rps15;Elob;Ybx1;Hmgb1;Psme1;Psmd1;Hnrnpd;Hsph1;Nucks1;Gphn;Eprs;Eif3b;Cbs;Ubxn1;Hnrnpab;Nampt;Rps21;Carhsp1;Hnrnpa0;Rpl11;Tars;Ap2b1;Bag3	O35295;P10605;P10639;P12710;P17742;P20065;P22599;P25444;P31786;P51859;P52479;P60867;P61161;P61961;P62843;P62869;P62960;P63158;P97371;Q3TXS7;Q60668;Q61699;Q80XU3;Q8BUV3;Q8CGC7;Q8JZQ9;Q91WT9;Q922Y1;Q99020;Q99KQ4;Q9CQR2;Q9CR86;Q9CX86;Q9CXW4;Q9D0R2;Q9DBG3;Q9JLV1	37
BP	GO:0006820	anion transport	20/70	226/1207	0.0257504	Slc10a1;Txn1;Fabp1;Ppia;M6pr;Dbi;Rab11a;Ufm1;Rps15;Ybx1;Cltb;Eprs;Cpt1b;Grpel1;Rpl11;Sec13;Ap2b1;Snap29;Bag3;Uso1	O08705;P10639;P12710;P17742;P24668;P31786;P62492;P61961;P62843;P62960;Q6IRU5;Q8CGC7;Q924X2;Q99LP6;Q9CXW4;Q9D1M0;Q9DBG3;Q9ERB0;Q9JLV1;Q9Z1Z0	20
BP	GO:0008104	protein localization	20/70	227/1207	0.0269417	Txn1;Ppia;Tmsb4x;M6pr;Rab11a;Hdgf;Ufm1;Rps15;Ybx1;Hsph1;Cltb;Gphn;Grpel1;Rpl11;Sec13;Ap2b1;Snap29;Bag3;Tjp2;Uso1	P10639;P17742;P20065;P24668;P62492;P51859;P61961;P62843;P62960;Q61699;Q6IRU5;Q8BUV3;Q99LP6;Q9CXW4;Q9D1M0;Q9DBG3;Q9ERB0;Q9JLV1;Q9Z0U1;Q9Z1Z0	20
BP	GO:0010468	regulation of gene expression	22/70	257/1207	0.0271714	Purb;Txn1;Ppia;Tmsb4x;Hdgf;Actr2;Elob;Ybx1;Hmgb1;Crip1;Hnrnpd;Hsph1;Nucks1;Eprs;Eif3b;Hnrnpab;Nampt;Carhsp1;Hnrnpa0;Rpl11;Mbnl1;Bag3	O35295;P10639;P17742;P20065;P51859;P61161;P62869;P62960;P63158;P63254;Q60668;Q61699;Q80XU3;Q8CGC7;Q8JZQ9;Q99020;Q99KQ4;Q9CR86;Q9CX86;Q9CXW4;Q9JKP5;Q9JLV1	22
Reactome	R-MMU-3371453	Regulation of HSF1-mediated heat shock response	3/50	13/943	0.0275442	Hsph1;Sec13;Bag3	Q61699;Q9D1M0;Q9JLV1	3
BP	GO:0051179	localization	31/70	398/1207	0.0277925	Slc10a1;Comt;Txn1;Fabp1;Ppia;Tmsb4x;M6pr;Dbi;Ranbp1;Rab11a;Hdgf;Actr2;Ufm1;Rps15;Ybx1;Hmgb1;Cluh;Hsph1;Cltb;Gphn;Eprs;Cpt1b;Grpel1;Arpc5;Rpl11;Sec13;Ap2b1;Snap29;Bag3;Tjp2;Uso1	O08705;O88587;P10639;P12710;P17742;P20065;P24668;P31786;P34022;P62492;P51859;P61161;P61961;P62843;P62960;P63158;Q5SW19;Q61699;Q6IRU5;Q8BUV3;Q8CGC7;Q924X2;Q99LP6;Q9CPW4;Q9CXW4;Q9D1M0;Q9DBG3;Q9ERB0;Q9JLV1;Q9Z0U1;Q9Z1Z0	31
BP	GO:0006310	DNA recombination	3/70	12/1207	0.0281704	Actr2;Hmgb1;Nucks1	P61161;P63158;Q80XU3	3
BP	GO:0018958	phenol-containing compound metabolic process	3/70	12/1207	0.0281704	Comt;Ctsb;Sult1d1	O88587;P10605;Q3UZZ6	3
BP	GO:0098760	response to interleukin-7	3/70	12/1207	0.0281704	Hdgf;Ybx1;Hmgb1	P51859;P62960;P63158	3
BP	GO:0098761	cellular response to interleukin-7	3/70	12/1207	0.0281704	Hdgf;Ybx1;Hmgb1	P51859;P62960;P63158	3
BP	GO:0046483	heterocycle metabolic process	31/70	399/1207	0.0288057	Purb;Txn1;Ppia;Tmsb4x;Gsta3;Hdgf;Usp10;Actr2;Rps15;Elob;Ybx1;Hmgb1;Urad;Hnrnpd;Hsph1;Nucks1;Gphn;Eprs;Hmgcs1;Qprt;Hnrnpab;Nampt;Nudt7;Rps21;Carhsp1;Hnrnpa0;Rpl11;Tars;Mbnl1;Bag3;Hebp1	O35295;P10639;P17742;P20065;P30115;P51859;P52479;P61161;P62843;P62869;P62960;P63158;Q283N4;Q60668;Q61699;Q80XU3;Q8BUV3;Q8CGC7;Q8JZK9;Q91X91;Q99020;Q99KQ4;Q99P30;Q9CQR2;Q9CR86;Q9CX86;Q9CXW4;Q9D0R2;Q9JKP5;Q9JLV1;Q9R257	31
MF	GO:0043565	sequence-specific DNA binding	5/73	30/1225	0.02894	Purb;Hdgf;Ybx1;Erh;Hnrnpd	O35295;P51859;P62960;P84089;Q60668	5
Reactome	R-MMU-5653656	Vesicle-mediated transport	9/50	85/943	0.0292165	M6pr;Rab11a;Actr2;Cltb;Arpc5;Sec13;Ap2b1;Snap29;Uso1	P24668;P62492;P61161;Q6IRU5;Q9CPW4;Q9D1M0;Q9DBG3;Q9ERB0;Q9Z1Z0	9
BP	GO:0010558	negative regulation of macromolecule biosynthetic process	9/70	77/1207	0.0292291	Purb;Txn1;Dbi;Hdgf;Ybx1;Hnrnpd;Eprs;Hnrnpab;Bag3	O35295;P10639;P31786;P51859;P62960;Q60668;Q8CGC7;Q99020;Q9JLV1	9
BP	GO:1901360	organic cyclic compound metabolic process	35/70	465/1207	0.0294167	Purb;Comt;Ctsb;Txn1;Ppia;Tmsb4x;Gsta3;Hdgf;Usp10;Actr2;Rps15;Elob;Ybx1;Hmgb1;Urad;Dhrs11;Sult1d1;Hnrnpd;Hsph1;Nucks1;Gphn;Eprs;Hmgcs1;Qprt;Hnrnpab;Nampt;Nudt7;Rps21;Carhsp1;Hnrnpa0;Rpl11;Tars;Mbnl1;Bag3;Hebp1	O35295;O88587;P10605;P10639;P17742;P20065;P30115;P51859;P52479;P61161;P62843;P62869;P62960;P63158;Q283N4;Q3U0B3;Q3UZZ6;Q60668;Q61699;Q80XU3;Q8BUV3;Q8CGC7;Q8JZK9;Q91X91;Q99020;Q99KQ4;Q99P30;Q9CQR2;Q9CR86;Q9CX86;Q9CXW4;Q9D0R2;Q9JKP5;Q9JLV1;Q9R257	35
BP	GO:0019222	regulation of metabolic process	32/70	416/1207	0.0296406	Purb;Comt;Txn1;Fabp1;Ppia;Tmsb4x;Serpina1b;Rps2;Dbi;Hdgf;Usp10;Actr2;Elob;Ybx1;Hmgb1;Crip1;Psme1;Psmd1;Hnrnpd;Hsph1;Nucks1;Eprs;Eif3b;Cbs;Ubxn1;Hnrnpab;Nampt;Carhsp1;Hnrnpa0;Rpl11;Mbnl1;Bag3	O35295;O88587;P10639;P12710;P17742;P20065;P22599;P25444;P31786;P51859;P52479;P61161;P62869;P62960;P63158;P63254;P97371;Q3TXS7;Q60668;Q61699;Q80XU3;Q8CGC7;Q8JZQ9;Q91WT9;Q922Y1;Q99020;Q99KQ4;Q9CR86;Q9CX86;Q9CXW4;Q9JKP5;Q9JLV1	32
BP	GO:0045935	positive regulation of nucleobase-containing compound metabolic process	11/70	103/1207	0.0301439	Tmsb4x;Hdgf;Actr2;Elob;Ybx1;Hmgb1;Hnrnpd;Hsph1;Nucks1;Hnrnpab;Nampt	P20065;P51859;P61161;P62869;P62960;P63158;Q60668;Q61699;Q80XU3;Q99020;Q99KQ4	11
CC	GO:0030135	coated vesicle	4/72	21/1217	0.0313129	Cltb;Sec13;Ap2b1;Uso1	Q6IRU5;Q9D1M0;Q9DBG3;Q9Z1Z0	4
CC	GO:0022627	cytosolic small ribosomal subunit	5/72	31/1217	0.0320252	Rps2;Rps20;Rps15a;Rps15;Rps21	P25444;P60867;P62245;P62843;Q9CQR2	5
CC	GO:0031981	nuclear lumen	24/72	287/1217	0.0342764	Purb;Txn1;Fabp1;Rps2;Hdgf;Usp10;Rps15;Elob;Psme1;Hnrnpd;Hsph1;Nucks1;Ubxn1;Hnrnpab;Nampt;Grpel1;Lap3;Hnrnpa0;Rpl11;Cndp2;Sec13;Snap29;Mbnl1;Uso1	O35295;P10639;P12710;P25444;P51859;P52479;P62843;P62869;P97371;Q60668;Q61699;Q80XU3;Q922Y1;Q99020;Q99KQ4;Q99LP6;Q9CPY7;Q9CX86;Q9CXW4;Q9D1A2;Q9D1M0;Q9ERB0;Q9JKP5;Q9Z1Z0	24
BP	GO:0034654	nucleobase-containing compound biosynthetic process	19/70	218/1207	0.0347996	Purb;Txn1;Ppia;Tmsb4x;Hdgf;Actr2;Elob;Ybx1;Hmgb1;Urad;Hnrnpd;Hsph1;Nucks1;Qprt;Hnrnpab;Nampt;Nudt7;Rpl11;Bag3	O35295;P10639;P17742;P20065;P51859;P61161;P62869;P62960;P63158;Q283N4;Q60668;Q61699;Q80XU3;Q91X91;Q99020;Q99KQ4;Q99P30;Q9CXW4;Q9JLV1	19
BP	GO:0018130	heterocycle biosynthetic process	20/70	233/1207	0.0350141	Purb;Txn1;Ppia;Tmsb4x;Hdgf;Actr2;Elob;Ybx1;Hmgb1;Urad;Hnrnpd;Hsph1;Nucks1;Gphn;Qprt;Hnrnpab;Nampt;Nudt7;Rpl11;Bag3	O35295;P10639;P17742;P20065;P51859;P61161;P62869;P62960;P63158;Q283N4;Q60668;Q61699;Q80XU3;Q8BUV3;Q91X91;Q99020;Q99KQ4;Q99P30;Q9CXW4;Q9JLV1	20
BP	GO:0009893	positive regulation of metabolic process	21/70	248/1207	0.0350178	Comt;Txn1;Fabp1;Ppia;Tmsb4x;Rps2;Dbi;Hdgf;Actr2;Elob;Ybx1;Hmgb1;Psme1;Hnrnpd;Hsph1;Nucks1;Hnrnpab;Nampt;Hnrnpa0;Rpl11;Bag3	O88587;P10639;P12710;P17742;P20065;P25444;P31786;P51859;P61161;P62869;P62960;P63158;P97371;Q60668;Q61699;Q80XU3;Q99020;Q99KQ4;Q9CX86;Q9CXW4;Q9JLV1	21
BP	GO:0007565	female pregnancy	3/70	13/1207	0.035126	Comt;Ctsb;Cbs	O88587;P10605;Q91WT9	3
BP	GO:0070301	cellular response to hydrogen peroxide	3/70	13/1207	0.035126	Txn1;Fabp1;Hsph1	P10639;P12710;Q61699	3
BP	GO:0072655	establishment of protein localization to mitochondrion	3/70	13/1207	0.035126	Hsph1;Grpel1;Bag3	Q61699;Q99LP6;Q9JLV1	3
BP	GO:1902369	negative regulation of RNA catabolic process	3/70	13/1207	0.035126	Ybx1;Hnrnpd;Hnrnpa0	P62960;Q60668;Q9CX86	3
BP	GO:0006725	cellular aromatic compound metabolic process	32/70	421/1207	0.0352132	Purb;Comt;Ctsb;Txn1;Ppia;Tmsb4x;Hdgf;Usp10;Actr2;Rps15;Elob;Ybx1;Hmgb1;Urad;Sult1d1;Hnrnpd;Hsph1;Nucks1;Eprs;Hmgcs1;Qprt;Hnrnpab;Nampt;Nudt7;Rps21;Carhsp1;Hnrnpa0;Rpl11;Tars;Mbnl1;Bag3;Hebp1	O35295;O88587;P10605;P10639;P17742;P20065;P51859;P52479;P61161;P62843;P62869;P62960;P63158;Q283N4;Q3UZZ6;Q60668;Q61699;Q80XU3;Q8CGC7;Q8JZK9;Q91X91;Q99020;Q99KQ4;Q99P30;Q9CQR2;Q9CR86;Q9CX86;Q9CXW4;Q9D0R2;Q9JKP5;Q9JLV1;Q9R257	32
BP	GO:0010557	positive regulation of macromolecule biosynthetic process	11/70	106/1207	0.0364401	Tmsb4x;Hdgf;Actr2;Elob;Ybx1;Hmgb1;Hnrnpd;Hsph1;Nucks1;Hnrnpab;Nampt	P20065;P51859;P61161;P62869;P62960;P63158;Q60668;Q61699;Q80XU3;Q99020;Q99KQ4	11
BP	GO:0031327	negative regulation of cellular biosynthetic process	9/70	80/1207	0.0364774	Purb;Txn1;Dbi;Hdgf;Ybx1;Hnrnpd;Eprs;Hnrnpab;Bag3	O35295;P10639;P31786;P51859;P62960;Q60668;Q8CGC7;Q99020;Q9JLV1	9
BP	GO:0051234	establishment of localization	26/70	326/1207	0.0364962	Slc10a1;Comt;Txn1;Fabp1;Ppia;M6pr;Dbi;Ranbp1;Rab11a;Actr2;Ufm1;Rps15;Ybx1;Hsph1;Cltb;Gphn;Eprs;Cpt1b;Grpel1;Rpl11;Sec13;Ap2b1;Snap29;Bag3;Tjp2;Uso1	O08705;O88587;P10639;P12710;P17742;P24668;P31786;P34022;P62492;P61161;P61961;P62843;P62960;Q61699;Q6IRU5;Q8BUV3;Q8CGC7;Q924X2;Q99LP6;Q9CXW4;Q9D1M0;Q9DBG3;Q9ERB0;Q9JLV1;Q9Z0U1;Q9Z1Z0	26
BP	GO:1901698	response to nitrogen compound	10/70	93/1207	0.0368184	Txn1;Serpina1b;Ybx1;Hnrnpd;Nucks1;Eprs;Hmgcs1;Cbs;Ubxn1;Uso1	P10639;P22599;P62960;Q60668;Q80XU3;Q8CGC7;Q8JZK9;Q91WT9;Q922Y1;Q9Z1Z0	10
BP	GO:1901362	organic cyclic compound biosynthetic process	22/70	265/1207	0.0377296	Purb;Txn1;Ppia;Tmsb4x;Hdgf;Actr2;Elob;Ybx1;Hmgb1;Urad;Dhrs11;Hnrnpd;Hsph1;Nucks1;Gphn;Hmgcs1;Qprt;Hnrnpab;Nampt;Nudt7;Rpl11;Bag3	O35295;P10639;P17742;P20065;P51859;P61161;P62869;P62960;P63158;Q283N4;Q3U0B3;Q60668;Q61699;Q80XU3;Q8BUV3;Q8JZK9;Q91X91;Q99020;Q99KQ4;Q99P30;Q9CXW4;Q9JLV1	22
BP	GO:0010243	response to organonitrogen compound	9/70	81/1207	0.0391488	Serpina1b;Ybx1;Hnrnpd;Nucks1;Eprs;Hmgcs1;Cbs;Ubxn1;Uso1	P22599;P62960;Q60668;Q80XU3;Q8CGC7;Q8JZK9;Q91WT9;Q922Y1;Q9Z1Z0	9
BP	GO:0034097	response to cytokine	9/70	81/1207	0.0391488	Serpina1b;Rps2;Hdgf;Usp10;Actr2;Ybx1;Hmgb1;Eprs;Tjp2	P22599;P25444;P51859;P52479;P61161;P62960;P63158;Q8CGC7;Q9Z0U1	9
BP	GO:0045184	establishment of protein localization	16/70	177/1207	0.0395085	Txn1;Ppia;M6pr;Rab11a;Ufm1;Rps15;Hsph1;Cltb;Gphn;Grpel1;Rpl11;Sec13;Ap2b1;Snap29;Bag3;Uso1	P10639;P17742;P24668;P62492;P61961;P62843;Q61699;Q6IRU5;Q8BUV3;Q99LP6;Q9CXW4;Q9D1M0;Q9DBG3;Q9ERB0;Q9JLV1;Q9Z1Z0	16
BP	GO:0032868	response to insulin	4/70	23/1207	0.0397532	Ybx1;Nucks1;Eprs;Uso1	P62960;Q80XU3;Q8CGC7;Q9Z1Z0	4
BP	GO:0006950	response to stress	22/70	268/1207	0.0424115	Comt;Txn1;Fabp1;Ppia;Serpina1b;Dbi;Usp10;Actr2;Ufm1;Ybx1;Hmgb1;Crip1;Hnrnpd;Hsph1;Nucks1;Eprs;Cbs;Ubxn1;Nampt;Hnrnpa0;Bag3;Dnaja2	O88587;P10639;P12710;P17742;P22599;P31786;P52479;P61161;P61961;P62960;P63158;P63254;Q60668;Q61699;Q80XU3;Q8CGC7;Q91WT9;Q922Y1;Q99KQ4;Q9CX86;Q9JLV1;Q9QYJ0	22
BP	GO:0031397	negative regulation of protein ubiquitination	3/70	14/1207	0.042885	Ppia;Ubxn1;Rpl11	P17742;Q922Y1;Q9CXW4	3
BP	GO:0044706	multi-multicellular organism process	3/70	14/1207	0.042885	Comt;Ctsb;Cbs	O88587;P10605;Q91WT9	3
BP	GO:0070585	protein localization to mitochondrion	3/70	14/1207	0.042885	Hsph1;Grpel1;Bag3	Q61699;Q99LP6;Q9JLV1	3
BP	GO:1902414	protein localization to cell junction	3/70	14/1207	0.042885	Rab11a;Gphn;Tjp2	P62492;Q8BUV3;Q9Z0U1	3
BP	GO:1903321	negative regulation of protein modification by small protein conjugation or removal	3/70	14/1207	0.042885	Ppia;Ubxn1;Rpl11	P17742;Q922Y1;Q9CXW4	3
BP	GO:0031326	regulation of cellular biosynthetic process	19/70	223/1207	0.0430558	Purb;Txn1;Ppia;Tmsb4x;Dbi;Hdgf;Actr2;Elob;Ybx1;Hmgb1;Hnrnpd;Hsph1;Nucks1;Eprs;Eif3b;Hnrnpab;Nampt;Rpl11;Bag3	O35295;P10639;P17742;P20065;P31786;P51859;P61161;P62869;P62960;P63158;Q60668;Q61699;Q80XU3;Q8CGC7;Q8JZQ9;Q99020;Q99KQ4;Q9CXW4;Q9JLV1	19
BP	GO:0006402	mRNA catabolic process	4/70	24/1207	0.0456681	Ybx1;Hnrnpd;Carhsp1;Hnrnpa0	P62960;Q60668;Q9CR86;Q9CX86	4
BP	GO:0009314	response to radiation	4/70	24/1207	0.0456681	Txn1;Crip1;Nucks1;Cpt1b	P10639;P63254;Q80XU3;Q924X2	4
BP	GO:0016050	vesicle organization	4/70	24/1207	0.0456681	Rab11a;Sec13;Snap29;Uso1	P62492;Q9D1M0;Q9ERB0;Q9Z1Z0	4
BP	GO:0031396	regulation of protein ubiquitination	4/70	24/1207	0.0456681	Ppia;Rps2;Ubxn1;Rpl11	P17742;P25444;Q922Y1;Q9CXW4	4
BP	GO:0031503	protein-containing complex localization	4/70	24/1207	0.0456681	Rab11a;Rps15;Gphn;Ap2b1	P62492;P62843;Q8BUV3;Q9DBG3	4
CC	GO:0015935	small ribosomal subunit	5/72	34/1217	0.0456923	Rps2;Rps20;Rps15a;Rps15;Rps21	P25444;P60867;P62245;P62843;Q9CQR2	5
MF	GO:0003697	single-stranded DNA binding	3/73	14/1225	0.0459759	Purb;Ybx1;Nucks1	O35295;P62960;Q80XU3	3
BP	GO:0009892	negative regulation of metabolic process	18/70	210/1207	0.0465904	Purb;Comt;Txn1;Fabp1;Ppia;Serpina1b;Dbi;Hdgf;Ybx1;Hnrnpd;Eprs;Ubxn1;Hnrnpab;Nampt;Carhsp1;Hnrnpa0;Rpl11;Bag3	O35295;O88587;P10639;P12710;P17742;P22599;P31786;P51859;P62960;Q60668;Q8CGC7;Q922Y1;Q99020;Q99KQ4;Q9CR86;Q9CX86;Q9CXW4;Q9JLV1	18
MF	GO:0003677	DNA binding	8/73	69/1225	0.0472316	Purb;Hdgf;Ybx1;Hmgb1;Erh;Hnrnpd;Nucks1;Hnrnpab	O35295;P51859;P62960;P63158;P84089;Q60668;Q80XU3;Q99020	8
BP	GO:1903311	regulation of mRNA metabolic process	5/70	35/1207	0.047313	Ybx1;Hnrnpd;Carhsp1;Hnrnpa0;Mbnl1	P62960;Q60668;Q9CR86;Q9CX86;Q9JKP5	5
BP	GO:0044270	cellular nitrogen compound catabolic process	7/70	59/1207	0.0493201	Ybx1;Urad;Hnrnpd;Qprt;Nudt7;Carhsp1;Hnrnpa0	P62960;Q283N4;Q60668;Q91X91;Q99P30;Q9CR86;Q9CX86	7
MF	GO:0098772	molecular function regulator	14/73	149/1225	0.049933	Serpina1b;Ranbp1;Hdgf;Elob;Hmgb1;Psme1;Psmd1;Hsph1;Nucks1;Nampt;Grpel1;Rpl11;Bag3;Dnaja2	P22599;P34022;P51859;P62869;P63158;P97371;Q3TXS7;Q61699;Q80XU3;Q99KQ4;Q99LP6;Q9CXW4;Q9JLV1;Q9QYJ0	14

## Sheet: Hjv DEN - wt (up)
from	ID	Description	GeneRatio	BgRatio	pvalue	Genes	Proteins	Count
Reactome	R-MMU-1430728	Metabolism	57/75	467/943	1.00101e-06	Man2b1;Got2;Calm1;Gstm1;Pah;Mmut;Gstp1;Fah;Adss;Gss;Tst;Cpt2;Idh2;Atp5b;Psmc5;Psmc6;Gnb1;Gnb2;Khk;Sephs2;Txn2;Gcdh;Fdxr;Lrpprc;Ndufa12;Acsm5;Kyat1;Akr7a5;Sdha;Acad10;Adhfe1;Bphl;Uroc1;Cth;Acsm1;Ndufs1;Dcxr;Ftcd;Glyat;Acy3;Etfdh;Sardh;Mri1;Uqcrfs1;Uqcrc1;Cs;Aldh7a1;Coasy;Ehhadh;Dmgdh;Ethe1;Akr1a1;Acox2;Gnmt;Acox1;Suclg2;Psma7	O09159;P05202;P0DP28;P10649;P16331;P16332;P19157;P35505;P46664;P51855;P52196;P52825;P54071;P56480;P62196;P62334;P62874;P62880;P97328;P97364;P97493;Q60759;Q61578;Q6PB66;Q7TMF3;Q8BGA8;Q8BTY1;Q8CG76;Q8K2B3;Q8K370;Q8R0N6;Q8R164;Q8VC12;Q8VCN5;Q91VA0;Q91VD9;Q91X52;Q91XD4;Q91XE0;Q91XE4;Q921G7;Q99LB7;Q9CQT1;Q9CR68;Q9CZ13;Q9CZU6;Q9DBF1;Q9DBL7;Q9DBM2;Q9DBT9;Q9DCM0;Q9JII6;Q9QXD1;Q9QXF8;Q9R0H0;Q9Z2I8;Q9Z2U0	57
MF	GO:0072341	modified amino acid binding	9/95	20/1225	5.75888e-06	Gstm1;Gsta1;Anxa6;Mmut;Gss;Ftcd;Sardh;Dmgdh;Gnmt	P10649;P13745;P14824;P16332;P51855;Q91XD4;Q99LB7;Q9DBT9;Q9QXF8	9
CC	GO:0005739	mitochondrion	50/94	395/1217	1.2119e-05	Endog;Nipsnap1;Gcat;Got2;Calm1;Mmut;Gstp1;Uox;Adss;Tst;Cpt2;Idh2;Atp5b;Phb;Isoc2a;Txn2;Echdc2;Gcdh;Fdxr;Cltc;Lrpprc;Ndufa12;Ldhd;Acsm5;Dglucy;Kyat1;Vwa8;Akr7a5;Sdha;Acad10;Adhfe1;Bphl;Acsm1;Ndufs1;Glyat;Etfdh;Sardh;Glod4;Trap1;Uqcrfs1;Uqcrc1;Cs;Aldh7a1;Coasy;Ehhadh;Dmgdh;Ethe1;Acox1;Timm8a1;Suclg2	O08600;O55125;O88986;P05202;P0DP28;P16332;P19157;P25688;P46664;P52196;P52825;P54071;P56480;P67778;P85094;P97493;Q3TLP5;Q60759;Q61578;Q68FD5;Q6PB66;Q7TMF3;Q7TNG8;Q8BGA8;Q8BH86;Q8BTY1;Q8CC88;Q8CG76;Q8K2B3;Q8K370;Q8R0N6;Q8R164;Q91VA0;Q91VD9;Q91XE0;Q921G7;Q99LB7;Q9CPV4;Q9CQN1;Q9CR68;Q9CZ13;Q9CZU6;Q9DBF1;Q9DBL7;Q9DBM2;Q9DBT9;Q9DCM0;Q9R0H0;Q9WVA2;Q9Z2I8	50
BP	GO:1901605	alpha-amino acid metabolic process	16/91	80/1207	0.000149683	Gcat;Got2;Pah;Mmut;Fah;Adss;Tst;Sephs2;Dglucy;Kyat1;Adhfe1;Cth;Glyat;Sardh;Mri1;Gnmt	O88986;P05202;P16331;P16332;P35505;P46664;P52196;P97364;Q8BH86;Q8BTY1;Q8R0N6;Q8VCN5;Q91XE0;Q99LB7;Q9CQT1;Q9QXF8	16
CC	GO:0005743	mitochondrial inner membrane	20/94	116/1217	0.000261984	Endog;Nipsnap1;Gcat;Got2;Tst;Cpt2;Idh2;Atp5b;Phb;Gcdh;Fdxr;Ndufa12;Ldhd;Sdha;Ndufs1;Etfdh;Trap1;Uqcrfs1;Uqcrc1;Timm8a1	O08600;O55125;O88986;P05202;P52196;P52825;P54071;P56480;P67778;Q60759;Q61578;Q7TMF3;Q7TNG8;Q8K2B3;Q91VD9;Q921G7;Q9CQN1;Q9CR68;Q9CZ13;Q9WVA2	20
CC	GO:0019866	organelle inner membrane	20/94	116/1217	0.000261984	Endog;Nipsnap1;Gcat;Got2;Tst;Cpt2;Idh2;Atp5b;Phb;Gcdh;Fdxr;Ndufa12;Ldhd;Sdha;Ndufs1;Etfdh;Trap1;Uqcrfs1;Uqcrc1;Timm8a1	O08600;O55125;O88986;P05202;P52196;P52825;P54071;P56480;P67778;Q60759;Q61578;Q7TMF3;Q7TNG8;Q8K2B3;Q91VD9;Q921G7;Q9CQN1;Q9CR68;Q9CZ13;Q9WVA2	20
CC	GO:0031090	organelle membrane	33/94	250/1217	0.000449744	Endog;Man2b1;Nipsnap1;Gcat;Got2;Hsp90b1;Calm1;Anxa6;Tst;Cpt2;Idh2;Atp5b;Gnb1;Phb;Gcdh;Fdxr;Cltc;Picalm;Ndufa12;Ldhd;Copa;Sdha;Uba5;Ndufs1;Ftcd;Etfdh;Trap1;Uqcrfs1;Uqcrc1;Erap1;Acox1;Timm8a1;Ehd1	O08600;O09159;O55125;O88986;P05202;P08113;P0DP28;P14824;P52196;P52825;P54071;P56480;P62874;P67778;Q60759;Q61578;Q68FD5;Q7M6Y3;Q7TMF3;Q7TNG8;Q8CIE6;Q8K2B3;Q8VE47;Q91VD9;Q91XD4;Q921G7;Q9CQN1;Q9CR68;Q9CZ13;Q9EQH2;Q9R0H0;Q9WVA2;Q9WVK4	33
BP	GO:0046395	carboxylic acid catabolic process	17/91	98/1207	0.000565816	Gcat;Got2;Pah;Fah;Cpt2;Echdc2;Gcdh;Ldhd;Adhfe1;Uroc1;Ftcd;Etfdh;Sardh;Ehhadh;Akr1a1;Acox2;Acox1	O88986;P05202;P16331;P35505;P52825;Q3TLP5;Q60759;Q7TNG8;Q8R0N6;Q8VC12;Q91XD4;Q921G7;Q99LB7;Q9DBM2;Q9JII6;Q9QXD1;Q9R0H0	17
Reactome	R-MMU-71291	Metabolism of amino acids and derivatives	20/75	122/943	0.000637633	Got2;Pah;Fah;Tst;Psmc5;Psmc6;Sephs2;Txn2;Gcdh;Kyat1;Uroc1;Cth;Ftcd;Sardh;Mri1;Aldh7a1;Dmgdh;Ethe1;Gnmt;Psma7	P05202;P16331;P35505;P52196;P62196;P62334;P97364;P97493;Q60759;Q8BTY1;Q8VC12;Q8VCN5;Q91XD4;Q99LB7;Q9CQT1;Q9DBF1;Q9DBT9;Q9DCM0;Q9QXF8;Q9Z2U0	20
BP	GO:0019752	carboxylic acid metabolic process	35/91	284/1207	0.000652856	Gcat;Got2;Pah;Mmut;Fah;Adss;Tst;Cpt2;Idh2;Khk;Sephs2;Echdc2;Gcdh;Ldhd;Acsm5;Aldh8a1;Dglucy;Kyat1;Sdha;Adhfe1;Uroc1;Cth;Acsm1;Ftcd;Glyat;Etfdh;Sardh;Mri1;Cs;Ehhadh;Akr1a1;Acox2;Gnmt;Acox1;Suclg2	O88986;P05202;P16331;P16332;P35505;P46664;P52196;P52825;P54071;P97328;P97364;Q3TLP5;Q60759;Q7TNG8;Q8BGA8;Q8BH00;Q8BH86;Q8BTY1;Q8K2B3;Q8R0N6;Q8VC12;Q8VCN5;Q91VA0;Q91XD4;Q91XE0;Q921G7;Q99LB7;Q9CQT1;Q9CZU6;Q9DBM2;Q9JII6;Q9QXD1;Q9QXF8;Q9R0H0;Q9Z2I8	35
BP	GO:0006082	organic acid metabolic process	36/91	297/1207	0.000734376	Gcat;Got2;Pah;Mmut;Uox;Fah;Adss;Tst;Cpt2;Idh2;Khk;Sephs2;Echdc2;Gcdh;Ldhd;Acsm5;Aldh8a1;Dglucy;Kyat1;Sdha;Adhfe1;Uroc1;Cth;Acsm1;Ftcd;Glyat;Etfdh;Sardh;Mri1;Cs;Ehhadh;Akr1a1;Acox2;Gnmt;Acox1;Suclg2	O88986;P05202;P16331;P16332;P25688;P35505;P46664;P52196;P52825;P54071;P97328;P97364;Q3TLP5;Q60759;Q7TNG8;Q8BGA8;Q8BH00;Q8BH86;Q8BTY1;Q8K2B3;Q8R0N6;Q8VC12;Q8VCN5;Q91VA0;Q91XD4;Q91XE0;Q921G7;Q99LB7;Q9CQT1;Q9CZU6;Q9DBM2;Q9JII6;Q9QXD1;Q9QXF8;Q9R0H0;Q9Z2I8	36
BP	GO:0043436	oxoacid metabolic process	35/91	288/1207	0.000868506	Gcat;Got2;Pah;Mmut;Fah;Adss;Tst;Cpt2;Idh2;Khk;Sephs2;Echdc2;Gcdh;Ldhd;Acsm5;Aldh8a1;Dglucy;Kyat1;Sdha;Adhfe1;Uroc1;Cth;Acsm1;Ftcd;Glyat;Etfdh;Sardh;Mri1;Cs;Ehhadh;Akr1a1;Acox2;Gnmt;Acox1;Suclg2	O88986;P05202;P16331;P16332;P35505;P46664;P52196;P52825;P54071;P97328;P97364;Q3TLP5;Q60759;Q7TNG8;Q8BGA8;Q8BH00;Q8BH86;Q8BTY1;Q8K2B3;Q8R0N6;Q8VC12;Q8VCN5;Q91VA0;Q91XD4;Q91XE0;Q921G7;Q99LB7;Q9CQT1;Q9CZU6;Q9DBM2;Q9JII6;Q9QXD1;Q9QXF8;Q9R0H0;Q9Z2I8	35
BP	GO:0016054	organic acid catabolic process	17/91	102/1207	0.000921882	Gcat;Got2;Pah;Fah;Cpt2;Echdc2;Gcdh;Ldhd;Adhfe1;Uroc1;Ftcd;Etfdh;Sardh;Ehhadh;Akr1a1;Acox2;Acox1	O88986;P05202;P16331;P35505;P52825;Q3TLP5;Q60759;Q7TNG8;Q8R0N6;Q8VC12;Q91XD4;Q921G7;Q99LB7;Q9DBM2;Q9JII6;Q9QXD1;Q9R0H0	17
BP	GO:0006790	sulfur compound metabolic process	17/91	103/1207	0.00103632	Gstm1;Gsta1;Mmut;Gstp1;Gss;Tst;Gcdh;Acsm5;Cth;Acsm1;Glyat;Mri1;Cs;Ehhadh;Ethe1;Gnmt;Suclg2	P10649;P13745;P16332;P19157;P51855;P52196;Q60759;Q8BGA8;Q8VCN5;Q91VA0;Q91XE0;Q9CQT1;Q9CZU6;Q9DBM2;Q9DCM0;Q9QXF8;Q9Z2I8	17
BP	GO:0006520	cellular amino acid metabolic process	18/91	113/1207	0.00112123	Gcat;Got2;Pah;Mmut;Fah;Adss;Tst;Sephs2;Dglucy;Kyat1;Adhfe1;Uroc1;Cth;Ftcd;Glyat;Sardh;Mri1;Gnmt	O88986;P05202;P16331;P16332;P35505;P46664;P52196;P97364;Q8BH86;Q8BTY1;Q8R0N6;Q8VC12;Q8VCN5;Q91XD4;Q91XE0;Q99LB7;Q9CQT1;Q9QXF8	18
CC	GO:0031966	mitochondrial membrane	21/94	140/1217	0.00131447	Endog;Nipsnap1;Gcat;Got2;Calm1;Tst;Cpt2;Idh2;Atp5b;Phb;Gcdh;Fdxr;Ndufa12;Ldhd;Sdha;Ndufs1;Etfdh;Trap1;Uqcrfs1;Uqcrc1;Timm8a1	O08600;O55125;O88986;P05202;P0DP28;P52196;P52825;P54071;P56480;P67778;Q60759;Q61578;Q7TMF3;Q7TNG8;Q8K2B3;Q91VD9;Q921G7;Q9CQN1;Q9CR68;Q9CZ13;Q9WVA2	21
Reactome	R-MMU-8939211	ESR-mediated signaling	5/75	12/943	0.00142045	H2ac6;Calm1;Gnb1;Gnb2;H2ac20	C0HKE9;P0DP28;P62874;P62880;Q64523	5
BP	GO:0006575	cellular modified amino acid metabolic process	11/91	54/1207	0.00155119	Gstm1;Gsta1;Gstp1;Gss;Cpt2;Kyat1;Cth;Sardh;Dmgdh;Ethe1;Gnmt	P10649;P13745;P19157;P51855;P52825;Q8BTY1;Q8VCN5;Q99LB7;Q9DBT9;Q9DCM0;Q9QXF8	11
BP	GO:0044281	small molecule metabolic process	44/91	405/1207	0.0016902	Man2b1;Gcat;Got2;Pah;Mmut;Uox;Fah;Adss;Tst;Cpt2;Idh2;Atp5b;Khk;Sephs2;Txn2;Echdc2;Gcdh;Fdxr;Ldhd;Acsm5;Aldh8a1;Dglucy;Kyat1;Akr7a5;Sdha;Adhfe1;Uroc1;Cth;Acsm1;Dcxr;Ftcd;Glyat;Etfdh;Sardh;Mri1;Cs;Coasy;Ehhadh;Dmgdh;Akr1a1;Acox2;Gnmt;Acox1;Suclg2	O09159;O88986;P05202;P16331;P16332;P25688;P35505;P46664;P52196;P52825;P54071;P56480;P97328;P97364;P97493;Q3TLP5;Q60759;Q61578;Q7TNG8;Q8BGA8;Q8BH00;Q8BH86;Q8BTY1;Q8CG76;Q8K2B3;Q8R0N6;Q8VC12;Q8VCN5;Q91VA0;Q91X52;Q91XD4;Q91XE0;Q921G7;Q99LB7;Q9CQT1;Q9CZU6;Q9DBL7;Q9DBM2;Q9DBT9;Q9JII6;Q9QXD1;Q9QXF8;Q9R0H0;Q9Z2I8	44
Reactome	R-MMU-1614635	Sulfur amino acid metabolism	5/75	13/943	0.00216578	Tst;Txn2;Cth;Mri1;Ethe1	P52196;P97493;Q8VCN5;Q9CQT1;Q9DCM0	5
BP	GO:0044282	small molecule catabolic process	19/91	132/1207	0.00284614	Gcat;Got2;Pah;Uox;Fah;Cpt2;Khk;Echdc2;Gcdh;Ldhd;Adhfe1;Uroc1;Ftcd;Etfdh;Sardh;Ehhadh;Akr1a1;Acox2;Acox1	O88986;P05202;P16331;P25688;P35505;P52825;P97328;Q3TLP5;Q60759;Q7TNG8;Q8R0N6;Q8VC12;Q91XD4;Q921G7;Q99LB7;Q9DBM2;Q9JII6;Q9QXD1;Q9R0H0	19
CC	GO:0005740	mitochondrial envelope	21/94	149/1217	0.00299924	Endog;Nipsnap1;Gcat;Got2;Calm1;Tst;Cpt2;Idh2;Atp5b;Phb;Gcdh;Fdxr;Ndufa12;Ldhd;Sdha;Ndufs1;Etfdh;Trap1;Uqcrfs1;Uqcrc1;Timm8a1	O08600;O55125;O88986;P05202;P0DP28;P52196;P52825;P54071;P56480;P67778;Q60759;Q61578;Q7TMF3;Q7TNG8;Q8K2B3;Q91VD9;Q921G7;Q9CQN1;Q9CR68;Q9CZ13;Q9WVA2	21
CC	GO:0005759	mitochondrial matrix	13/94	74/1217	0.0030508	Mmut;Atp5b;Lrpprc;Acsm5;Dglucy;Acsm1;Etfdh;Sardh;Trap1;Cs;Coasy;Dmgdh;Suclg2	P16332;P56480;Q6PB66;Q8BGA8;Q8BH86;Q91VA0;Q921G7;Q99LB7;Q9CQN1;Q9CZU6;Q9DBL7;Q9DBT9;Q9Z2I8	13
BP	GO:0072329	monocarboxylic acid catabolic process	10/91	52/1207	0.00402843	Fah;Cpt2;Echdc2;Gcdh;Ldhd;Etfdh;Ehhadh;Akr1a1;Acox2;Acox1	P35505;P52825;Q3TLP5;Q60759;Q7TNG8;Q921G7;Q9DBM2;Q9JII6;Q9QXD1;Q9R0H0	10
MF	GO:0043168	anion binding	38/95	341/1225	0.00515935	Gcat;Got2;Hsp90b1;Gstm1;Gsta1;Anxa6;Pah;Gstp1;Adss;Gss;Atp5b;Eif4a1;Psmc5;Psmc6;Khk;Sephs2;Gcdh;Fdxr;Picalm;Ldhd;Acsm5;Kyat1;Vwa8;Sdha;Acad10;Cth;Uba5;Acsm1;Ftcd;Sardh;Trap1;Coasy;Dmgdh;Acox2;Gnmt;Acox1;Ehd1;Suclg2	O88986;P05202;P08113;P10649;P13745;P14824;P16331;P19157;P46664;P51855;P56480;P60843;P62196;P62334;P97328;P97364;Q60759;Q61578;Q7M6Y3;Q7TNG8;Q8BGA8;Q8BTY1;Q8CC88;Q8K2B3;Q8K370;Q8VCN5;Q8VE47;Q91VA0;Q91XD4;Q99LB7;Q9CQN1;Q9DBL7;Q9DBT9;Q9QXD1;Q9QXF8;Q9R0H0;Q9WVK4;Q9Z2I8	38
CC	GO:0031967	organelle envelope	23/94	177/1217	0.00548386	Endog;Nipsnap1;Gcat;Got2;Calm1;Tst;Cpt2;Idh2;Atp5b;Phb;Anxa11;Gcdh;Fdxr;Ndufa12;Ldhd;Akr7a5;Sdha;Ndufs1;Etfdh;Trap1;Uqcrfs1;Uqcrc1;Timm8a1	O08600;O55125;O88986;P05202;P0DP28;P52196;P52825;P54071;P56480;P67778;P97384;Q60759;Q61578;Q7TMF3;Q7TNG8;Q8CG76;Q8K2B3;Q91VD9;Q921G7;Q9CQN1;Q9CR68;Q9CZ13;Q9WVA2	23
CC	GO:0031975	envelope	23/94	177/1217	0.00548386	Endog;Nipsnap1;Gcat;Got2;Calm1;Tst;Cpt2;Idh2;Atp5b;Phb;Anxa11;Gcdh;Fdxr;Ndufa12;Ldhd;Akr7a5;Sdha;Ndufs1;Etfdh;Trap1;Uqcrfs1;Uqcrc1;Timm8a1	O08600;O55125;O88986;P05202;P0DP28;P52196;P52825;P54071;P56480;P67778;P97384;Q60759;Q61578;Q7TMF3;Q7TNG8;Q8CG76;Q8K2B3;Q91VD9;Q921G7;Q9CQN1;Q9CR68;Q9CZ13;Q9WVA2	23
BP	GO:0009066	aspartate family amino acid metabolic process	5/91	17/1207	0.00653291	Gcat;Got2;Adss;Mri1;Gnmt	O88986;P05202;P46664;Q9CQT1;Q9QXF8	5
MF	GO:0016491	oxidoreductase activity	27/95	224/1225	0.0078027	Pah;Gstp1;Uox;Idh2;Txn2;Gcdh;Fdxr;Ndufa12;Ldhd;Aldh8a1;Akr7a5;Sdha;Acad10;Adhfe1;Ndufs1;Dcxr;Etfdh;Sardh;Uqcrfs1;Aldh7a1;Ehhadh;Dmgdh;Ethe1;Akr1a1;Acox2;Acox1;Suclg2	P16331;P19157;P25688;P54071;P97493;Q60759;Q61578;Q7TMF3;Q7TNG8;Q8BH00;Q8CG76;Q8K2B3;Q8K370;Q8R0N6;Q91VD9;Q91X52;Q921G7;Q99LB7;Q9CR68;Q9DBF1;Q9DBM2;Q9DBT9;Q9DCM0;Q9JII6;Q9QXD1;Q9R0H0;Q9Z2I8	27
MF	GO:0050660	flavin adenine dinucleotide binding	8/95	39/1225	0.00800881	Gcdh;Ldhd;Sdha;Acad10;Sardh;Dmgdh;Acox2;Acox1	Q60759;Q7TNG8;Q8K2B3;Q8K370;Q99LB7;Q9DBT9;Q9QXD1;Q9R0H0	8
Reactome	R-MMU-9006931	Signaling by Nuclear Receptors	6/75	25/943	0.0108259	H2ac6;Calm1;Gnb1;Gnb2;H2ac20;Aldh8a1	C0HKE9;P0DP28;P62874;P62880;Q64523;Q8BH00	6
BP	GO:0000096	sulfur amino acid metabolic process	5/91	19/1207	0.0108779	Mmut;Tst;Cth;Mri1;Gnmt	P16332;P52196;Q8VCN5;Q9CQT1;Q9QXF8	5
Reactome	R-MMU-1428517	The citric acid (TCA) cycle and respiratory electron transport	12/75	75/943	0.0114283	Idh2;Atp5b;Lrpprc;Ndufa12;Sdha;Adhfe1;Ndufs1;Etfdh;Uqcrfs1;Uqcrc1;Cs;Suclg2	P54071;P56480;Q6PB66;Q7TMF3;Q8K2B3;Q8R0N6;Q91VD9;Q921G7;Q9CR68;Q9CZ13;Q9CZU6;Q9Z2I8	12
MF	GO:0019842	vitamin binding	9/95	51/1225	0.0136457	Gcat;Got2;Mmut;Kyat1;Cth;Ftcd;Sardh;Dmgdh;Gnmt	O88986;P05202;P16332;Q8BTY1;Q8VCN5;Q91XD4;Q99LB7;Q9DBT9;Q9QXF8	9
BP	GO:0015980	energy derivation by oxidation of organic compounds	11/91	71/1207	0.0140301	Idh2;Khk;Ndufa12;Sdha;Ndufs1;Trap1;Uqcrfs1;Uqcrc1;Cs;Gnmt;Suclg2	P54071;P97328;Q7TMF3;Q8K2B3;Q91VD9;Q9CQN1;Q9CR68;Q9CZ13;Q9CZU6;Q9QXF8;Q9Z2I8	11
Reactome	R-MMU-156580	Phase II - Conjugation of compounds	7/75	34/943	0.0141856	Gstm1;Gstp1;Gss;Acsm5;Acsm1;Glyat;Akr1a1	P10649;P19157;P51855;Q8BGA8;Q91VA0;Q91XE0;Q9JII6	7
BP	GO:0006749	glutathione metabolic process	6/91	28/1207	0.0151155	Gstm1;Gsta1;Gstp1;Gss;Cth;Ethe1	P10649;P13745;P19157;P51855;Q8VCN5;Q9DCM0	6
MF	GO:0031406	carboxylic acid binding	10/95	61/1225	0.0157274	Got2;Pah;Gstp1;Gss;Ftcd;Sardh;Dmgdh;Acox2;Gnmt;Acox1	P05202;P16331;P19157;P51855;Q91XD4;Q99LB7;Q9DBT9;Q9QXD1;Q9QXF8;Q9R0H0	10
MF	GO:0033218	amide binding	10/95	61/1225	0.0157274	Gstm1;Gsta1;Gss;Gcdh;Cltc;Ftcd;Sardh;Dmgdh;Erap1;Gnmt	P10649;P13745;P51855;Q60759;Q68FD5;Q91XD4;Q99LB7;Q9DBT9;Q9EQH2;Q9QXF8	10
Reactome	R-MMU-211859	Biological oxidations	11/75	69/943	0.0158926	Gstm1;Gstp1;Gss;Fdxr;Acsm5;Akr7a5;Bphl;Acsm1;Glyat;Acy3;Akr1a1	P10649;P19157;P51855;Q61578;Q8BGA8;Q8CG76;Q8R164;Q91VA0;Q91XE0;Q91XE4;Q9JII6	11
BP	GO:0033865	nucleoside bisphosphate metabolic process	8/91	45/1207	0.0161636	Gcdh;Acsm5;Acsm1;Glyat;Cs;Coasy;Ehhadh;Suclg2	Q60759;Q8BGA8;Q91VA0;Q91XE0;Q9CZU6;Q9DBL7;Q9DBM2;Q9Z2I8	8
BP	GO:0033875	ribonucleoside bisphosphate metabolic process	8/91	45/1207	0.0161636	Gcdh;Acsm5;Acsm1;Glyat;Cs;Coasy;Ehhadh;Suclg2	Q60759;Q8BGA8;Q91VA0;Q91XE0;Q9CZU6;Q9DBL7;Q9DBM2;Q9Z2I8	8
BP	GO:0034032	purine nucleoside bisphosphate metabolic process	8/91	45/1207	0.0161636	Gcdh;Acsm5;Acsm1;Glyat;Cs;Coasy;Ehhadh;Suclg2	Q60759;Q8BGA8;Q91VA0;Q91XE0;Q9CZU6;Q9DBL7;Q9DBM2;Q9Z2I8	8
BP	GO:0045333	cellular respiration	9/91	54/1207	0.0164464	Idh2;Ndufa12;Sdha;Ndufs1;Trap1;Uqcrfs1;Uqcrc1;Cs;Suclg2	P54071;Q7TMF3;Q8K2B3;Q91VD9;Q9CQN1;Q9CR68;Q9CZ13;Q9CZU6;Q9Z2I8	9
CC	GO:0043209	myelin sheath	14/94	100/1217	0.017048	Got2;Calm1;Gstm1;Atp5b;Gnb1;Gnb2;Phb;Gdi2;Cltc;Sdha;Ndufs1;Uqcrfs1;Uqcrc1;Ehd1	P05202;P0DP28;P10649;P56480;P62874;P62880;P67778;Q61598;Q68FD5;Q8K2B3;Q91VD9;Q9CR68;Q9CZ13;Q9WVK4	14
BP	GO:0022900	electron transport chain	6/91	29/1207	0.0179244	Ndufa12;Sdha;Ndufs1;Etfdh;Uqcrfs1;Uqcrc1	Q7TMF3;Q8K2B3;Q91VD9;Q921G7;Q9CR68;Q9CZ13	6
BP	GO:0009063	cellular amino acid catabolic process	8/91	46/1207	0.0183763	Gcat;Got2;Pah;Fah;Adhfe1;Uroc1;Ftcd;Sardh	O88986;P05202;P16331;P35505;Q8R0N6;Q8VC12;Q91XD4;Q99LB7	8
MF	GO:0016877	ligase activity, forming carbon-sulfur bonds	4/95	14/1225	0.0185672	Acsm5;Uba5;Acsm1;Suclg2	Q8BGA8;Q8VE47;Q91VA0;Q9Z2I8	4
BP	GO:0006635	fatty acid beta-oxidation	7/91	38/1207	0.0200624	Cpt2;Echdc2;Gcdh;Etfdh;Ehhadh;Acox2;Acox1	P52825;Q3TLP5;Q60759;Q921G7;Q9DBM2;Q9QXD1;Q9R0H0	7
BP	GO:0042773	ATP synthesis coupled electron transport	5/91	23/1207	0.024745	Ndufa12;Sdha;Ndufs1;Uqcrfs1;Uqcrc1	Q7TMF3;Q8K2B3;Q91VD9;Q9CR68;Q9CZ13	5
Reactome	R-MMU-71403	Citric acid cycle (TCA cycle)	4/75	15/943	0.0256874	Idh2;Sdha;Cs;Suclg2	P54071;Q8K2B3;Q9CZU6;Q9Z2I8	4
BP	GO:0006637	acyl-CoA metabolic process	7/91	41/1207	0.0296716	Gcdh;Acsm5;Acsm1;Glyat;Cs;Ehhadh;Suclg2	Q60759;Q8BGA8;Q91VA0;Q91XE0;Q9CZU6;Q9DBM2;Q9Z2I8	7
BP	GO:0035383	thioester metabolic process	7/91	41/1207	0.0296716	Gcdh;Acsm5;Acsm1;Glyat;Cs;Ehhadh;Suclg2	Q60759;Q8BGA8;Q91VA0;Q91XE0;Q9CZU6;Q9DBM2;Q9Z2I8	7
Reactome	R-MMU-156590	Glutathione conjugation	4/75	16/943	0.0322249	Gstm1;Gstp1;Gss;Akr1a1	P10649;P19157;P51855;Q9JII6	4
CC	GO:0098797	plasma membrane protein complex	5/94	24/1217	0.0323353	Calm1;Gnb1;Gnb2;Cltc;Picalm	P0DP28;P62874;P62880;Q68FD5;Q7M6Y3	5
BP	GO:0007611	learning or memory	3/91	10/1207	0.0337425	Man2b1;Picalm;Gmfb	O09159;Q7M6Y3;Q9CQI3	3
CC	GO:0098798	mitochondrial protein-containing complex	9/94	60/1217	0.0360241	Atp5b;Phb;Ndufa12;Sdha;Ndufs1;Etfdh;Uqcrfs1;Uqcrc1;Suclg2	P56480;P67778;Q7TMF3;Q8K2B3;Q91VD9;Q921G7;Q9CR68;Q9CZ13;Q9Z2I8	9
MF	GO:0050750	low-density lipoprotein particle receptor binding	3/95	10/1225	0.0363381	Hsp90b1;Cltc;Picalm	P08113;Q68FD5;Q7M6Y3	3
Reactome	R-MMU-3858494	Beta-catenin independent WNT signaling	7/75	41/943	0.0376573	Calm1;Psmc5;Psmc6;Gnb1;Gnb2;Cltc;Psma7	P0DP28;P62196;P62334;P62874;P62880;Q68FD5;Q9Z2U0	7
MF	GO:0016746	transferase activity, transferring acyl groups	6/95	34/1225	0.0422133	Gcat;Cpt2;Acsm5;Acsm1;Glyat;Cs	O88986;P52825;Q8BGA8;Q91VA0;Q91XE0;Q9CZU6	6
BP	GO:0009065	glutamine family amino acid catabolic process	3/91	11/1207	0.0439131	Got2;Fah;Adhfe1	P05202;P35505;Q8R0N6	3
BP	GO:0019748	secondary metabolic process	3/91	11/1207	0.0439131	Ddt;Akr7a5;Akr1a1	O35215;Q8CG76;Q9JII6	3
BP	GO:0050890	cognition	3/91	11/1207	0.0439131	Man2b1;Picalm;Gmfb	O09159;Q7M6Y3;Q9CQI3	3
BP	GO:1901661	quinone metabolic process	3/91	11/1207	0.0439131	Fdxr;Akr7a5;Akr1a1	Q61578;Q8CG76;Q9JII6	3
MF	GO:0043177	organic acid binding	5/95	26/1225	0.0449502	Gss;Ftcd;Sardh;Dmgdh;Gnmt	P51855;Q91XD4;Q99LB7;Q9DBT9;Q9QXF8	5
BP	GO:0072521	purine-containing compound metabolic process	14/91	116/1207	0.0454903	Uox;Adss;Atp5b;Khk;Gcdh;Ldhd;Acsm5;Acsm1;Glyat;Cs;Coasy;Ehhadh;Gnmt;Suclg2	P25688;P46664;P56480;P97328;Q60759;Q7TNG8;Q8BGA8;Q91VA0;Q91XE0;Q9CZU6;Q9DBL7;Q9DBM2;Q9QXF8;Q9Z2I8	14
Reactome	R-MMU-611105	Respiratory electron transport	6/75	34/943	0.0462095	Lrpprc;Ndufa12;Ndufs1;Etfdh;Uqcrfs1;Uqcrc1	Q6PB66;Q7TMF3;Q91VD9;Q921G7;Q9CR68;Q9CZ13	6
BP	GO:1901607	alpha-amino acid biosynthetic process	5/91	27/1207	0.0467466	Got2;Pah;Sephs2;Cth;Mri1	P05202;P16331;P97364;Q8VCN5;Q9CQT1	5
BP	GO:0009062	fatty acid catabolic process	7/91	45/1207	0.0467727	Cpt2;Echdc2;Gcdh;Etfdh;Ehhadh;Acox2;Acox1	P52825;Q3TLP5;Q60759;Q921G7;Q9DBM2;Q9QXD1;Q9R0H0	7
BP	GO:0019395	fatty acid oxidation	7/91	45/1207	0.0467727	Cpt2;Echdc2;Gcdh;Etfdh;Ehhadh;Acox2;Acox1	P52825;Q3TLP5;Q60759;Q921G7;Q9DBM2;Q9QXD1;Q9R0H0	7
BP	GO:0034440	lipid oxidation	7/91	45/1207	0.0467727	Cpt2;Echdc2;Gcdh;Etfdh;Ehhadh;Acox2;Acox1	P52825;Q3TLP5;Q60759;Q921G7;Q9DBM2;Q9QXD1;Q9R0H0	7
CC	GO:0098800	inner mitochondrial membrane protein complex	7/94	44/1217	0.0470839	Atp5b;Phb;Ndufa12;Sdha;Ndufs1;Uqcrfs1;Uqcrc1	P56480;P67778;Q7TMF3;Q8K2B3;Q91VD9;Q9CR68;Q9CZ13	7
MF	GO:0016408	C-acyltransferase activity	3/95	11/1225	0.0472136	Gcat;Acsm5;Acsm1	O88986;Q8BGA8;Q91VA0	3

## Sheet: Hjv DEN - wt (down)
from	ID	Description	GeneRatio	BgRatio	pvalue	Genes	Proteins	Count
BP	GO:0045893	positive regulation of transcription, DNA-templated	11/74	66/1207	0.00151584	Tmsb4x;H1f4;Ppm1a;Hdgf;Actr2;Elob;Hmgb1;Hnrnpd;Nucks1;Hnrnpab;Nampt	P20065;P43274;P49443;P51859;P61161;P62869;P63158;Q60668;Q80XU3;Q99020;Q99KQ4	11
BP	GO:1902680	positive regulation of RNA biosynthetic process	11/74	66/1207	0.00151584	Tmsb4x;H1f4;Ppm1a;Hdgf;Actr2;Elob;Hmgb1;Hnrnpd;Nucks1;Hnrnpab;Nampt	P20065;P43274;P49443;P51859;P61161;P62869;P63158;Q60668;Q80XU3;Q99020;Q99KQ4	11
BP	GO:1903508	positive regulation of nucleic acid-templated transcription	11/74	66/1207	0.00151584	Tmsb4x;H1f4;Ppm1a;Hdgf;Actr2;Elob;Hmgb1;Hnrnpd;Nucks1;Hnrnpab;Nampt	P20065;P43274;P49443;P51859;P61161;P62869;P63158;Q60668;Q80XU3;Q99020;Q99KQ4	11
BP	GO:0031329	regulation of cellular catabolic process	13/74	87/1207	0.00158548	Fabp1;Msn;Pabpc1;Dbi;Usp10;Hmgb1;Psme1;Hnrnpd;Ubxn1;Nampt;Carhsp1;Hnrnpa0;Bag3	P12710;P26041;P29341;P31786;P52479;P63158;P97371;Q60668;Q922Y1;Q99KQ4;Q9CR86;Q9CX86;Q9JLV1	13
BP	GO:0051254	positive regulation of RNA metabolic process	12/74	78/1207	0.00188972	Tmsb4x;Pabpc1;H1f4;Ppm1a;Hdgf;Actr2;Elob;Hmgb1;Hnrnpd;Nucks1;Hnrnpab;Nampt	P20065;P29341;P43274;P49443;P51859;P61161;P62869;P63158;Q60668;Q80XU3;Q99020;Q99KQ4	12
BP	GO:0051252	regulation of RNA metabolic process	19/74	159/1207	0.00205407	Purb;Txn1;Ppia;Tmsb4x;Pabpc1;H1f4;Ppm1a;Hdgf;Actr2;Elob;Hmgb1;Hnrnpd;Nucks1;Hnrnpab;Nampt;Carhsp1;Hnrnpa0;Mbnl1;Bag3	O35295;P10639;P17742;P20065;P29341;P43274;P49443;P51859;P61161;P62869;P63158;Q60668;Q80XU3;Q99020;Q99KQ4;Q9CR86;Q9CX86;Q9JKP5;Q9JLV1	19
BP	GO:0051171	regulation of nitrogen compound metabolic process	32/74	336/1207	0.00239867	Purb;Comt;Txn1;Fabp1;Ppia;Tmsb4x;Serpina1b;Rps2;Msn;Pabpc1;Dbi;H1f4;Ppm1a;Hdgf;Actr2;Elob;Hmgb1;Psme1;Psmd1;Hnrnpd;Nucks1;Eif2a;Eprs;Eif3b;Cbs;Ubxn1;Hnrnpab;Nampt;Carhsp1;Hnrnpa0;Mbnl1;Bag3	O35295;O88587;P10639;P12710;P17742;P20065;P22599;P25444;P26041;P29341;P31786;P43274;P49443;P51859;P61161;P62869;P63158;P97371;Q3TXS7;Q60668;Q80XU3;Q8BJW6;Q8CGC7;Q8JZQ9;Q91WT9;Q922Y1;Q99020;Q99KQ4;Q9CR86;Q9CX86;Q9JKP5;Q9JLV1	32
BP	GO:0006357	regulation of transcription by RNA polymerase II	12/74	81/1207	0.00264577	Purb;Txn1;H1f4;Hdgf;Actr2;Elob;Hmgb1;Hnrnpd;Nucks1;Hnrnpab;Nampt;Bag3	O35295;P10639;P43274;P51859;P61161;P62869;P63158;Q60668;Q80XU3;Q99020;Q99KQ4;Q9JLV1	12
BP	GO:0009894	regulation of catabolic process	14/74	103/1207	0.00265498	Fabp1;Msn;Pabpc1;Dbi;Usp10;Hmgb1;Psme1;Psmd1;Hnrnpd;Ubxn1;Nampt;Carhsp1;Hnrnpa0;Bag3	P12710;P26041;P29341;P31786;P52479;P63158;P97371;Q3TXS7;Q60668;Q922Y1;Q99KQ4;Q9CR86;Q9CX86;Q9JLV1	14
BP	GO:0050892	intestinal absorption	4/74	11/1207	0.00309526	Fabp1;Epb41;Lima1;Tjp2	P12710;P48193;Q9ERG0;Q9Z0U1	4
BP	GO:0006366	transcription by RNA polymerase II	12/74	84/1207	0.00363389	Purb;Txn1;H1f4;Hdgf;Actr2;Elob;Hmgb1;Hnrnpd;Nucks1;Hnrnpab;Nampt;Bag3	O35295;P10639;P43274;P51859;P61161;P62869;P63158;Q60668;Q80XU3;Q99020;Q99KQ4;Q9JLV1	12
CC	GO:0099568	cytoplasmic region	5/74	19/1217	0.00431438	Fabp1;Map4;Ranbp1;Epb41;Cltb	P12710;P27546;P34022;P48193;Q6IRU5	5
BP	GO:0006310	DNA recombination	4/74	12/1207	0.00442893	H1f4;Actr2;Hmgb1;Nucks1	P43274;P61161;P63158;Q80XU3	4
BP	GO:0033365	protein localization to organelle	12/74	88/1207	0.00539814	Txn1;M6pr;Msn;Rab11a;Hdgf;Ufm1;Gphn;Grpel1;Nsfl1c;Sec13;Ap2b1;Bag3	P10639;P24668;P26041;P62492;P51859;P61961;Q8BUV3;Q99LP6;Q9CZ44;Q9D1M0;Q9DBG3;Q9JLV1	12
CC	GO:0030054	cell junction	22/74	214/1217	0.00562287	Comt;Rps2;Msn;Map4;Pabpc1;Dbi;Rab11a;Epb41;Rps20;Actr2;Rps15;Hnrnpd;Cltb;Gphn;Eif3b;Hnrnpab;Pls3;Nampt;Rps21;Ap2b1;Lima1;Tjp2	O88587;P25444;P26041;P27546;P29341;P31786;P62492;P48193;P60867;P61161;P62843;Q60668;Q6IRU5;Q8BUV3;Q8JZQ9;Q99020;Q99K51;Q99KQ4;Q9CQR2;Q9DBG3;Q9ERG0;Q9Z0U1	22
BP	GO:0060255	regulation of macromolecule metabolic process	32/74	357/1207	0.00690636	Purb;Txn1;Fabp1;Ppia;Tmsb4x;Serpina1b;Rps2;Msn;Pabpc1;Dbi;H1f4;Ppm1a;Hdgf;Actr2;Elob;Hmgb1;Crip1;Psme1;Psmd1;Hnrnpd;Nucks1;Eif2a;Eprs;Eif3b;Cbs;Ubxn1;Hnrnpab;Nampt;Carhsp1;Hnrnpa0;Mbnl1;Bag3	O35295;P10639;P12710;P17742;P20065;P22599;P25444;P26041;P29341;P31786;P43274;P49443;P51859;P61161;P62869;P63158;P63254;P97371;Q3TXS7;Q60668;Q80XU3;Q8BJW6;Q8CGC7;Q8JZQ9;Q91WT9;Q922Y1;Q99020;Q99KQ4;Q9CR86;Q9CX86;Q9JKP5;Q9JLV1	32
BP	GO:0006355	regulation of transcription, DNA-templated	15/74	126/1207	0.0069212	Purb;Txn1;Ppia;Tmsb4x;H1f4;Ppm1a;Hdgf;Actr2;Elob;Hmgb1;Hnrnpd;Nucks1;Hnrnpab;Nampt;Bag3	O35295;P10639;P17742;P20065;P43274;P49443;P51859;P61161;P62869;P63158;Q60668;Q80XU3;Q99020;Q99KQ4;Q9JLV1	15
BP	GO:0016070	RNA metabolic process	22/74	216/1207	0.00700306	Purb;Txn1;Ppia;Tmsb4x;Pabpc1;H1f4;Ppm1a;Hdgf;Actr2;Rps15;Elob;Hmgb1;Hnrnpd;Nucks1;Eprs;Hnrnpab;Nampt;Rps21;Carhsp1;Hnrnpa0;Mbnl1;Bag3	O35295;P10639;P17742;P20065;P29341;P43274;P49443;P51859;P61161;P62843;P62869;P63158;Q60668;Q80XU3;Q8CGC7;Q99020;Q99KQ4;Q9CQR2;Q9CR86;Q9CX86;Q9JKP5;Q9JLV1	22
BP	GO:1903506	regulation of nucleic acid-templated transcription	15/74	127/1207	0.00746304	Purb;Txn1;Ppia;Tmsb4x;H1f4;Ppm1a;Hdgf;Actr2;Elob;Hmgb1;Hnrnpd;Nucks1;Hnrnpab;Nampt;Bag3	O35295;P10639;P17742;P20065;P43274;P49443;P51859;P61161;P62869;P63158;Q60668;Q80XU3;Q99020;Q99KQ4;Q9JLV1	15
BP	GO:2001141	regulation of RNA biosynthetic process	15/74	128/1207	0.00803874	Purb;Txn1;Ppia;Tmsb4x;H1f4;Ppm1a;Hdgf;Actr2;Elob;Hmgb1;Hnrnpd;Nucks1;Hnrnpab;Nampt;Bag3	O35295;P10639;P17742;P20065;P43274;P49443;P51859;P61161;P62869;P63158;Q60668;Q80XU3;Q99020;Q99KQ4;Q9JLV1	15
Reactome	R-MMU-72649	Translation initiation complex formation	7/52	44/943	0.0080876	Rps2;Pabpc1;Rps20;Rps15a;Rps15;Eif3b;Rps21	P25444;P29341;P60867;P62245;P62843;Q8JZQ9;Q9CQR2	7
Reactome	R-MMU-72662	Activation of the mRNA upon binding of the cap-binding complex and eIFs, and subsequent binding to 43S	7/52	44/943	0.0080876	Rps2;Pabpc1;Rps20;Rps15a;Rps15;Eif3b;Rps21	P25444;P29341;P60867;P62245;P62843;Q8JZQ9;Q9CQR2	7
BP	GO:0006351	transcription, DNA-templated	15/74	129/1207	0.0086498	Purb;Txn1;Ppia;Tmsb4x;H1f4;Ppm1a;Hdgf;Actr2;Elob;Hmgb1;Hnrnpd;Nucks1;Hnrnpab;Nampt;Bag3	O35295;P10639;P17742;P20065;P43274;P49443;P51859;P61161;P62869;P63158;Q60668;Q80XU3;Q99020;Q99KQ4;Q9JLV1	15
CC	GO:0022627	cytosolic small ribosomal subunit	6/74	31/1217	0.0089765	Rps2;Rps20;Rps15a;Rps15;Eif2a;Rps21	P25444;P60867;P62245;P62843;Q8BJW6;Q9CQR2	6
BP	GO:0097659	nucleic acid-templated transcription	15/74	130/1207	0.00929773	Purb;Txn1;Ppia;Tmsb4x;H1f4;Ppm1a;Hdgf;Actr2;Elob;Hmgb1;Hnrnpd;Nucks1;Hnrnpab;Nampt;Bag3	O35295;P10639;P17742;P20065;P43274;P49443;P51859;P61161;P62869;P63158;Q60668;Q80XU3;Q99020;Q99KQ4;Q9JLV1	15
BP	GO:0032774	RNA biosynthetic process	15/74	131/1207	0.00998408	Purb;Txn1;Ppia;Tmsb4x;H1f4;Ppm1a;Hdgf;Actr2;Elob;Hmgb1;Hnrnpd;Nucks1;Hnrnpab;Nampt;Bag3	O35295;P10639;P17742;P20065;P43274;P49443;P51859;P61161;P62869;P63158;Q60668;Q80XU3;Q99020;Q99KQ4;Q9JLV1	15
CC	GO:0045202	synapse	18/74	171/1217	0.0103261	Comt;Rps2;Map4;Pabpc1;Dbi;Rab11a;Epb41;Rps20;Actr2;Rps15;Hnrnpd;Cltb;Gphn;Eif3b;Hnrnpab;Pls3;Rps21;Ap2b1	O88587;P25444;P27546;P29341;P31786;P62492;P48193;P60867;P61161;P62843;Q60668;Q6IRU5;Q8BUV3;Q8JZQ9;Q99020;Q99K51;Q9CQR2;Q9DBG3	18
BP	GO:1903828	negative regulation of cellular protein localization	4/74	15/1207	0.0106061	Txn1;Ufm1;Nsfl1c;Bag3	P10639;P61961;Q9CZ44;Q9JLV1	4
BP	GO:0080090	regulation of primary metabolic process	32/74	367/1207	0.0108699	Purb;Comt;Txn1;Fabp1;Ppia;Tmsb4x;Serpina1b;Rps2;Msn;Pabpc1;Dbi;H1f4;Ppm1a;Hdgf;Actr2;Elob;Hmgb1;Psme1;Psmd1;Hnrnpd;Nucks1;Eif2a;Eprs;Eif3b;Cbs;Ubxn1;Hnrnpab;Nampt;Carhsp1;Hnrnpa0;Mbnl1;Bag3	O35295;O88587;P10639;P12710;P17742;P20065;P22599;P25444;P26041;P29341;P31786;P43274;P49443;P51859;P61161;P62869;P63158;P97371;Q3TXS7;Q60668;Q80XU3;Q8BJW6;Q8CGC7;Q8JZQ9;Q91WT9;Q922Y1;Q99020;Q99KQ4;Q9CR86;Q9CX86;Q9JKP5;Q9JLV1	32
BP	GO:0051641	cellular localization	22/74	225/1207	0.011541	Txn1;Tmsb4x;M6pr;Msn;Map4;Dbi;Ranbp1;Rab11a;Epb41;Hdgf;Actr2;Ufm1;Rps15;Cluh;Cltb;Gphn;Pls3;Grpel1;Nsfl1c;Sec13;Ap2b1;Bag3	P10639;P20065;P24668;P26041;P27546;P31786;P34022;P62492;P48193;P51859;P61161;P61961;P62843;Q5SW19;Q6IRU5;Q8BUV3;Q99K51;Q99LP6;Q9CZ44;Q9D1M0;Q9DBG3;Q9JLV1	22
BP	GO:0033554	cellular response to stress	16/74	147/1207	0.0125789	Comt;Txn1;Fabp1;Ppia;Usp10;Actr2;Ufm1;Hmgb1;Crip1;Hnrnpd;Nucks1;Eif2a;Cbs;Ubxn1;Nampt;Bag3	O88587;P10639;P12710;P17742;P52479;P61161;P61961;P63158;P63254;Q60668;Q80XU3;Q8BJW6;Q91WT9;Q922Y1;Q99KQ4;Q9JLV1	16
BP	GO:0044260	cellular macromolecule metabolic process	40/74	494/1207	0.0128263	Purb;Ctsb;Txn1;Fabp1;Ppia;Tmsb4x;Serpina1b;Rps2;Msn;Pabpc1;Dbi;H1f4;Ppm1a;Hdgf;Usp10;Rps20;Actr2;Ufm1;Rps15;Elob;Hmgb1;Psme1;Psmd1;Hnrnpd;Nucks1;Eif2a;Gphn;Eprs;Eif3b;Cbs;Ubxn1;Hnrnpab;Psmd6;Nampt;Rps21;Carhsp1;Hnrnpa0;Nsfl1c;Ap2b1;Bag3	O35295;P10605;P10639;P12710;P17742;P20065;P22599;P25444;P26041;P29341;P31786;P43274;P49443;P51859;P52479;P60867;P61161;P61961;P62843;P62869;P63158;P97371;Q3TXS7;Q60668;Q80XU3;Q8BJW6;Q8BUV3;Q8CGC7;Q8JZQ9;Q91WT9;Q922Y1;Q99020;Q99JI4;Q99KQ4;Q9CQR2;Q9CR86;Q9CX86;Q9CZ44;Q9DBG3;Q9JLV1	40
BP	GO:0031323	regulation of cellular metabolic process	32/74	371/1207	0.0129217	Purb;Comt;Txn1;Fabp1;Ppia;Tmsb4x;Serpina1b;Rps2;Msn;Pabpc1;Dbi;H1f4;Ppm1a;Hdgf;Usp10;Actr2;Elob;Hmgb1;Psme1;Hnrnpd;Nucks1;Eif2a;Eprs;Eif3b;Cbs;Ubxn1;Hnrnpab;Nampt;Carhsp1;Hnrnpa0;Mbnl1;Bag3	O35295;O88587;P10639;P12710;P17742;P20065;P22599;P25444;P26041;P29341;P31786;P43274;P49443;P51859;P52479;P61161;P62869;P63158;P97371;Q60668;Q80XU3;Q8BJW6;Q8CGC7;Q8JZQ9;Q91WT9;Q922Y1;Q99020;Q99KQ4;Q9CR86;Q9CX86;Q9JKP5;Q9JLV1	32
BP	GO:0022600	digestive system process	4/74	16/1207	0.013494	Fabp1;Epb41;Lima1;Tjp2	P12710;P48193;Q9ERG0;Q9Z0U1	4
BP	GO:0090304	nucleic acid metabolic process	23/74	242/1207	0.0136118	Purb;Txn1;Ppia;Tmsb4x;Pabpc1;H1f4;Ppm1a;Hdgf;Usp10;Actr2;Rps15;Elob;Hmgb1;Hnrnpd;Nucks1;Eprs;Hnrnpab;Nampt;Rps21;Carhsp1;Hnrnpa0;Mbnl1;Bag3	O35295;P10639;P17742;P20065;P29341;P43274;P49443;P51859;P52479;P61161;P62843;P62869;P63158;Q60668;Q80XU3;Q8CGC7;Q99020;Q99KQ4;Q9CQR2;Q9CR86;Q9CX86;Q9JKP5;Q9JLV1	23
BP	GO:0019219	regulation of nucleobase-containing compound metabolic process	19/74	188/1207	0.0140248	Purb;Txn1;Ppia;Tmsb4x;Pabpc1;H1f4;Ppm1a;Hdgf;Actr2;Elob;Hmgb1;Hnrnpd;Nucks1;Hnrnpab;Nampt;Carhsp1;Hnrnpa0;Mbnl1;Bag3	O35295;P10639;P17742;P20065;P29341;P43274;P49443;P51859;P61161;P62869;P63158;Q60668;Q80XU3;Q99020;Q99KQ4;Q9CR86;Q9CX86;Q9JKP5;Q9JLV1	19
CC	GO:0015935	small ribosomal subunit	6/74	34/1217	0.01417	Rps2;Rps20;Rps15a;Rps15;Eif2a;Rps21	P25444;P60867;P62245;P62843;Q8BJW6;Q9CQR2	6
BP	GO:0010468	regulation of gene expression	24/74	257/1207	0.0143047	Purb;Txn1;Ppia;Tmsb4x;Msn;Pabpc1;H1f4;Ppm1a;Hdgf;Actr2;Elob;Hmgb1;Crip1;Hnrnpd;Nucks1;Eif2a;Eprs;Eif3b;Hnrnpab;Nampt;Carhsp1;Hnrnpa0;Mbnl1;Bag3	O35295;P10639;P17742;P20065;P26041;P29341;P43274;P49443;P51859;P61161;P62869;P63158;P63254;Q60668;Q80XU3;Q8BJW6;Q8CGC7;Q8JZQ9;Q99020;Q99KQ4;Q9CR86;Q9CX86;Q9JKP5;Q9JLV1	24
BP	GO:0051649	establishment of localization in cell	17/74	164/1207	0.0161526	Txn1;M6pr;Msn;Map4;Dbi;Ranbp1;Rab11a;Actr2;Ufm1;Rps15;Cltb;Pls3;Grpel1;Nsfl1c;Sec13;Ap2b1;Bag3	P10639;P24668;P26041;P27546;P31786;P34022;P62492;P61161;P61961;P62843;Q6IRU5;Q99K51;Q99LP6;Q9CZ44;Q9D1M0;Q9DBG3;Q9JLV1	17
Reactome	R-MMU-72695	Formation of the ternary complex, and subsequently, the 43S complex	6/52	39/943	0.016766	Rps2;Rps20;Rps15a;Rps15;Eif3b;Rps21	P25444;P60867;P62245;P62843;Q8JZQ9;Q9CQR2	6
BP	GO:0007586	digestion	4/74	17/1207	0.0168394	Fabp1;Epb41;Lima1;Tjp2	P12710;P48193;Q9ERG0;Q9Z0U1	4
BP	GO:0010506	regulation of autophagy	4/74	17/1207	0.0168394	Usp10;Hmgb1;Nampt;Bag3	P52479;P63158;Q99KQ4;Q9JLV1	4
BP	GO:0000122	negative regulation of transcription by RNA polymerase II	6/74	35/1207	0.016915	Purb;Txn1;H1f4;Hdgf;Hnrnpab;Bag3	O35295;P10639;P43274;P51859;Q99020;Q9JLV1	6
BP	GO:0031330	negative regulation of cellular catabolic process	6/74	35/1207	0.016915	Pabpc1;Dbi;Hnrnpd;Ubxn1;Nampt;Hnrnpa0	P29341;P31786;Q60668;Q922Y1;Q99KQ4;Q9CX86	6
MF	GO:0003682	chromatin binding	5/75	26/1225	0.0179588	Fabp1;H1f4;Hnrnpd;Nap1l4;Nucks1	P12710;P43274;Q60668;Q78ZA7;Q80XU3	5
BP	GO:0045935	positive regulation of nucleobase-containing compound metabolic process	12/74	103/1207	0.0188377	Tmsb4x;Pabpc1;H1f4;Ppm1a;Hdgf;Actr2;Elob;Hmgb1;Hnrnpd;Nucks1;Hnrnpab;Nampt	P20065;P29341;P43274;P49443;P51859;P61161;P62869;P63158;Q60668;Q80XU3;Q99020;Q99KQ4	12
BP	GO:0045944	positive regulation of transcription by RNA polymerase II	7/74	46/1207	0.0189186	Hdgf;Actr2;Elob;Hmgb1;Hnrnpd;Nucks1;Nampt	P51859;P61161;P62869;P63158;Q60668;Q80XU3;Q99KQ4	7
CC	GO:0099738	cell cortex region	3/74	10/1217	0.0190083	Fabp1;Epb41;Cltb	P12710;P48193;Q6IRU5	3
CC	GO:0005694	chromosome	7/74	47/1217	0.020303	H1f4;Actr2;Hmgb1;Nap1l4;Nucks1;Nsfl1c;Sec13	P43274;P61161;P63158;Q78ZA7;Q80XU3;Q9CZ44;Q9D1M0	7
BP	GO:2000112	regulation of cellular macromolecule biosynthetic process	19/74	195/1207	0.0204768	Purb;Txn1;Ppia;Tmsb4x;Dbi;H1f4;Ppm1a;Hdgf;Actr2;Elob;Hmgb1;Hnrnpd;Nucks1;Eif2a;Eprs;Eif3b;Hnrnpab;Nampt;Bag3	O35295;P10639;P17742;P20065;P31786;P43274;P49443;P51859;P61161;P62869;P63158;Q60668;Q80XU3;Q8BJW6;Q8CGC7;Q8JZQ9;Q99020;Q99KQ4;Q9JLV1	19
BP	GO:0006914	autophagy	6/74	37/1207	0.0219685	Usp10;Ufm1;Hmgb1;Nampt;Nsfl1c;Bag3	P52479;P61961;P63158;Q99KQ4;Q9CZ44;Q9JLV1	6
BP	GO:0061919	process utilizing autophagic mechanism	6/74	37/1207	0.0219685	Usp10;Ufm1;Hmgb1;Nampt;Nsfl1c;Bag3	P52479;P61961;P63158;Q99KQ4;Q9CZ44;Q9JLV1	6
BP	GO:0051172	negative regulation of nitrogen compound metabolic process	16/74	157/1207	0.0230179	Purb;Comt;Txn1;Fabp1;Ppia;Serpina1b;Pabpc1;Dbi;H1f4;Hdgf;Hnrnpd;Eprs;Ubxn1;Hnrnpab;Hnrnpa0;Bag3	O35295;O88587;P10639;P12710;P17742;P22599;P29341;P31786;P43274;P51859;Q60668;Q8CGC7;Q922Y1;Q99020;Q9CX86;Q9JLV1	16
BP	GO:0019222	regulation of metabolic process	34/74	416/1207	0.023239	Purb;Comt;Txn1;Fabp1;Ppia;Tmsb4x;Serpina1b;Rps2;Msn;Pabpc1;Dbi;H1f4;Ppm1a;Hdgf;Usp10;Actr2;Elob;Hmgb1;Crip1;Psme1;Psmd1;Hnrnpd;Nucks1;Eif2a;Eprs;Eif3b;Cbs;Ubxn1;Hnrnpab;Nampt;Carhsp1;Hnrnpa0;Mbnl1;Bag3	O35295;O88587;P10639;P12710;P17742;P20065;P22599;P25444;P26041;P29341;P31786;P43274;P49443;P51859;P52479;P61161;P62869;P63158;P63254;P97371;Q3TXS7;Q60668;Q80XU3;Q8BJW6;Q8CGC7;Q8JZQ9;Q91WT9;Q922Y1;Q99020;Q99KQ4;Q9CR86;Q9CX86;Q9JKP5;Q9JLV1	34
BP	GO:0010556	regulation of macromolecule biosynthetic process	19/74	198/1207	0.0238733	Purb;Txn1;Ppia;Tmsb4x;Dbi;H1f4;Ppm1a;Hdgf;Actr2;Elob;Hmgb1;Hnrnpd;Nucks1;Eif2a;Eprs;Eif3b;Hnrnpab;Nampt;Bag3	O35295;P10639;P17742;P20065;P31786;P43274;P49443;P51859;P61161;P62869;P63158;Q60668;Q80XU3;Q8BJW6;Q8CGC7;Q8JZQ9;Q99020;Q99KQ4;Q9JLV1	19
BP	GO:0031325	positive regulation of cellular metabolic process	20/74	212/1207	0.0241641	Comt;Txn1;Fabp1;Ppia;Tmsb4x;Rps2;Msn;Pabpc1;H1f4;Ppm1a;Hdgf;Actr2;Elob;Hmgb1;Psme1;Hnrnpd;Nucks1;Hnrnpab;Nampt;Bag3	O88587;P10639;P12710;P17742;P20065;P25444;P26041;P29341;P43274;P49443;P51859;P61161;P62869;P63158;P97371;Q60668;Q80XU3;Q99020;Q99KQ4;Q9JLV1	20
BP	GO:0061013	regulation of mRNA catabolic process	4/74	19/1207	0.0249806	Pabpc1;Hnrnpd;Carhsp1;Hnrnpa0	P29341;Q60668;Q9CR86;Q9CX86	4
BP	GO:0031324	negative regulation of cellular metabolic process	17/74	172/1207	0.0252697	Purb;Comt;Txn1;Fabp1;Ppia;Serpina1b;Pabpc1;Dbi;H1f4;Hdgf;Hnrnpd;Eprs;Ubxn1;Hnrnpab;Nampt;Hnrnpa0;Bag3	O35295;O88587;P10639;P12710;P17742;P22599;P29341;P31786;P43274;P51859;Q60668;Q8CGC7;Q922Y1;Q99020;Q99KQ4;Q9CX86;Q9JLV1	17
MF	GO:0030545	receptor regulator activity	3/75	11/1225	0.0254768	Hdgf;Hmgb1;Nampt	P51859;P63158;Q99KQ4	3
MF	GO:0030546	signaling receptor activator activity	3/75	11/1225	0.0254768	Hdgf;Hmgb1;Nampt	P51859;P63158;Q99KQ4	3
MF	GO:0048018	receptor ligand activity	3/75	11/1225	0.0254768	Hdgf;Hmgb1;Nampt	P51859;P63158;Q99KQ4	3
BP	GO:0006323	DNA packaging	3/74	11/1207	0.025561	H1f4;Hmgb1;Nap1l4	P43274;P63158;Q78ZA7	3
BP	GO:0006333	chromatin assembly or disassembly	3/74	11/1207	0.025561	H1f4;Hmgb1;Nap1l4	P43274;P63158;Q78ZA7	3
BP	GO:0031497	chromatin assembly	3/74	11/1207	0.025561	H1f4;Hmgb1;Nap1l4	P43274;P63158;Q78ZA7	3
BP	GO:0060348	bone development	3/74	11/1207	0.025561	Cbs;Pls3;Tjp2	Q91WT9;Q99K51;Q9Z0U1	3
BP	GO:1902373	negative regulation of mRNA catabolic process	3/74	11/1207	0.025561	Pabpc1;Hnrnpd;Hnrnpa0	P29341;Q60668;Q9CX86	3
CC	GO:0043005	neuron projection	13/74	121/1217	0.0257151	Comt;Txn1;Map4;Pabpc1;Ranbp1;Rab11a;Ppm1a;Hmgb1;Nap1l4;Gphn;Ubxn1;Pls3;Bag3	O88587;P10639;P27546;P29341;P34022;P62492;P49443;P63158;Q78ZA7;Q8BUV3;Q922Y1;Q99K51;Q9JLV1	13
MF	GO:0003676	nucleic acid binding	22/75	242/1225	0.0263869	Purb;Rps2;Msn;Pabpc1;H1f4;Hdgf;Rps20;Rps15;Hmgb1;Erh;Cluh;Hnrnpd;Fam120a;Nucks1;Eif2a;Eprs;Eif3b;Hnrnpab;Nudt7;Carhsp1;Hnrnpa0;Mbnl1	O35295;P25444;P26041;P29341;P43274;P51859;P60867;P62843;P63158;P84089;Q5SW19;Q60668;Q6A0A9;Q80XU3;Q8BJW6;Q8CGC7;Q8JZQ9;Q99020;Q99P30;Q9CR86;Q9CX86;Q9JKP5	22
BP	GO:0031331	positive regulation of cellular catabolic process	6/74	39/1207	0.0279618	Fabp1;Msn;Pabpc1;Hmgb1;Hnrnpd;Bag3	P12710;P26041;P29341;P63158;Q60668;Q9JLV1	6
BP	GO:0051640	organelle localization	6/74	39/1207	0.0279618	Map4;Rab11a;Actr2;Rps15;Cluh;Nsfl1c	P27546;P62492;P61161;P62843;Q5SW19;Q9CZ44	6
MF	GO:0003690	double-stranded DNA binding	5/75	29/1225	0.0280782	Purb;H1f4;Hdgf;Hmgb1;Nucks1	O35295;P43274;P51859;P63158;Q80XU3	5
BP	GO:0045787	positive regulation of cell cycle	5/74	29/1207	0.0282034	Ranbp1;Rab11a;Rps15a;Hmgb1;Nsfl1c	P34022;P62492;P62245;P63158;Q9CZ44	5
Reactome	R-MMU-72702	Ribosomal scanning and start codon recognition	6/52	44/943	0.0293018	Rps2;Rps20;Rps15a;Rps15;Eif3b;Rps21	P25444;P60867;P62245;P62843;Q8JZQ9;Q9CQR2	6
BP	GO:0033036	macromolecule localization	24/74	273/1207	0.0295075	Slc10a1;Txn1;Fabp1;Ppia;Tmsb4x;M6pr;Msn;Dbi;Rab11a;Epb41;Hdgf;Ufm1;Rps15;Cltb;Gphn;Eprs;Cpt1b;Grpel1;Nsfl1c;Sec13;Ap2b1;Lima1;Bag3;Tjp2	O08705;P10639;P12710;P17742;P20065;P24668;P26041;P31786;P62492;P48193;P51859;P61961;P62843;Q6IRU5;Q8BUV3;Q8CGC7;Q924X2;Q99LP6;Q9CZ44;Q9D1M0;Q9DBG3;Q9ERG0;Q9JLV1;Q9Z0U1	24
BP	GO:0051253	negative regulation of RNA metabolic process	9/74	73/1207	0.029625	Purb;Txn1;Pabpc1;H1f4;Hdgf;Hnrnpd;Hnrnpab;Hnrnpa0;Bag3	O35295;P10639;P29341;P43274;P51859;Q60668;Q99020;Q9CX86;Q9JLV1	9
CC	GO:0005802	trans-Golgi network	3/74	12/1217	0.0319142	M6pr;Rab11a;Cltb	P24668;P62492;Q6IRU5	3
BP	GO:0018958	phenol-containing compound metabolic process	3/74	12/1207	0.0326051	Comt;Ctsb;Sult1d1	O88587;P10605;Q3UZZ6	3
BP	GO:0009057	macromolecule catabolic process	14/74	137/1207	0.0328383	Ctsb;Msn;Pabpc1;Usp10;Hmgb1;Psme1;Psmd1;Hnrnpd;Ubxn1;Psmd6;Carhsp1;Hnrnpa0;Nsfl1c;Bag3	P10605;P26041;P29341;P52479;P63158;P97371;Q3TXS7;Q60668;Q922Y1;Q99JI4;Q9CR86;Q9CX86;Q9CZ44;Q9JLV1	14
CC	GO:0005819	spindle	4/74	21/1217	0.0342328	Map4;Rab11a;Epb41;Nsfl1c	P27546;P62492;P48193;Q9CZ44	4
BP	GO:0009893	positive regulation of metabolic process	22/74	248/1207	0.0345501	Comt;Txn1;Fabp1;Ppia;Tmsb4x;Rps2;Msn;Pabpc1;Dbi;H1f4;Ppm1a;Hdgf;Actr2;Elob;Hmgb1;Psme1;Hnrnpd;Nucks1;Hnrnpab;Nampt;Hnrnpa0;Bag3	O88587;P10639;P12710;P17742;P20065;P25444;P26041;P29341;P31786;P43274;P49443;P51859;P61161;P62869;P63158;P97371;Q60668;Q80XU3;Q99020;Q99KQ4;Q9CX86;Q9JLV1	22
BP	GO:2000113	negative regulation of cellular macromolecule biosynthetic process	9/74	75/1207	0.0346698	Purb;Txn1;Dbi;H1f4;Hdgf;Hnrnpd;Eprs;Hnrnpab;Bag3	O35295;P10639;P31786;P43274;P51859;Q60668;Q8CGC7;Q99020;Q9JLV1	9
BP	GO:0051173	positive regulation of nitrogen compound metabolic process	18/74	192/1207	0.0348651	Comt;Txn1;Ppia;Tmsb4x;Rps2;Msn;Pabpc1;H1f4;Ppm1a;Hdgf;Actr2;Elob;Hmgb1;Psme1;Hnrnpd;Nucks1;Hnrnpab;Nampt	O88587;P10639;P17742;P20065;P25444;P26041;P29341;P43274;P49443;P51859;P61161;P62869;P63158;P97371;Q60668;Q80XU3;Q99020;Q99KQ4	18
MF	GO:0003730	mRNA 3'-UTR binding	4/75	21/1225	0.0350121	Pabpc1;Hnrnpd;Carhsp1;Hnrnpa0	P29341;Q60668;Q9CR86;Q9CX86	4
CC	GO:0120025	plasma membrane bounded cell projection	17/74	181/1217	0.0370716	Comt;Txn1;Msn;Map4;Pabpc1;Ranbp1;Rab11a;Ppm1a;Actr2;Hmgb1;Cltb;Nap1l4;Gphn;Ubxn1;Pls3;Lima1;Bag3	O88587;P10639;P26041;P27546;P29341;P34022;P62492;P49443;P61161;P63158;Q6IRU5;Q78ZA7;Q8BUV3;Q922Y1;Q99K51;Q9ERG0;Q9JLV1	17
Reactome	R-MMU-75153	Apoptotic execution phase	3/52	14/943	0.0374019	H1f4;Hmgb1;Tjp2	P43274;P63158;Q9Z0U1	3
CC	GO:0098590	plasma membrane region	10/74	89/1217	0.0377045	Slc10a1;Comt;Ctsb;Msn;Rab11a;Epb41;Cltb;Gphn;Ap2b1;Lima1	O08705;O88587;P10605;P26041;P62492;P48193;Q6IRU5;Q8BUV3;Q9DBG3;Q9ERG0	10
Reactome	R-MMU-450408	AUF1 (hnRNP D0) binds and destabilizes mRNA	5/52	35/943	0.0385272	Pabpc1;Psme1;Psmd1;Hnrnpd;Psmd6	P29341;P97371;Q3TXS7;Q60668;Q99JI4	5
BP	GO:0009895	negative regulation of catabolic process	6/74	42/1207	0.0388438	Pabpc1;Dbi;Hnrnpd;Ubxn1;Nampt;Hnrnpa0	P29341;P31786;Q60668;Q922Y1;Q99KQ4;Q9CX86	6
BP	GO:0009896	positive regulation of catabolic process	6/74	42/1207	0.0388438	Fabp1;Msn;Pabpc1;Hmgb1;Hnrnpd;Bag3	P12710;P26041;P29341;P63158;Q60668;Q9JLV1	6
CC	GO:0005654	nucleoplasm	21/74	239/1217	0.0398013	Purb;Txn1;Fabp1;Rps2;Epb41;Hdgf;Usp10;Rps15;Elob;Psme1;Hnrnpd;Nucks1;Ubxn1;Hnrnpab;Nampt;Grpel1;Hnrnpa0;Nsfl1c;Cndp2;Sec13;Mbnl1	O35295;P10639;P12710;P25444;P48193;P51859;P52479;P62843;P62869;P97371;Q60668;Q80XU3;Q922Y1;Q99020;Q99KQ4;Q99LP6;Q9CX86;Q9CZ44;Q9D1A2;Q9D1M0;Q9JKP5	21
BP	GO:0010558	negative regulation of macromolecule biosynthetic process	9/74	77/1207	0.040286	Purb;Txn1;Dbi;H1f4;Hdgf;Hnrnpd;Eprs;Hnrnpab;Bag3	O35295;P10639;P31786;P43274;P51859;Q60668;Q8CGC7;Q99020;Q9JLV1	9
BP	GO:0045934	negative regulation of nucleobase-containing compound metabolic process	9/74	77/1207	0.040286	Purb;Txn1;Pabpc1;H1f4;Hdgf;Hnrnpd;Hnrnpab;Hnrnpa0;Bag3	O35295;P10639;P29341;P43274;P51859;Q60668;Q99020;Q9CX86;Q9JLV1	9
BP	GO:0007565	female pregnancy	3/74	13/1207	0.0405557	Comt;Ctsb;Cbs	O88587;P10605;Q91WT9	3
BP	GO:1902369	negative regulation of RNA catabolic process	3/74	13/1207	0.0405557	Pabpc1;Hnrnpd;Hnrnpa0	P29341;Q60668;Q9CX86	3
BP	GO:0051656	establishment of organelle localization	5/74	32/1207	0.0414368	Map4;Rab11a;Actr2;Rps15;Nsfl1c	P27546;P62492;P61161;P62843;Q9CZ44	5
BP	GO:0051234	establishment of localization	27/74	326/1207	0.0419309	Slc10a1;Comt;Txn1;Fabp1;Ppia;M6pr;Msn;Map4;Dbi;Ranbp1;Rab11a;Epb41;Actr2;Ufm1;Rps15;Cltb;Gphn;Eprs;Cpt1b;Pls3;Grpel1;Nsfl1c;Sec13;Ap2b1;Lima1;Bag3;Tjp2	O08705;O88587;P10639;P12710;P17742;P24668;P26041;P27546;P31786;P34022;P62492;P48193;P61161;P61961;P62843;Q6IRU5;Q8BUV3;Q8CGC7;Q924X2;Q99K51;Q99LP6;Q9CZ44;Q9D1M0;Q9DBG3;Q9ERG0;Q9JLV1;Q9Z0U1	27
BP	GO:0070925	organelle assembly	9/74	78/1207	0.0433162	Rps2;Msn;Map4;Rab11a;Actr2;Rps15;Eif2a;Nsfl1c;Bag3	P25444;P26041;P27546;P62492;P61161;P62843;Q8BJW6;Q9CZ44;Q9JLV1	9
BP	GO:1901360	organic cyclic compound metabolic process	36/74	465/1207	0.0435199	Purb;Comt;Ctsb;Txn1;Ppia;Tmsb4x;Pabpc1;H1f4;Ppm1a;Hdgf;Usp10;Actr2;Rps15;Elob;Hmgb1;Urad;Dhrs11;Sult1d1;Hnrnpd;Gart;Nucks1;Gphn;Eprs;Hmgcs1;Qprt;Hnrnpab;Nampt;Nudt7;Rps21;Carhsp1;Hnrnpa0;Lima1;Mbnl1;Bag3;Hebp1;Aadat	O35295;O88587;P10605;P10639;P17742;P20065;P29341;P43274;P49443;P51859;P52479;P61161;P62843;P62869;P63158;Q283N4;Q3U0B3;Q3UZZ6;Q60668;Q64737;Q80XU3;Q8BUV3;Q8CGC7;Q8JZK9;Q91X91;Q99020;Q99KQ4;Q99P30;Q9CQR2;Q9CR86;Q9CX86;Q9ERG0;Q9JKP5;Q9JLV1;Q9R257;Q9WVM8	36
BP	GO:0072594	establishment of protein localization to organelle	7/74	55/1207	0.0459883	M6pr;Rab11a;Ufm1;Grpel1;Sec13;Ap2b1;Bag3	P24668;P62492;P61961;Q99LP6;Q9D1M0;Q9DBG3;Q9JLV1	7
CC	GO:0030133	transport vesicle	4/74	23/1217	0.0462027	Dbi;Rab11a;Cltb;Sec13	P31786;P62492;Q6IRU5;Q9D1M0	4
BP	GO:0044265	cellular macromolecule catabolic process	12/74	117/1207	0.0464938	Ctsb;Msn;Pabpc1;Usp10;Psme1;Psmd1;Hnrnpd;Ubxn1;Psmd6;Carhsp1;Hnrnpa0;Nsfl1c	P10605;P26041;P29341;P52479;P97371;Q3TXS7;Q60668;Q922Y1;Q99JI4;Q9CR86;Q9CX86;Q9CZ44	12
MF	GO:0008022	protein C-terminus binding	4/75	23/1225	0.0472223	Pabpc1;Epb41;Ppm1a;Tjp2	P29341;P48193;P49443;Q9Z0U1	4
BP	GO:0006725	cellular aromatic compound metabolic process	33/74	421/1207	0.0477069	Purb;Comt;Ctsb;Txn1;Ppia;Tmsb4x;Pabpc1;H1f4;Ppm1a;Hdgf;Usp10;Actr2;Rps15;Elob;Hmgb1;Urad;Sult1d1;Hnrnpd;Gart;Nucks1;Eprs;Hmgcs1;Qprt;Hnrnpab;Nampt;Nudt7;Rps21;Carhsp1;Hnrnpa0;Mbnl1;Bag3;Hebp1;Aadat	O35295;O88587;P10605;P10639;P17742;P20065;P29341;P43274;P49443;P51859;P52479;P61161;P62843;P62869;P63158;Q283N4;Q3UZZ6;Q60668;Q64737;Q80XU3;Q8CGC7;Q8JZK9;Q91X91;Q99020;Q99KQ4;Q99P30;Q9CQR2;Q9CR86;Q9CX86;Q9JKP5;Q9JLV1;Q9R257;Q9WVM8	33
BP	GO:0001501	skeletal system development	3/74	14/1207	0.0493931	Cbs;Pls3;Tjp2	Q91WT9;Q99K51;Q9Z0U1	3
BP	GO:0030010	establishment of cell polarity	3/74	14/1207	0.0493931	Msn;Map4;Nsfl1c	P26041;P27546;Q9CZ44	3
BP	GO:0044706	multi-multicellular organism process	3/74	14/1207	0.0493931	Comt;Ctsb;Cbs	O88587;P10605;Q91WT9	3
BP	GO:0071103	DNA conformation change	3/74	14/1207	0.0493931	H1f4;Hmgb1;Nap1l4	P43274;P63158;Q78ZA7	3
BP	GO:1902414	protein localization to cell junction	3/74	14/1207	0.0493931	Rab11a;Gphn;Tjp2	P62492;Q8BUV3;Q9Z0U1	3
BP	GO:0031327	negative regulation of cellular biosynthetic process	9/74	80/1207	0.0498351	Purb;Txn1;Dbi;H1f4;Hdgf;Hnrnpd;Eprs;Hnrnpab;Bag3	O35295;P10639;P31786;P43274;P51859;Q60668;Q8CGC7;Q99020;Q9JLV1	9

## Sheet: Hjv - wt DEN (up)
from	ID	Description	GeneRatio	BgRatio	pvalue	Genes	Proteins	Count
CC	GO:0005886	plasma membrane	10/17	253/1217	0.000620916	Gstm2;Gstp1;Epb41;Gnb2;Phb;Azgp1;Washc2;Snx5;Erap1;Clic1	P15626;P19157;P48193;P62880;P67778;Q64726;Q6PGL7;Q9D8U8;Q9EQH2;Q9Z1Q5	10
CC	GO:0009898	cytoplasmic side of plasma membrane	3/17	16/1217	0.00113497	Epb41;Gnb2;Snx5	P48193;P62880;Q9D8U8	3
CC	GO:0098562	cytoplasmic side of membrane	3/17	17/1217	0.00136625	Epb41;Gnb2;Snx5	P48193;P62880;Q9D8U8	3
CC	GO:0098552	side of membrane	4/17	39/1217	0.00158972	Epb41;Gnb2;Azgp1;Snx5	P48193;P62880;Q64726;Q9D8U8	4
Reactome	R-MMU-156590	Glutathione conjugation	3/15	16/943	0.00161368	Gclm;Gstm2;Gstp1	O09172;P15626;P19157	3
MF	GO:0035091	phosphatidylinositol binding	3/16	21/1225	0.00210944	Epb41;Washc2;Snx5	P48193;Q6PGL7;Q9D8U8	3
CC	GO:0019897	extrinsic component of plasma membrane	3/17	20/1217	0.0022315	Gnb2;Phb;Snx5	P62880;P67778;Q9D8U8	3
CC	GO:0071944	cell periphery	10/17	298/1217	0.00244896	Gstm2;Gstp1;Epb41;Gnb2;Phb;Azgp1;Washc2;Snx5;Erap1;Clic1	P15626;P19157;P48193;P62880;P67778;Q64726;Q6PGL7;Q9D8U8;Q9EQH2;Q9Z1Q5	10
BP	GO:0002250	adaptive immune response	3/17	24/1207	0.00391646	Phb;Azgp1;Erap1	P67778;Q64726;Q9EQH2	3
MF	GO:0019899	enzyme binding	8/16	240/1225	0.00581898	H2ac6;Gclm;Gstm2;Gstp1;Arpc4;Gnb2;Phb;Hnrnpd	C0HKE9;O09172;P15626;P19157;P59999;P62880;P67778;Q60668	8
CC	GO:0005769	early endosome	3/17	28/1217	0.00598166	Phb;Washc2;Snx5	P67778;Q6PGL7;Q9D8U8	3
BP	GO:0006749	glutathione metabolic process	3/17	28/1207	0.00612058	Gclm;Gstm2;Gstp1	O09172;P15626;P19157	3
CC	GO:0019898	extrinsic component of membrane	3/17	32/1217	0.00874682	Gnb2;Phb;Snx5	P62880;P67778;Q9D8U8	3
BP	GO:0006979	response to oxidative stress	4/17	63/1207	0.00960841	Gclm;Gstp1;Hnrnpd;Ndufa12	O09172;P19157;Q60668;Q7TMF3	4
MF	GO:0016879	ligase activity, forming carbon-nitrogen bonds	2/16	12/1225	0.00978636	Gclm;Adss	O09172;P46664	2
BP	GO:0043409	negative regulation of MAPK cascade	2/17	12/1207	0.0113485	Gstp1;Phb	P19157;P67778	2
BP	GO:0046033	AMP metabolic process	2/17	12/1207	0.0113485	Adss;Ak4	P46664;Q9WUR9	2
MF	GO:0004364	glutathione transferase activity	2/16	13/1225	0.0114778	Gstm2;Gstp1	P15626;P19157	2
CC	GO:0098796	membrane protein complex	5/17	106/1217	0.0120752	Gnb2;Phb;Ndufa12;Snx5;Clic1	P62880;P67778;Q7TMF3;Q9D8U8;Q9Z1Q5	5
Reactome	R-MMU-8939211	ESR-mediated signaling	2/15	12/943	0.0142261	H2ac6;Gnb2	C0HKE9;P62880	2
Reactome	R-MMU-156580	Phase II - Conjugation of compounds	3/15	34/943	0.0144921	Gclm;Gstm2;Gstp1	O09172;P15626;P19157	3
BP	GO:0010558	negative regulation of macromolecule biosynthetic process	4/17	77/1207	0.0192857	H2ac6;Gstp1;Phb;Hnrnpd	C0HKE9;P19157;P67778;Q60668	4
MF	GO:0005543	phospholipid binding	3/16	46/1225	0.0196962	Epb41;Washc2;Snx5	P48193;Q6PGL7;Q9D8U8	3
BP	GO:0051881	regulation of mitochondrial membrane potential	2/17	16/1207	0.0199606	Gclm;Clic1	O09172;Q9Z1Q5	2
MF	GO:0016765	transferase activity, transferring alkyl or aryl (other than methyl) groups	2/16	18/1225	0.021672	Gstm2;Gstp1	P15626;P19157	2
BP	GO:0002460	adaptive immune response based on somatic recombination of immune receptors built from immunoglobulin superfamily domains	2/17	17/1207	0.0224355	Phb;Azgp1	P67778;Q64726	2
MF	GO:0008289	lipid binding	4/16	89/1225	0.0241072	Gstp1;Epb41;Washc2;Snx5	P19157;P48193;Q6PGL7;Q9D8U8	4
BP	GO:0009126	purine nucleoside monophosphate metabolic process	2/17	18/1207	0.0250319	Adss;Ak4	P46664;Q9WUR9	2
BP	GO:0009167	purine ribonucleoside monophosphate metabolic process	2/17	18/1207	0.0250319	Adss;Ak4	P46664;Q9WUR9	2
Reactome	R-MMU-112316	Neuronal System	2/15	17/943	0.0279953	Epb41;Gnb2	P48193;P62880	2
BP	GO:0002699	positive regulation of immune effector process	2/17	20/1207	0.0305754	Phb;Azgp1	P67778;Q64726	2
BP	GO:0007186	G protein-coupled receptor signaling pathway	2/17	20/1207	0.0305754	Gnb2;Phb	P62880;P67778	2
BP	GO:0071897	DNA biosynthetic process	2/17	21/1207	0.0335157	Phb;Hnrnpd	P67778;Q60668	2
MF	GO:0008022	protein C-terminus binding	2/16	23/1225	0.0344991	Epb41;Phb	P48193;P67778	2
BP	GO:0009890	negative regulation of biosynthetic process	4/17	93/1207	0.0360987	H2ac6;Gstp1;Phb;Hnrnpd	C0HKE9;P19157;P67778;Q60668	4
BP	GO:0009161	ribonucleoside monophosphate metabolic process	2/17	22/1207	0.0365641	Adss;Ak4	P46664;Q9WUR9	2
BP	GO:0006575	cellular modified amino acid metabolic process	3/17	54/1207	0.0368931	Gclm;Gstm2;Gstp1	O09172;P15626;P19157	3
BP	GO:0009123	nucleoside monophosphate metabolic process	2/17	24/1207	0.0429717	Adss;Ak4	P46664;Q9WUR9	2
CC	GO:0005576	extracellular region	5/17	147/1217	0.0444883	Gstm2;Epb41;Azgp1;Erap1;Clic1	P15626;P48193;Q64726;Q9EQH2;Q9Z1Q5	5
BP	GO:0070372	regulation of ERK1 and ERK2 cascade	2/17	25/1207	0.0463248	Gstp1;Phb	P19157;P67778	2
BP	GO:0051276	chromosome organization	3/17	60/1207	0.0482905	H2ac6;Phb;Hnrnpd	C0HKE9;P67778;Q60668	3

## Sheet: Hjv - wt DEN (down)
from	ID	Description	GeneRatio	BgRatio	pvalue	Genes	Proteins	Count
BP	GO:0072350	tricarboxylic acid metabolic process	2/11	10/1207	0.00326744	Ass1;Aco1	P16460;P28271	2
BP	GO:0007565	female pregnancy	2/11	13/1207	0.0055794	Ctsb;Cbs	P10605;Q91WT9	2
BP	GO:0044706	multi-multicellular organism process	2/11	14/1207	0.00647689	Ctsb;Cbs	P10605;Q91WT9	2
MF	GO:0004812	aminoacyl-tRNA ligase activity	2/11	18/1225	0.0103752	Iars2;Tars	Q8BIJ6;Q9D0R2	2
MF	GO:0016875	ligase activity, forming carbon-oxygen bonds	2/11	18/1225	0.0103752	Iars2;Tars	Q8BIJ6;Q9D0R2	2
MF	GO:0140101	catalytic activity, acting on a tRNA	2/11	18/1225	0.0103752	Iars2;Tars	Q8BIJ6;Q9D0R2	2
BP	GO:0006418	tRNA aminoacylation for protein translation	2/11	18/1207	0.0106745	Iars2;Tars	Q8BIJ6;Q9D0R2	2
BP	GO:0043038	amino acid activation	2/11	18/1207	0.0106745	Iars2;Tars	Q8BIJ6;Q9D0R2	2
BP	GO:0043039	tRNA aminoacylation	2/11	18/1207	0.0106745	Iars2;Tars	Q8BIJ6;Q9D0R2	2
BP	GO:0006520	cellular amino acid metabolic process	4/11	113/1207	0.0143224	Ass1;Iars2;Cbs;Tars	P16460;Q8BIJ6;Q91WT9;Q9D0R2	4
BP	GO:0006399	tRNA metabolic process	2/11	21/1207	0.0144335	Iars2;Tars	Q8BIJ6;Q9D0R2	2
MF	GO:0016874	ligase activity	3/11	61/1225	0.0145673	Ass1;Iars2;Tars	P16460;Q8BIJ6;Q9D0R2	3
MF	GO:0016836	hydro-lyase activity	2/11	24/1225	0.018172	Aco1;Cbs	P28271;Q91WT9	2
BP	GO:0008652	cellular amino acid biosynthetic process	2/11	25/1207	0.0202119	Ass1;Cbs	P16460;Q91WT9	2
MF	GO:0016835	carbon-oxygen lyase activity	2/11	26/1225	0.0211888	Aco1;Cbs	P28271;Q91WT9	2
BP	GO:1901607	alpha-amino acid biosynthetic process	2/11	27/1207	0.0234132	Ass1;Cbs	P16460;Q91WT9	2
MF	GO:0140098	catalytic activity, acting on RNA	2/11	31/1225	0.0295804	Iars2;Tars	Q8BIJ6;Q9D0R2	2
BP	GO:0032504	multicellular organism reproduction	2/11	34/1207	0.036137	Ctsb;Cbs	P10605;Q91WT9	2
BP	GO:0048609	multicellular organismal reproductive process	2/11	34/1207	0.036137	Ctsb;Cbs	P10605;Q91WT9	2
BP	GO:0010038	response to metal ion	2/11	37/1207	0.0422636	Ass1;Aco1	P16460;P28271	2
CC	GO:0000323	lytic vacuole	2/11	38/1217	0.0437277	Ctsb;Ass1	P10605;P16460	2
CC	GO:0005764	lysosome	2/11	38/1217	0.0437277	Ctsb;Ass1	P10605;P16460	2

## Sheet: Hjv DEN - wt DEN (up)
from	ID	Description	GeneRatio	BgRatio	pvalue	Genes	Proteins	Count
BP	GO:0007611	learning or memory	2/17	10/1207	0.00786716	Man2b1;Gmfb	O09159;Q9CQI3	2
BP	GO:0045010	actin nucleation	2/17	10/1207	0.00786716	Arpc4;Gmfb	P59999;Q9CQI3	2
BP	GO:0050890	cognition	2/17	11/1207	0.0095359	Man2b1;Gmfb	O09159;Q9CQI3	2
Reactome	R-MMU-156580	Phase II - Conjugation of compounds	3/13	34/943	0.00957253	Gstm2;Gstp1;Acsm5	P15626;P19157;Q8BGA8	3
Reactome	R-MMU-8939211	ESR-mediated signaling	2/13	12/943	0.0107191	H2ac6;Gnb2	C0HKE9;P62880	2
MF	GO:0004364	glutathione transferase activity	2/17	13/1225	0.0129303	Gstm2;Gstp1	P15626;P19157	2
MF	GO:0016877	ligase activity, forming carbon-sulfur bonds	2/17	14/1225	0.0149626	Acsm5;Uba5	Q8BGA8;Q8VE47	2
BP	GO:0030838	positive regulation of actin filament polymerization	2/17	14/1207	0.0153897	Arpc4;Gmfb	P59999;Q9CQI3	2
BP	GO:0050877	nervous system process	3/17	39/1207	0.0155042	Man2b1;Uba5;Gmfb	O09159;Q8VE47;Q9CQI3	3
MF	GO:0019207	kinase regulator activity	2/17	15/1225	0.0171241	Gstp1;Rplp1	P19157;P47955	2
Reactome	R-MMU-156590	Glutathione conjugation	2/13	16/943	0.0188902	Gstm2;Gstp1	P15626;P19157	2
BP	GO:0032273	positive regulation of protein polymerization	2/17	16/1207	0.0199606	Arpc4;Gmfb	P59999;Q9CQI3	2
Reactome	R-MMU-3299685	Detoxification of Reactive Oxygen Species	2/13	17/943	0.0212426	Gstp1;Txn2	P19157;P97493	2
BP	GO:0022411	cellular component disassembly	3/17	46/1207	0.0242192	Endog;Rpl23;Uba5	O08600;P62830;Q8VE47	3
MF	GO:0016765	transferase activity, transferring alkyl or aryl (other than methyl) groups	2/17	18/1225	0.024349	Gstm2;Gstp1	P15626;P19157	2
Reactome	R-MMU-9006931	Signaling by Nuclear Receptors	2/13	25/943	0.0440271	H2ac6;Gnb2	C0HKE9;P62880	2
MF	GO:0098772	molecular function regulator	5/17	149/1225	0.0456799	Gstp1;Rplp1;Rpl23;Gnb2;Gmfb	P19157;P47955;P62830;P62880;Q9CQI3	5
BP	GO:0033554	cellular response to stress	5/17	147/1207	0.0458841	Endog;Gstm2;Gstp1;Tpt1;Uba5	O08600;P15626;P19157;P63028;Q8VE47	5
BP	GO:0051348	negative regulation of transferase activity	2/17	25/1207	0.0463248	Gstp1;Rpl23	P19157;P62830	2
BP	GO:1902905	positive regulation of supramolecular fiber organization	2/17	25/1207	0.0463248	Arpc4;Gmfb	P59999;Q9CQI3	2
BP	GO:0080135	regulation of cellular response to stress	3/17	60/1207	0.0482905	Endog;Gstp1;Tpt1	O08600;P19157;P63028	3
MF	GO:0016874	ligase activity	3/17	61/1225	0.0485199	Adss;Acsm5;Uba5	P46664;Q8BGA8;Q8VE47	3
BP	GO:0006633	fatty acid biosynthetic process	2/17	26/1207	0.0497732	Gstm2;Acsm5	P15626;Q8BGA8	2

## Sheet: Hjv DEN - wt DEN (down)
from	ID	Description	GeneRatio	BgRatio	pvalue	Genes	Proteins	Count
BP	GO:0007565	female pregnancy	2/8	13/1207	0.00289286	Ctsb;Cbs	P10605;Q91WT9	2
BP	GO:0044706	multi-multicellular organism process	2/8	14/1207	0.00336378	Ctsb;Cbs	P10605;Q91WT9	2
BP	GO:0032504	multicellular organism reproduction	2/8	34/1207	0.0193975	Ctsb;Cbs	P10605;Q91WT9	2
BP	GO:0048609	multicellular organismal reproductive process	2/8	34/1207	0.0193975	Ctsb;Cbs	P10605;Q91WT9	2
MF	GO:0030554	adenyl nucleotide binding	4/8	187/1225	0.022283	Sult2a1;Iars2;Gphn;Bag3	P52843;Q8BIJ6;Q8BUV3;Q9JLV1	4
CC	GO:0098552	side of membrane	2/8	39/1217	0.0248088	Ctsb;Gphn	P10605;Q8BUV3	2
BP	GO:0060548	negative regulation of cell death	3/8	110/1207	0.0293702	Ctsb;Cbs;Bag3	P10605;Q91WT9;Q9JLV1	3
MF	GO:1901681	sulfur compound binding	2/8	47/1225	0.0348178	Sult2a1;Cbs	P52843;Q91WT9	2
MF	GO:0017076	purine nucleotide binding	4/8	225/1225	0.0419703	Sult2a1;Iars2;Gphn;Bag3	P52843;Q8BIJ6;Q8BUV3;Q9JLV1	4

[truncated: 2 more sheets: Hjv DEN - Hjv (up), Hjv DEN - Hjv (down)]
