# Supplementary material for: Hemojuvelin deficiency promotes liver mitochondrial dysfunction and predisposes mice to hepatocellular carcinoma
Source: Commun Biol. 2022 Feb 22;5:153. doi: 10.1038/s42003-022-03108-2 (PMC8863832; doi:10.1038/s42003-022-03108-2)
Supplement: Supplementary file 6 — Supplementary Data 3 [file 42003_2022_3108_MOESM6_ESM.xlsx]

## Sheet: wt HID - wt (up)
from	ID	Description	GeneRatio	BgRatio	pvalue	Genes	Proteins	Count
Reactome	R-MMU-1430728	Metabolism	19/20	443/851	3.50315e-05	Agmat;Adh1;Fasn;Dbt;Idh2;Hmgcs2;Gclc;Gchfr;Gls2;Lrpprc;Hadha;Tkfc;Acly;Hadhb;Aass;Aco2;Hibadh;Aacs;Ak2	A2AS89;P00329;P19096;P53395;P54071;P54869;P97494;P99025;Q571F8;Q6PB66;Q8BMS1;Q8VC30;Q91V92;Q99JY0;Q99K67;Q99KI0;Q99L13;Q9D2R0;Q9WTP6	19
MF	GO:0016746	transferase activity, transferring acyl groups	6/25	35/1097	7.76121e-05	Fasn;Dbt;Hmgcs2;Hadha;Acly;Hadhb	P19096;P53395;P54869;Q8BMS1;Q91V92;Q99JY0	6
BP	GO:0006091	generation of precursor metabolites and energy	9/23	115/1079	0.000294825	Adh1;Idh2;Hmgcs2;Tkfc;Gys2;Cisd1;Aass;Aco2;Trap1	P00329;P54071;P54869;Q8VC30;Q8VCB3;Q91WS0;Q99K67;Q99KI0;Q9CQN1	9
CC	GO:0009295	nucleoid	4/25	17/1090	0.000420236	Dbt;Lrpprc;Hadha;Hadhb	P53395;Q6PB66;Q8BMS1;Q99JY0	4
CC	GO:0042645	mitochondrial nucleoid	4/25	17/1090	0.000420236	Dbt;Lrpprc;Hadha;Hadhb	P53395;Q6PB66;Q8BMS1;Q99JY0	4
CC	GO:0005739	mitochondrion	17/25	376/1090	0.000569589	Agmat;Adh1;Fasn;Dbt;Idh2;Hmgcs2;Gls2;Lrpprc;Hadha;Acly;Cisd1;Hadhb;Aass;Aco2;Hibadh;Trap1;Ak2	A2AS89;P00329;P19096;P53395;P54071;P54869;Q571F8;Q6PB66;Q8BMS1;Q91V92;Q91WS0;Q99JY0;Q99K67;Q99KI0;Q99L13;Q9CQN1;Q9WTP6	17
BP	GO:0019752	carboxylic acid metabolic process	14/23	292/1079	0.00059828	Agmat;Adh1;Fasn;Idh2;Gclc;Gls2;Hadha;Tkfc;Acly;Hadhb;Aass;Aco2;Hibadh;Aacs	A2AS89;P00329;P19096;P54071;P97494;Q571F8;Q8BMS1;Q8VC30;Q91V92;Q99JY0;Q99K67;Q99KI0;Q99L13;Q9D2R0	14
BP	GO:0043436	oxoacid metabolic process	14/23	296/1079	0.000697586	Agmat;Adh1;Fasn;Idh2;Gclc;Gls2;Hadha;Tkfc;Acly;Hadhb;Aass;Aco2;Hibadh;Aacs	A2AS89;P00329;P19096;P54071;P97494;Q571F8;Q8BMS1;Q8VC30;Q91V92;Q99JY0;Q99K67;Q99KI0;Q99L13;Q9D2R0	14
BP	GO:0072350	tricarboxylic acid metabolic process	3/23	10/1079	0.000922665	Idh2;Acly;Aco2	P54071;Q91V92;Q99KI0	3
BP	GO:0006082	organic acid metabolic process	14/23	305/1079	0.000975397	Agmat;Adh1;Fasn;Idh2;Gclc;Gls2;Hadha;Tkfc;Acly;Hadhb;Aass;Aco2;Hibadh;Aacs	A2AS89;P00329;P19096;P54071;P97494;Q571F8;Q8BMS1;Q8VC30;Q91V92;Q99JY0;Q99K67;Q99KI0;Q99L13;Q9D2R0	14
BP	GO:0044281	small molecule metabolic process	16/23	399/1079	0.00137687	Agmat;Adh1;Fasn;Idh2;Hmgcs2;Gclc;Gls2;Hadha;Tkfc;Acly;Hadhb;Aass;Aco2;Hibadh;Aacs;Ak2	A2AS89;P00329;P19096;P54071;P54869;P97494;Q571F8;Q8BMS1;Q8VC30;Q91V92;Q99JY0;Q99K67;Q99KI0;Q99L13;Q9D2R0;Q9WTP6	16
MF	GO:0051287	NAD binding	4/25	27/1097	0.00258977	Adh1;Idh2;Hadha;Hibadh	P00329;P54071;Q8BMS1;Q99L13	4
MF	GO:0016747	transferase activity, transferring acyl groups other than amino-acyl groups	4/25	28/1097	0.00297489	Fasn;Dbt;Hadha;Hadhb	P19096;P53395;Q8BMS1;Q99JY0	4
MF	GO:0016616	oxidoreductase activity, acting on the CH-OH group of donors, NAD or NADP as acceptor	5/25	47/1097	0.00324275	Adh1;Fasn;Idh2;Hadha;Hibadh	P00329;P19096;P54071;Q8BMS1;Q99L13	5
MF	GO:0016740	transferase activity	9/25	156/1097	0.00504884	Fasn;Dbt;Hmgcs2;Hadha;Tkfc;Gys2;Acly;Hadhb;Ak2	P19096;P53395;P54869;Q8BMS1;Q8VC30;Q8VCB3;Q91V92;Q99JY0;Q9WTP6	9
MF	GO:0016614	oxidoreductase activity, acting on CH-OH group of donors	5/25	52/1097	0.00508246	Adh1;Fasn;Idh2;Hadha;Hibadh	P00329;P19096;P54071;Q8BMS1;Q99L13	5
CC	GO:0005759	mitochondrial matrix	6/25	76/1090	0.00574235	Dbt;Hmgcs2;Lrpprc;Hadha;Hadhb;Trap1	P53395;P54869;Q6PB66;Q8BMS1;Q99JY0;Q9CQN1	6
BP	GO:0006066	alcohol metabolic process	5/23	61/1079	0.00748265	Adh1;Idh2;Hmgcs2;Tkfc;Aco2	P00329;P54071;P54869;Q8VC30;Q99KI0	5
BP	GO:0006084	acetyl-CoA metabolic process	3/23	22/1079	0.0100101	Fasn;Hmgcs2;Acly	P19096;P54869;Q91V92	3
BP	GO:0015980	energy derivation by oxidation of organic compounds	5/23	66/1079	0.0104627	Idh2;Gys2;Cisd1;Aco2;Trap1	P54071;Q8VCB3;Q91WS0;Q99KI0;Q9CQN1	5
MF	GO:0016836	hydro-lyase activity	3/25	23/1097	0.0137114	Fasn;Hadha;Aco2	P19096;Q8BMS1;Q99KI0	3
BP	GO:0044282	small molecule catabolic process	7/23	134/1079	0.0171518	Adh1;Gls2;Hadha;Tkfc;Hadhb;Aass;Hibadh	P00329;Q571F8;Q8BMS1;Q8VC30;Q99JY0;Q99K67;Q99L13	7
MF	GO:0016835	carbon-oxygen lyase activity	3/25	25/1097	0.0172778	Fasn;Hadha;Aco2	P19096;Q8BMS1;Q99KI0	3
BP	GO:0006081	cellular aldehyde metabolic process	3/23	28/1079	0.0195833	Adh1;Idh2;Tkfc	P00329;P54071;Q8VC30	3
BP	GO:0009064	glutamine family amino acid metabolic process	3/23	28/1079	0.0195833	Agmat;Gclc;Gls2	A2AS89;P97494;Q571F8	3
BP	GO:0032787	monocarboxylic acid metabolic process	8/23	171/1079	0.0196087	Adh1;Fasn;Idh2;Hadha;Tkfc;Acly;Hadhb;Aacs	P00329;P19096;P54071;Q8BMS1;Q8VC30;Q91V92;Q99JY0;Q9D2R0	8
MF	GO:0016407	acetyltransferase activity	2/25	10/1097	0.0200698	Fasn;Dbt	P19096;P53395	2
Reactome	R-MMU-1483257	Phospholipid metabolism	2/20	10/851	0.0211034	Hadha;Hadhb	Q8BMS1;Q99JY0	2
BP	GO:0045471	response to ethanol	2/23	11/1079	0.021278	Adh1;Aacs	P00329;Q9D2R0	2
BP	GO:0045333	cellular respiration	4/23	52/1079	0.021504	Idh2;Cisd1;Aco2;Trap1	P54071;Q91WS0;Q99KI0;Q9CQN1	4
BP	GO:0046164	alcohol catabolic process	2/23	12/1079	0.0252047	Adh1;Tkfc	P00329;Q8VC30	2
Reactome	R-MMU-75105	Fatty acyl-CoA biosynthesis	2/20	11/851	0.0254313	Fasn;Acly	P19096;Q91V92	2
BP	GO:1901615	organic hydroxy compound metabolic process	5/23	83/1079	0.0266181	Adh1;Idh2;Hmgcs2;Tkfc;Aco2	P00329;P54071;P54869;Q8VC30;Q99KI0	5
BP	GO:0044255	cellular lipid metabolic process	7/23	146/1079	0.026723	Adh1;Fasn;Hmgcs2;Hadha;Acly;Hadhb;Aacs	P00329;P19096;P54869;Q8BMS1;Q91V92;Q99JY0;Q9D2R0	7
MF	GO:0016408	C-acyltransferase activity	2/25	12/1097	0.028625	Hadha;Hadhb	Q8BMS1;Q99JY0	2
MF	GO:0016790	thiolester hydrolase activity	2/25	12/1097	0.028625	Fasn;Ces1e	P19096;Q64176	2
BP	GO:0006629	lipid metabolic process	8/23	183/1079	0.0288367	Adh1;Fasn;Hmgcs2;Ces1e;Hadha;Acly;Hadhb;Aacs	P00329;P19096;P54869;Q64176;Q8BMS1;Q91V92;Q99JY0;Q9D2R0	8
CC	GO:0031966	mitochondrial membrane	7/25	140/1090	0.0321596	Idh2;Hmgcs2;Hadha;Cisd1;Hadhb;Trap1;Ak2	P54071;P54869;Q8BMS1;Q91WS0;Q99JY0;Q9CQN1;Q9WTP6	7
BP	GO:1902652	secondary alcohol metabolic process	3/23	34/1079	0.0329026	Idh2;Hmgcs2;Aco2	P54071;P54869;Q99KI0	3
BP	GO:1901575	organic substance catabolic process	11/23	303/1079	0.0331726	Rnaset2b;Adh1;Gclc;Gls2;Ces1e;Lrpprc;Hadha;Tkfc;Hadhb;Aass;Hibadh	C0HKG6;P00329;P97494;Q571F8;Q64176;Q6PB66;Q8BMS1;Q8VC30;Q99JY0;Q99K67;Q99L13	11
Reactome	R-MMU-556833	Metabolism of lipids	6/20	110/851	0.0342578	Fasn;Hmgcs2;Hadha;Acly;Hadhb;Aacs	P19096;P54869;Q8BMS1;Q91V92;Q99JY0;Q9D2R0	6
MF	GO:0036094	small molecule binding	13/25	360/1097	0.035004	Adh1;Fasn;Dbt;Idh2;Gclc;Hadha;Tkfc;Gys2;Acly;Hibadh;Trap1;Aacs;Ak2	P00329;P19096;P53395;P54071;P97494;Q8BMS1;Q8VC30;Q8VCB3;Q91V92;Q99L13;Q9CQN1;Q9D2R0;Q9WTP6	13
CC	GO:0031967	organelle envelope	8/25	175/1090	0.0350061	Idh2;Hmgcs2;Gchfr;Hadha;Cisd1;Hadhb;Trap1;Ak2	P54071;P54869;P99025;Q8BMS1;Q91WS0;Q99JY0;Q9CQN1;Q9WTP6	8
CC	GO:0031975	envelope	8/25	175/1090	0.0350061	Idh2;Hmgcs2;Gchfr;Hadha;Cisd1;Hadhb;Trap1;Ak2	P54071;P54869;P99025;Q8BMS1;Q91WS0;Q99JY0;Q9CQN1;Q9WTP6	8
BP	GO:0044262	cellular carbohydrate metabolic process	3/23	36/1079	0.0381817	Idh2;Tkfc;Gys2	P54071;Q8VC30;Q8VCB3	3
BP	GO:1901616	organic hydroxy compound catabolic process	2/23	15/1079	0.0385716	Adh1;Tkfc	P00329;Q8VC30	2
MF	GO:0016829	lyase activity	4/25	58/1097	0.0387096	Fasn;Hadha;Tkfc;Aco2	P19096;Q8BMS1;Q8VC30;Q99KI0	4
Reactome	R-MMU-70895	Branched-chain amino acid catabolism	2/20	14/851	0.0403349	Dbt;Hibadh	P53395;Q99L13	2
Reactome	R-MMU-71403	Citric acid cycle (TCA cycle)	2/20	14/851	0.0403349	Idh2;Aco2	P54071;Q99KI0	2
CC	GO:0005743	mitochondrial inner membrane	6/25	117/1090	0.0431202	Idh2;Hmgcs2;Hadha;Hadhb;Trap1;Ak2	P54071;P54869;Q8BMS1;Q99JY0;Q9CQN1;Q9WTP6	6
CC	GO:0019866	organelle inner membrane	6/25	117/1090	0.0431202	Idh2;Hmgcs2;Hadha;Hadhb;Trap1;Ak2	P54071;P54869;Q8BMS1;Q99JY0;Q9CQN1;Q9WTP6	6
BP	GO:0019637	organophosphate metabolic process	7/23	161/1079	0.0433661	Fasn;Idh2;Hmgcs2;Hadha;Tkfc;Acly;Ak2	P19096;P54071;P54869;Q8BMS1;Q8VC30;Q91V92;Q9WTP6	7
BP	GO:0009749	response to glucose	2/23	16/1079	0.0435163	Gys2;Aacs	Q8VCB3;Q9D2R0	2
BP	GO:0006753	nucleoside phosphate metabolic process	6/23	128/1079	0.0454606	Fasn;Idh2;Hmgcs2;Tkfc;Acly;Ak2	P19096;P54071;P54869;Q8VC30;Q91V92;Q9WTP6	6
BP	GO:0009117	nucleotide metabolic process	6/23	128/1079	0.0454606	Fasn;Idh2;Hmgcs2;Tkfc;Acly;Ak2	P19096;P54071;P54869;Q8VC30;Q91V92;Q9WTP6	6
CC	GO:0005740	mitochondrial envelope	7/25	151/1090	0.0464471	Idh2;Hmgcs2;Hadha;Cisd1;Hadhb;Trap1;Ak2	P54071;P54869;Q8BMS1;Q91WS0;Q99JY0;Q9CQN1;Q9WTP6	7
BP	GO:0006536	glutamate metabolic process	2/23	17/1079	0.0486865	Gclc;Gls2	P97494;Q571F8	2
BP	GO:0006721	terpenoid metabolic process	2/23	17/1079	0.0486865	Adh1;Hmgcs2	P00329;P54869	2
BP	GO:0009743	response to carbohydrate	2/23	17/1079	0.0486865	Gys2;Aacs	Q8VCB3;Q9D2R0	2
BP	GO:0009746	response to hexose	2/23	17/1079	0.0486865	Gys2;Aacs	Q8VCB3;Q9D2R0	2
BP	GO:0034284	response to monosaccharide	2/23	17/1079	0.0486865	Gys2;Aacs	Q8VCB3;Q9D2R0	2

## Sheet: wt HID - wt (down)
from	ID	Description	GeneRatio	BgRatio	pvalue	Genes	Proteins	Count
MF	GO:0046914	transition metal ion binding	13/32	101/1097	1.27623e-06	Aox3;Bhmt;Cyp1a2;Cyp2d9;Glul;Car3;Cyp2e1;Dpyd;4931406C07Rik;Trf;Ddah1;Cyp4v3;Pck1	G3X982;O35490;P00186;P11714;P15105;P16015;Q05421;Q8CHR6;Q91V76;Q921I1;Q9CWS0;Q9DBW0;Q9Z2V4	13
MF	GO:0005506	iron ion binding	7/32	33/1097	2.27378e-05	Aox3;Cyp1a2;Cyp2d9;Cyp2e1;Dpyd;Trf;Cyp4v3	G3X982;P00186;P11714;Q05421;Q8CHR6;Q921I1;Q9DBW0	7
BP	GO:0006631	fatty acid metabolic process	11/30	113/1079	0.000101185	Cyp1a2;Cyp2d9;Scp2;Por;Acsl1;Aldh3a2;Cyp2e1;Decr1;Cyp4v3;Hao1;Pck1	P00186;P11714;P32020;P37040;P41216;P47740;Q05421;Q9CQ62;Q9DBW0;Q9WU19;Q9Z2V4	11
BP	GO:0010817	regulation of hormone levels	6/30	40/1079	0.00054369	Cyp1a2;Glul;Scp2;Por;Ywhaz;Glrx	P00186;P15105;P32020;P37040;P63101;Q9QUH0	6
MF	GO:0004497	monooxygenase activity	5/32	28/1097	0.00093383	Cyp1a2;Cyp2d9;Por;Cyp2e1;Cyp4v3	P00186;P11714;P37040;Q05421;Q9DBW0	5
BP	GO:0044255	cellular lipid metabolic process	11/30	146/1079	0.00105229	Cyp1a2;Cyp2d9;Scp2;Por;Acsl1;Aldh3a2;Cyp2e1;Decr1;Cyp4v3;Hao1;Pck1	P00186;P11714;P32020;P37040;P41216;P47740;Q05421;Q9CQ62;Q9DBW0;Q9WU19;Q9Z2V4	11
CC	GO:0005783	endoplasmic reticulum	13/32	188/1090	0.00131271	Cyp1a2;Cyp2d9;Glul;Scp2;Por;Acsl1;Aldh3a2;Dnaja1;Cyp2e1;Ubxn1;Cyp4v3;Uso1;Pck1	P00186;P11714;P15105;P32020;P37040;P41216;P47740;P63037;Q05421;Q922Y1;Q9DBW0;Q9Z1Z0;Q9Z2V4	13
MF	GO:0046872	metal ion binding	16/32	269/1097	0.00137129	Aox3;Bhmt;Cyp1a2;Cyp2d9;Glul;Car3;Dnaja1;Cyp2e1;Dtx3l;Dpyd;4931406C07Rik;Trf;Arfgap2;Ddah1;Cyp4v3;Pck1	G3X982;O35490;P00186;P11714;P15105;P16015;P63037;Q05421;Q3UIR3;Q8CHR6;Q91V76;Q921I1;Q99K28;Q9CWS0;Q9DBW0;Q9Z2V4	16
MF	GO:0050661	NADP binding	4/32	18/1097	0.00137251	Por;Dpyd;Decr1;Aspdh	P37040;Q8CHR6;Q9CQ62;Q9DCQ2	4
MF	GO:0016705	oxidoreductase activity, acting on paired donors, with incorporation or reduction of molecular oxygen	5/32	33/1097	0.00203145	Cyp1a2;Cyp2d9;Por;Cyp2e1;Cyp4v3	P00186;P11714;P37040;Q05421;Q9DBW0	5
BP	GO:0042493	response to drug	5/30	35/1079	0.00212508	Cyp1a2;Cyp2d9;Ywhaz;Cyp2e1;Dpyd	P00186;P11714;P63101;Q05421;Q8CHR6	5
MF	GO:0043169	cation binding	16/32	281/1097	0.0022741	Aox3;Bhmt;Cyp1a2;Cyp2d9;Glul;Car3;Dnaja1;Cyp2e1;Dtx3l;Dpyd;4931406C07Rik;Trf;Arfgap2;Ddah1;Cyp4v3;Pck1	G3X982;O35490;P00186;P11714;P15105;P16015;P63037;Q05421;Q3UIR3;Q8CHR6;Q91V76;Q921I1;Q99K28;Q9CWS0;Q9DBW0;Q9Z2V4	16
BP	GO:0006464	cellular protein modification process	11/30	162/1079	0.00256264	Bhmt;Glul;Por;Acsl1;Dnaja1;Ywhaz;Dtx3l;Trf;Ubxn1;Ddah1;Pck1	O35490;P15105;P37040;P41216;P63037;P63101;Q3UIR3;Q921I1;Q922Y1;Q9CWS0;Q9Z2V4	11
BP	GO:0036211	protein modification process	11/30	162/1079	0.00256264	Bhmt;Glul;Por;Acsl1;Dnaja1;Ywhaz;Dtx3l;Trf;Ubxn1;Ddah1;Pck1	O35490;P15105;P37040;P41216;P63037;P63101;Q3UIR3;Q921I1;Q922Y1;Q9CWS0;Q9Z2V4	11
BP	GO:0030258	lipid modification	6/30	54/1079	0.00277867	Scp2;Por;Cyp2e1;Decr1;Cyp4v3;Hao1	P32020;P37040;Q05421;Q9CQ62;Q9DBW0;Q9WU19	6
BP	GO:0044248	cellular catabolic process	16/30	304/1079	0.00282941	Cyp1a2;Cyp2d9;Scp2;Por;Acsl1;Cyp2e1;Dtx3l;Pym1;Dpyd;Ubxn1;Decr1;Ddah1;Aspdh;Psma1;Hao1;Pck1	P00186;P11714;P32020;P37040;P41216;Q05421;Q3UIR3;Q8CHP5;Q8CHR6;Q922Y1;Q9CQ62;Q9CWS0;Q9DCQ2;Q9R1P4;Q9WU19;Q9Z2V4	16
BP	GO:0043412	macromolecule modification	11/30	167/1079	0.00329966	Bhmt;Glul;Por;Acsl1;Dnaja1;Ywhaz;Dtx3l;Trf;Ubxn1;Ddah1;Pck1	O35490;P15105;P37040;P41216;P63037;P63101;Q3UIR3;Q921I1;Q922Y1;Q9CWS0;Q9Z2V4	11
CC	GO:0012505	endomembrane system	16/32	289/1090	0.00335736	Cyp1a2;Cyp2d9;Glul;Scp2;Por;Acsl1;Aldh3a2;Dnaja1;Cyp2e1;Dtx3l;Trf;Ubxn1;Arfgap2;Cyp4v3;Uso1;Pck1	P00186;P11714;P15105;P32020;P37040;P41216;P47740;P63037;Q05421;Q3UIR3;Q921I1;Q922Y1;Q99K28;Q9DBW0;Q9Z1Z0;Q9Z2V4	16
BP	GO:0042737	drug catabolic process	3/30	12/1079	0.00360704	Cyp1a2;Cyp2d9;Cyp2e1	P00186;P11714;Q05421	3
BP	GO:0042738	exogenous drug catabolic process	3/30	12/1079	0.00360704	Cyp1a2;Cyp2d9;Cyp2e1	P00186;P11714;Q05421	3
BP	GO:0032787	monocarboxylic acid metabolic process	11/30	171/1079	0.0040077	Cyp1a2;Cyp2d9;Scp2;Por;Acsl1;Aldh3a2;Cyp2e1;Decr1;Cyp4v3;Hao1;Pck1	P00186;P11714;P32020;P37040;P41216;P47740;Q05421;Q9CQ62;Q9DBW0;Q9WU19;Q9Z2V4	11
MF	GO:0070330	aromatase activity	3/32	12/1097	0.00415278	Cyp1a2;Cyp2d9;Cyp2e1	P00186;P11714;Q05421	3
BP	GO:0042221	response to chemical	16/30	317/1079	0.00454098	Cyp1a2;Cyp2d9;Glul;Por;Acsl1;Aldh3a2;Dnaja1;Ywhaz;Cyp2e1;Dpyd;Trf;Ubxn1;Ddah1;Glrx;Uso1;Pck1	P00186;P11714;P15105;P37040;P41216;P47740;P63037;P63101;Q05421;Q8CHR6;Q921I1;Q922Y1;Q9CWS0;Q9QUH0;Q9Z1Z0;Q9Z2V4	16
BP	GO:0006066	alcohol metabolic process	6/30	61/1079	0.0052041	Cyp1a2;Scp2;Por;Aldh3a2;Hao1;Pck1	P00186;P32020;P37040;P47740;Q9WU19;Q9Z2V4	6
BP	GO:1901615	organic hydroxy compound metabolic process	7/30	83/1079	0.00588221	Cyp1a2;Scp2;Por;Aldh3a2;Cyp2e1;Hao1;Pck1	P00186;P32020;P37040;P47740;Q05421;Q9WU19;Q9Z2V4	7
MF	GO:0020037	heme binding	4/32	27/1097	0.00653708	Cyp1a2;Cyp2d9;Cyp2e1;Cyp4v3	P00186;P11714;Q05421;Q9DBW0	4
BP	GO:0019395	fatty acid oxidation	5/30	45/1079	0.00656749	Scp2;Por;Decr1;Cyp4v3;Hao1	P32020;P37040;Q9CQ62;Q9DBW0;Q9WU19	5
BP	GO:0034440	lipid oxidation	5/30	45/1079	0.00656749	Scp2;Por;Decr1;Cyp4v3;Hao1	P32020;P37040;Q9CQ62;Q9DBW0;Q9WU19	5
BP	GO:0006629	lipid metabolic process	11/30	183/1079	0.00690969	Cyp1a2;Cyp2d9;Scp2;Por;Acsl1;Aldh3a2;Cyp2e1;Decr1;Cyp4v3;Hao1;Pck1	P00186;P11714;P32020;P37040;P41216;P47740;Q05421;Q9CQ62;Q9DBW0;Q9WU19;Q9Z2V4	11
BP	GO:0031397	negative regulation of protein ubiquitination	3/30	15/1079	0.00704907	Dnaja1;Dtx3l;Ubxn1	P63037;Q3UIR3;Q922Y1	3
BP	GO:1903321	negative regulation of protein modification by small protein conjugation or removal	3/30	15/1079	0.00704907	Dnaja1;Dtx3l;Ubxn1	P63037;Q3UIR3;Q922Y1	3
MF	GO:0046906	tetrapyrrole binding	4/32	28/1097	0.00747096	Cyp1a2;Cyp2d9;Cyp2e1;Cyp4v3	P00186;P11714;Q05421;Q9DBW0	4
Reactome	R-MMU-211897	Cytochrome P450 - arranged by substrate type	3/25	15/851	0.00808108	Cyp1a2;Cyp2e1;Cyp4v3	P00186;Q05421;Q9DBW0	3
MF	GO:0016712	oxidoreductase activity, acting on paired donors, with incorporation or reduction of molecular oxygen, reduced flavin or flavoprotein as one donor, and incorporation of one atom of oxygen	3/32	15/1097	0.00808986	Cyp1a2;Cyp2d9;Cyp2e1	P00186;P11714;Q05421	3
BP	GO:0017144	drug metabolic process	3/30	16/1079	0.00851366	Cyp1a2;Cyp2d9;Cyp2e1	P00186;P11714;Q05421	3
BP	GO:0034308	primary alcohol metabolic process	3/30	16/1079	0.00851366	Cyp1a2;Aldh3a2;Hao1	P00186;P47740;Q9WU19	3
BP	GO:0006721	terpenoid metabolic process	3/30	17/1079	0.010145	Cyp1a2;Aldh3a2;Cyp2e1	P00186;P47740;Q05421	3
BP	GO:0009891	positive regulation of biosynthetic process	8/30	115/1079	0.0102061	Scp2;Por;Dtx3l;Pym1;Eif3c;Trf;Ddah1;Pck1	P32020;P37040;Q3UIR3;Q8CHP5;Q8R1B4;Q921I1;Q9CWS0;Q9Z2V4	8
MF	GO:0008395	steroid hydroxylase activity	3/32	17/1097	0.0116184	Cyp1a2;Cyp2d9;Cyp2e1	P00186;P11714;Q05421	3
MF	GO:0016491	oxidoreductase activity	12/32	212/1097	0.0116489	Aox3;Cyp1a2;Cyp2d9;Por;Aldh3a2;Cyp2e1;Dpyd;Decr1;Cyp4v3;Aspdh;Glrx;Hao1	G3X982;P00186;P11714;P37040;P47740;Q05421;Q8CHR6;Q9CQ62;Q9DBW0;Q9DCQ2;Q9QUH0;Q9WU19	12
BP	GO:0009056	catabolic process	16/30	346/1079	0.0116995	Cyp1a2;Cyp2d9;Scp2;Por;Acsl1;Cyp2e1;Dtx3l;Pym1;Dpyd;Ubxn1;Decr1;Ddah1;Aspdh;Psma1;Hao1;Pck1	P00186;P11714;P32020;P37040;P41216;Q05421;Q3UIR3;Q8CHP5;Q8CHR6;Q922Y1;Q9CQ62;Q9CWS0;Q9DCQ2;Q9R1P4;Q9WU19;Q9Z2V4	16
BP	GO:0050896	response to stimulus	19/30	452/1079	0.0134842	Cyp1a2;Cyp2d9;Glul;Car3;Por;Acsl1;Aldh3a2;Dnaja1;Ywhaz;Cyp2e1;Dtx3l;Dpyd;Trf;Ubxn1;Ddah1;Glrx;Psma1;Uso1;Pck1	P00186;P11714;P15105;P16015;P37040;P41216;P47740;P63037;P63101;Q05421;Q3UIR3;Q8CHR6;Q921I1;Q922Y1;Q9CWS0;Q9QUH0;Q9R1P4;Q9Z1Z0;Q9Z2V4	19
BP	GO:0006641	triglyceride metabolic process	3/30	19/1079	0.0139222	Acsl1;Cyp2e1;Pck1	P41216;Q05421;Q9Z2V4	3
BP	GO:0019752	carboxylic acid metabolic process	14/30	292/1079	0.0154734	Bhmt;Cyp1a2;Cyp2d9;Glul;Scp2;Por;Acsl1;Aldh3a2;Cyp2e1;Decr1;Ddah1;Cyp4v3;Hao1;Pck1	O35490;P00186;P11714;P15105;P32020;P37040;P41216;P47740;Q05421;Q9CQ62;Q9CWS0;Q9DBW0;Q9WU19;Q9Z2V4	14
BP	GO:0009914	hormone transport	3/30	20/1079	0.0160738	Glul;Ywhaz;Glrx	P15105;P63101;Q9QUH0	3
BP	GO:0042445	hormone metabolic process	3/30	20/1079	0.0160738	Cyp1a2;Scp2;Por	P00186;P32020;P37040	3
BP	GO:0046879	hormone secretion	3/30	20/1079	0.0160738	Glul;Ywhaz;Glrx	P15105;P63101;Q9QUH0	3
BP	GO:0032870	cellular response to hormone stimulus	4/30	37/1079	0.0169314	Acsl1;Dnaja1;Uso1;Pck1	P41216;P63037;Q9Z1Z0;Q9Z2V4	4
BP	GO:0048583	regulation of response to stimulus	11/30	206/1079	0.017059	Por;Dnaja1;Ywhaz;Dtx3l;Trf;Ubxn1;Ddah1;Glrx;Psma1;Uso1;Pck1	P37040;P63037;P63101;Q3UIR3;Q921I1;Q922Y1;Q9CWS0;Q9QUH0;Q9R1P4;Q9Z1Z0;Q9Z2V4	11
BP	GO:0006950	response to stress	12/30	235/1079	0.0171534	Glul;Car3;Aldh3a2;Dnaja1;Ywhaz;Dtx3l;Trf;Ubxn1;Ddah1;Glrx;Psma1;Pck1	P15105;P16015;P47740;P63037;P63101;Q3UIR3;Q921I1;Q922Y1;Q9CWS0;Q9QUH0;Q9R1P4;Q9Z2V4	12
BP	GO:0043436	oxoacid metabolic process	14/30	296/1079	0.0174937	Bhmt;Cyp1a2;Cyp2d9;Glul;Scp2;Por;Acsl1;Aldh3a2;Cyp2e1;Decr1;Ddah1;Cyp4v3;Hao1;Pck1	O35490;P00186;P11714;P15105;P32020;P37040;P41216;P47740;Q05421;Q9CQ62;Q9CWS0;Q9DBW0;Q9WU19;Q9Z2V4	14
BP	GO:0006720	isoprenoid metabolic process	3/30	21/1079	0.0184036	Cyp1a2;Aldh3a2;Cyp2e1	P00186;P47740;Q05421	3
BP	GO:0046165	alcohol biosynthetic process	3/30	21/1079	0.0184036	Scp2;Por;Pck1	P32020;P37040;Q9Z2V4	3
BP	GO:0120254	olefinic compound metabolic process	3/30	21/1079	0.0184036	Cyp2d9;Scp2;Cyp2e1	P11714;P32020;Q05421	3
BP	GO:0044281	small molecule metabolic process	17/30	399/1079	0.0205991	Bhmt;Cyp1a2;Cyp2d9;Glul;Car3;Scp2;Por;Acsl1;Aldh3a2;Cyp2e1;Dpyd;Decr1;Ddah1;Cyp4v3;Aspdh;Hao1;Pck1	O35490;P00186;P11714;P15105;P16015;P32020;P37040;P41216;P47740;Q05421;Q8CHR6;Q9CQ62;Q9CWS0;Q9DBW0;Q9DCQ2;Q9WU19;Q9Z2V4	17
BP	GO:0006638	neutral lipid metabolic process	3/30	22/1079	0.0209128	Acsl1;Cyp2e1;Pck1	P41216;Q05421;Q9Z2V4	3
BP	GO:0006639	acylglycerol metabolic process	3/30	22/1079	0.0209128	Acsl1;Cyp2e1;Pck1	P41216;Q05421;Q9Z2V4	3
BP	GO:0006805	xenobiotic metabolic process	3/30	22/1079	0.0209128	Cyp2d9;Acsl1;Cyp2e1	P11714;P41216;Q05421	3
BP	GO:0071466	cellular response to xenobiotic stimulus	3/30	22/1079	0.0209128	Cyp2d9;Acsl1;Cyp2e1	P11714;P41216;Q05421	3
BP	GO:0009725	response to hormone	5/30	60/1079	0.0218405	Por;Acsl1;Dnaja1;Uso1;Pck1	P37040;P41216;P63037;Q9Z1Z0;Q9Z2V4	5
BP	GO:0006082	organic acid metabolic process	14/30	305/1079	0.0228135	Bhmt;Cyp1a2;Cyp2d9;Glul;Scp2;Por;Acsl1;Aldh3a2;Cyp2e1;Decr1;Ddah1;Cyp4v3;Hao1;Pck1	O35490;P00186;P11714;P15105;P32020;P37040;P41216;P47740;Q05421;Q9CQ62;Q9CWS0;Q9DBW0;Q9WU19;Q9Z2V4	14
BP	GO:0071900	regulation of protein serine/threonine kinase activity	3/30	23/1079	0.0236025	Acsl1;Dnaja1;Trf	P41216;P63037;Q921I1	3
BP	GO:0031328	positive regulation of cellular biosynthetic process	7/30	108/1079	0.0241255	Por;Dtx3l;Pym1;Eif3c;Trf;Ddah1;Pck1	P37040;Q3UIR3;Q8CHP5;Q8R1B4;Q921I1;Q9CWS0;Q9Z2V4	7
BP	GO:0033554	cellular response to stress	8/30	135/1079	0.0258037	Glul;Dnaja1;Dtx3l;Trf;Ubxn1;Ddah1;Glrx;Pck1	P15105;P63037;Q3UIR3;Q921I1;Q922Y1;Q9CWS0;Q9QUH0;Q9Z2V4	8
BP	GO:0001676	long-chain fatty acid metabolic process	3/30	24/1079	0.026473	Cyp2d9;Acsl1;Cyp2e1	P11714;P41216;Q05421	3
BP	GO:0009410	response to xenobiotic stimulus	3/30	24/1079	0.026473	Cyp2d9;Acsl1;Cyp2e1	P11714;P41216;Q05421	3
BP	GO:0046890	regulation of lipid biosynthetic process	3/30	24/1079	0.026473	Scp2;Por;Pck1	P32020;P37040;Q9Z2V4	3
BP	GO:0080135	regulation of cellular response to stress	5/30	63/1079	0.0264932	Dnaja1;Dtx3l;Ubxn1;Ddah1;Glrx	P63037;Q3UIR3;Q922Y1;Q9CWS0;Q9QUH0	5
BP	GO:0044267	cellular protein metabolic process	15/30	343/1079	0.026973	Bhmt;Glul;Por;Acsl1;Dnaja1;Ywhaz;Rpl19;Dtx3l;Pym1;Eif3c;Trf;Ubxn1;Ddah1;Psma1;Pck1	O35490;P15105;P37040;P41216;P63037;P63101;P84099;Q3UIR3;Q8CHP5;Q8R1B4;Q921I1;Q922Y1;Q9CWS0;Q9R1P4;Q9Z2V4	15
BP	GO:0009617	response to bacterium	4/30	43/1079	0.0281561	Car3;Cyp2e1;Trf;Pck1	P16015;Q05421;Q921I1;Q9Z2V4	4
BP	GO:0051240	positive regulation of multicellular organismal process	6/30	87/1079	0.0282958	Por;Acsl1;Trf;Decr1;Ddah1;Pck1	P37040;P41216;Q921I1;Q9CQ62;Q9CWS0;Q9Z2V4	6
BP	GO:0002263	cell activation involved in immune response	2/30	10/1079	0.0292871	Ywhaz;Pck1	P63101;Q9Z2V4	2
BP	GO:0009267	cellular response to starvation	2/30	10/1079	0.0292871	Glul;Pck1	P15105;Q9Z2V4	2
BP	GO:0009755	hormone-mediated signaling pathway	2/30	10/1079	0.0292871	Acsl1;Dnaja1	P41216;P63037	2
BP	GO:0032024	positive regulation of insulin secretion	2/30	10/1079	0.0292871	Glul;Glrx	P15105;Q9QUH0	2
BP	GO:0043543	protein acylation	2/30	10/1079	0.0292871	Glul;Por	P15105;P37040	2
BP	GO:0051403	stress-activated MAPK cascade	2/30	10/1079	0.0292871	Dnaja1;Trf	P63037;Q921I1	2
BP	GO:0071241	cellular response to inorganic substance	2/30	10/1079	0.0292871	Cyp1a2;Trf	P00186;Q921I1	2
BP	GO:0120162	positive regulation of cold-induced thermogenesis	2/30	10/1079	0.0292871	Acsl1;Decr1	P41216;Q9CQ62	2
BP	GO:2000026	regulation of multicellular organismal development	5/30	66/1079	0.0317499	Glul;Por;Trf;Ddah1;Pck1	P15105;P37040;Q921I1;Q9CWS0;Q9Z2V4	5
CC	GO:0031312	extrinsic component of organelle membrane	2/32	10/1090	0.0324484	Scp2;Aldh3a2	P32020;P47740	2
MF	GO:0044389	ubiquitin-like protein ligase binding	4/32	43/1097	0.0330761	Dnaja1;Ywhaz;Dtx3l;Ubxn1	P63037;P63101;Q3UIR3;Q922Y1	4
BP	GO:0009062	fatty acid catabolic process	4/30	46/1079	0.0351253	Scp2;Decr1;Hao1;Pck1	P32020;Q9CQ62;Q9WU19;Q9Z2V4	4
BP	GO:0007030	Golgi organization	2/30	11/1079	0.0351827	Ywhaz;Uso1	P63101;Q9Z1Z0	2
BP	GO:0045017	glycerolipid biosynthetic process	2/30	11/1079	0.0351827	Acsl1;Pck1	P41216;Q9Z2V4	2
BP	GO:0090181	regulation of cholesterol metabolic process	2/30	11/1079	0.0351827	Scp2;Por	P32020;P37040	2
BP	GO:0051716	cellular response to stimulus	15/30	354/1079	0.0358605	Cyp1a2;Cyp2d9;Glul;Por;Acsl1;Dnaja1;Ywhaz;Cyp2e1;Dtx3l;Trf;Ubxn1;Ddah1;Glrx;Uso1;Pck1	P00186;P11714;P15105;P37040;P41216;P63037;P63101;Q05421;Q3UIR3;Q921I1;Q922Y1;Q9CWS0;Q9QUH0;Q9Z1Z0;Q9Z2V4	15
BP	GO:0031396	regulation of protein ubiquitination	3/30	27/1079	0.0361673	Dnaja1;Dtx3l;Ubxn1	P63037;Q3UIR3;Q922Y1	3
BP	GO:0043269	regulation of ion transport	6/30	93/1079	0.0379162	Glul;Scp2;Acsl1;Dnaja1;Trf;Glrx	P15105;P32020;P41216;P63037;Q921I1;Q9QUH0	6
BP	GO:0015833	peptide transport	8/30	145/1079	0.0380669	Glul;Dnaja1;Ywhaz;Dtx3l;Arfgap2;Slco1b2;Glrx;Uso1	P15105;P63037;P63101;Q3UIR3;Q99K28;Q9JJL3;Q9QUH0;Q9Z1Z0	8
BP	GO:0042886	amide transport	8/30	145/1079	0.0380669	Glul;Dnaja1;Ywhaz;Dtx3l;Arfgap2;Slco1b2;Glrx;Uso1	P15105;P63037;P63101;Q3UIR3;Q99K28;Q9JJL3;Q9QUH0;Q9Z1Z0	8
MF	GO:0008270	zinc ion binding	4/32	45/1097	0.0383287	Bhmt;Car3;4931406C07Rik;Ddah1	O35490;P16015;Q91V76;Q9CWS0	4
MF	GO:0016709	oxidoreductase activity, acting on paired donors, with incorporation or reduction of molecular oxygen, NAD(P)H as one donor, and incorporation of one atom of oxygen	2/32	11/1097	0.0384853	Por;Cyp2e1	P37040;Q05421	2
MF	GO:0071949	FAD binding	2/32	11/1097	0.0384853	Aox3;Dpyd	G3X982;Q8CHR6	2
BP	GO:0001525	angiogenesis	3/30	28/1079	0.0397568	Glul;Ywhaz;Ddah1	P15105;P63101;Q9CWS0	3
BP	GO:0023061	signal release	3/30	28/1079	0.0397568	Glul;Ywhaz;Glrx	P15105;P63101;Q9QUH0	3
BP	GO:0031667	response to nutrient levels	3/30	28/1079	0.0397568	Glul;Dpyd;Pck1	P15105;Q8CHR6;Q9Z2V4	3
BP	GO:1903320	regulation of protein modification by small protein conjugation or removal	3/30	28/1079	0.0397568	Dnaja1;Dtx3l;Ubxn1	P63037;Q3UIR3;Q922Y1	3
BP	GO:0071702	organic substance transport	10/30	203/1079	0.0402023	Glul;Scp2;Acsl1;Dnaja1;Ywhaz;Dtx3l;Arfgap2;Slco1b2;Glrx;Uso1	P15105;P32020;P41216;P63037;P63101;Q3UIR3;Q99K28;Q9JJL3;Q9QUH0;Q9Z1Z0	10
BP	GO:0019751	polyol metabolic process	2/30	12/1079	0.0414978	Scp2;Pck1	P32020;Q9Z2V4	2
BP	GO:0030323	respiratory tube development	2/30	12/1079	0.0414978	Cyp1a2;Ywhaz	P00186;P63101	2
BP	GO:0030324	lung development	2/30	12/1079	0.0414978	Cyp1a2;Ywhaz	P00186;P63101	2
BP	GO:0031098	stress-activated protein kinase signaling cascade	2/30	12/1079	0.0414978	Dnaja1;Trf	P63037;Q921I1	2
BP	GO:0031669	cellular response to nutrient levels	2/30	12/1079	0.0414978	Glul;Pck1	P15105;Q9Z2V4	2
BP	GO:0046889	positive regulation of lipid biosynthetic process	2/30	12/1079	0.0414978	Scp2;Por	P32020;P37040	2
BP	GO:0050796	regulation of insulin secretion	2/30	12/1079	0.0414978	Glul;Glrx	P15105;Q9QUH0	2
BP	GO:0051648	vesicle localization	2/30	12/1079	0.0414978	Arfgap2;Uso1	Q99K28;Q9Z1Z0	2
BP	GO:0060541	respiratory system development	2/30	12/1079	0.0414978	Cyp1a2;Ywhaz	P00186;P63101	2
BP	GO:0072655	establishment of protein localization to mitochondrion	2/30	12/1079	0.0414978	Dnaja1;Ywhaz	P63037;P63101	2
BP	GO:0090277	positive regulation of peptide hormone secretion	2/30	12/1079	0.0414978	Glul;Glrx	P15105;Q9QUH0	2
BP	GO:0106106	cold-induced thermogenesis	2/30	12/1079	0.0414978	Acsl1;Decr1	P41216;Q9CQ62	2
BP	GO:0120161	regulation of cold-induced thermogenesis	2/30	12/1079	0.0414978	Acsl1;Decr1	P41216;Q9CQ62	2
BP	GO:0006820	anion transport	10/30	205/1079	0.0427384	Glul;Scp2;Acsl1;Dnaja1;Ywhaz;Dtx3l;Arfgap2;Slco1b2;Glrx;Uso1	P15105;P32020;P41216;P63037;P63101;Q3UIR3;Q99K28;Q9JJL3;Q9QUH0;Q9Z1Z0	10
BP	GO:0048871	multicellular organismal homeostasis	3/30	29/1079	0.0435232	Acsl1;Trf;Decr1	P41216;Q921I1;Q9CQ62	3
BP	GO:0006468	protein phosphorylation	5/30	72/1079	0.0441604	Acsl1;Dnaja1;Ywhaz;Trf;Pck1	P41216;P63037;P63101;Q921I1;Q9Z2V4	5
BP	GO:0006811	ion transport	11/30	236/1079	0.0443281	Glul;Scp2;Acsl1;Dnaja1;Ywhaz;Dtx3l;Trf;Arfgap2;Slco1b2;Glrx;Uso1	P15105;P32020;P41216;P63037;P63101;Q3UIR3;Q921I1;Q99K28;Q9JJL3;Q9QUH0;Q9Z1Z0	11
BP	GO:0016042	lipid catabolic process	5/30	73/1079	0.046482	Cyp1a2;Scp2;Decr1;Hao1;Pck1	P00186;P32020;Q9CQ62;Q9WU19;Q9Z2V4	5
BP	GO:0009991	response to extracellular stimulus	3/30	30/1079	0.0474646	Glul;Dpyd;Pck1	P15105;Q8CHR6;Q9Z2V4	3
BP	GO:0016101	diterpenoid metabolic process	2/30	13/1079	0.0482063	Cyp1a2;Aldh3a2	P00186;P47740	2
BP	GO:0030073	insulin secretion	2/30	13/1079	0.0482063	Glul;Glrx	P15105;Q9QUH0	2
BP	GO:0042594	response to starvation	2/30	13/1079	0.0482063	Glul;Pck1	P15105;Q9Z2V4	2
BP	GO:0046209	nitric oxide metabolic process	2/30	13/1079	0.0482063	Por;Ddah1	P37040;Q9CWS0	2
BP	GO:0070585	protein localization to mitochondrion	2/30	13/1079	0.0482063	Dnaja1;Ywhaz	P63037;P63101	2
BP	GO:0071383	cellular response to steroid hormone stimulus	2/30	13/1079	0.0482063	Dnaja1;Pck1	P63037;Q9Z2V4	2
BP	GO:1990845	adaptive thermogenesis	2/30	13/1079	0.0482063	Acsl1;Decr1	P41216;Q9CQ62	2

## Sheet: Hjv - wt (up)
from	ID	Description	GeneRatio	BgRatio	pvalue	Genes	Proteins	Count
BP	GO:0006790	sulfur compound metabolic process	10/37	92/1079	0.000628552	Ugdh;Gstm1;Gstm3;Hmgcl;Gclc;Gcdh;Ces1d;Baat;Glyat;Gstt3	O70475;P10649;P19639;P38060;P97494;Q60759;Q8VCT4;Q91X34;Q91XE0;Q99L20	10
MF	GO:0000287	magnesium ion binding	6/38	35/1097	0.000894747	Hmgcl;Idh2;Idi1;Gclc;Pgm1;Prpsap1	P38060;P54071;P58044;P97494;Q9D0F9;Q9D0M1	6
MF	GO:0016765	transferase activity, transferring alkyl or aryl (other than methyl) groups	4/38	16/1097	0.00165535	Gstm1;Gstm3;Fdps;Gstt3	P10649;P19639;Q920E5;Q99L20	4
Reactome	R-MMU-156580	Phase II - Conjugation of compounds	5/29	30/851	0.00252638	Ugdh;Gstm1;Gstm3;Gclc;Glyat	O70475;P10649;P19639;P97494;Q91XE0	5
BP	GO:0019637	organophosphate metabolic process	12/37	161/1079	0.00504634	Hmgcl;Adss;Idh2;Idi1;Cmpk2;Gcdh;Ldhd;Ces1d;Baat;Glyat;Fdps;Prpsap1	P38060;P46664;P54071;P58044;Q3U5Q7;Q60759;Q7TNG8;Q8VCT4;Q91X34;Q91XE0;Q920E5;Q9D0M1	12
MF	GO:0004364	glutathione transferase activity	3/38	11/1097	0.00522685	Gstm1;Gstm3;Gstt3	P10649;P19639;Q99L20	3
BP	GO:0090407	organophosphate biosynthetic process	8/37	83/1079	0.00533495	Adss;Idh2;Idi1;Cmpk2;Gcdh;Ldhd;Fdps;Prpsap1	P46664;P54071;P58044;Q3U5Q7;Q60759;Q7TNG8;Q920E5;Q9D0M1	8
BP	GO:0055086	nucleobase-containing small molecule metabolic process	11/37	142/1079	0.00562624	Ugdh;Hmgcl;Adss;Idh2;Cmpk2;Gcdh;Ldhd;Ces1d;Baat;Glyat;Prpsap1	O70475;P38060;P46664;P54071;Q3U5Q7;Q60759;Q7TNG8;Q8VCT4;Q91X34;Q91XE0;Q9D0M1	11
BP	GO:0043648	dicarboxylic acid metabolic process	6/37	51/1079	0.00623146	Got1;Me1;Oat;Adss;Gclc;Sdha	P05201;P06801;P29758;P46664;P97494;Q8K2B3	6
BP	GO:0006749	glutathione metabolic process	4/37	23/1079	0.00650148	Gstm1;Gstm3;Gclc;Gstt3	P10649;P19639;P97494;Q99L20	4
MF	GO:0052689	carboxylic ester hydrolase activity	4/38	23/1097	0.00675814	Ces1e;Ces1g;Ces1d;Baat	Q64176;Q8VCC2;Q8VCT4;Q91X34	4
Reactome	R-MMU-1430728	Metabolism	22/29	443/851	0.00677125	Ugdh;Got1;Me1;Gstm1;Gstm3;Oat;Hmgcl;Adss;Idh2;Idi1;Gclc;Gcdh;Lrpprc;Sdha;Hibch;Ces1d;Baat;Glyat;Fdps;Ndufa10;Pccb;Pgm1	O70475;P05201;P06801;P10649;P19639;P29758;P38060;P46664;P54071;P58044;P97494;Q60759;Q6PB66;Q8K2B3;Q8QZS1;Q8VCT4;Q91X34;Q91XE0;Q920E5;Q99LC3;Q99MN9;Q9D0F9	22
MF	GO:0016298	lipase activity	3/38	12/1097	0.00680319	Ces1e;Ces1g;Ces1d	Q64176;Q8VCC2;Q8VCT4	3
MF	GO:0016790	thiolester hydrolase activity	3/38	12/1097	0.00680319	Ces1e;Hibch;Baat	Q64176;Q8QZS1;Q91X34	3
BP	GO:0006753	nucleoside phosphate metabolic process	10/37	128/1079	0.00812208	Hmgcl;Adss;Idh2;Cmpk2;Gcdh;Ldhd;Ces1d;Baat;Glyat;Prpsap1	P38060;P46664;P54071;Q3U5Q7;Q60759;Q7TNG8;Q8VCT4;Q91X34;Q91XE0;Q9D0M1	10
BP	GO:0009117	nucleotide metabolic process	10/37	128/1079	0.00812208	Hmgcl;Adss;Idh2;Cmpk2;Gcdh;Ldhd;Ces1d;Baat;Glyat;Prpsap1	P38060;P46664;P54071;Q3U5Q7;Q60759;Q7TNG8;Q8VCT4;Q91X34;Q91XE0;Q9D0M1	10
MF	GO:0008483	transaminase activity	3/38	13/1097	0.00863379	Got1;Oat;Abat	P05201;P29758;P61922	3
MF	GO:0030145	manganese ion binding	3/38	13/1097	0.00863379	Me1;Hmgcl;Idi1	P06801;P38060;P58044	3
MF	GO:0016769	transferase activity, transferring nitrogenous groups	3/38	14/1097	0.0107274	Got1;Oat;Abat	P05201;P29758;P61922	3
BP	GO:0006520	cellular amino acid metabolic process	9/37	113/1079	0.0109493	Got1;Oat;Hmgcl;Adss;Abat;Gclc;Hibch;Baat;Glyat	P05201;P29758;P38060;P46664;P61922;P97494;Q8QZS1;Q91X34;Q91XE0	9
BP	GO:0006637	acyl-CoA metabolic process	5/37	42/1079	0.0121129	Hmgcl;Gcdh;Ces1d;Baat;Glyat	P38060;Q60759;Q8VCT4;Q91X34;Q91XE0	5
BP	GO:0035383	thioester metabolic process	5/37	42/1079	0.0121129	Hmgcl;Gcdh;Ces1d;Baat;Glyat	P38060;Q60759;Q8VCT4;Q91X34;Q91XE0	5
Reactome	R-MMU-156590	Glutathione conjugation	3/29	15/851	0.0122996	Gstm1;Gstm3;Gclc	P10649;P19639;P97494	3
MF	GO:0016740	transferase activity	11/38	156/1097	0.0127071	Got1;Gstm1;Gstm3;Oat;Abat;Cmpk2;Baat;Glyat;Fdps;Gstt3;Prpsap1	P05201;P10649;P19639;P29758;P61922;Q3U5Q7;Q91X34;Q91XE0;Q920E5;Q99L20;Q9D0M1	11
CC	GO:0005739	mitochondrion	20/38	376/1090	0.0147893	Nipsnap1;Me1;Oat;Hmgcl;Adss;Idh2;Idi1;Abat;Cmpk2;Rmdn3;Gcdh;Lrpprc;Ldhd;Sdha;Hibch;Glyat;Fdps;Ndufa10;Pccb;Letm1	O55125;P06801;P29758;P38060;P46664;P54071;P58044;P61922;Q3U5Q7;Q3UJU9;Q60759;Q6PB66;Q7TNG8;Q8K2B3;Q8QZS1;Q91XE0;Q920E5;Q99LC3;Q99MN9;Q9Z2I0	20
BP	GO:0033865	nucleoside bisphosphate metabolic process	5/37	45/1079	0.0161352	Hmgcl;Gcdh;Ces1d;Baat;Glyat	P38060;Q60759;Q8VCT4;Q91X34;Q91XE0	5
BP	GO:0033875	ribonucleoside bisphosphate metabolic process	5/37	45/1079	0.0161352	Hmgcl;Gcdh;Ces1d;Baat;Glyat	P38060;Q60759;Q8VCT4;Q91X34;Q91XE0	5
BP	GO:0034032	purine nucleoside bisphosphate metabolic process	5/37	45/1079	0.0161352	Hmgcl;Gcdh;Ces1d;Baat;Glyat	P38060;Q60759;Q8VCT4;Q91X34;Q91XE0	5
BP	GO:0046395	carboxylic acid catabolic process	8/37	100/1079	0.016373	Got1;Oat;Hmgcl;Abat;Gcdh;Ldhd;Hibch;Ces1d	P05201;P29758;P38060;P61922;Q60759;Q7TNG8;Q8QZS1;Q8VCT4	8
BP	GO:0009165	nucleotide biosynthetic process	6/37	63/1079	0.0173524	Adss;Idh2;Cmpk2;Gcdh;Ldhd;Prpsap1	P46664;P54071;Q3U5Q7;Q60759;Q7TNG8;Q9D0M1	6
BP	GO:1901293	nucleoside phosphate biosynthetic process	6/37	63/1079	0.0173524	Adss;Idh2;Cmpk2;Gcdh;Ldhd;Prpsap1	P46664;P54071;Q3U5Q7;Q60759;Q7TNG8;Q9D0M1	6
BP	GO:0006536	glutamate metabolic process	3/37	17/1079	0.0181257	Got1;Oat;Gclc	P05201;P29758;P97494	3
BP	GO:0006874	cellular calcium ion homeostasis	3/37	17/1079	0.0181257	Got1;Rmdn3;Letm1	P05201;Q3UJU9;Q9Z2I0	3
MF	GO:0016788	hydrolase activity, acting on ester bonds	6/38	63/1097	0.0182635	Rnaset2b;Ces1e;Hibch;Ces1g;Ces1d;Baat	C0HKG6;Q64176;Q8QZS1;Q8VCC2;Q8VCT4;Q91X34	6
Reactome	R-MMU-211859	Biological oxidations	6/29	65/851	0.0184453	Ugdh;Gstm1;Gstm3;Gclc;Ces1d;Glyat	O70475;P10649;P19639;P97494;Q8VCT4;Q91XE0	6
BP	GO:1901615	organic hydroxy compound metabolic process	7/37	83/1079	0.019103	Got1;Idh2;Abat;Ldhd;Ces1d;Baat;Fdps	P05201;P54071;P61922;Q7TNG8;Q8VCT4;Q91X34;Q920E5	7
BP	GO:0009063	cellular amino acid catabolic process	5/37	47/1079	0.0192667	Got1;Oat;Hmgcl;Abat;Hibch	P05201;P29758;P38060;P61922;Q8QZS1	5
BP	GO:0016054	organic acid catabolic process	8/37	104/1079	0.020475	Got1;Oat;Hmgcl;Abat;Gcdh;Ldhd;Hibch;Ces1d	P05201;P29758;P38060;P61922;Q60759;Q7TNG8;Q8QZS1;Q8VCT4	8
BP	GO:0055074	calcium ion homeostasis	3/37	18/1079	0.0212424	Got1;Rmdn3;Letm1	P05201;Q3UJU9;Q9Z2I0	3
BP	GO:0072503	cellular divalent inorganic cation homeostasis	3/37	18/1079	0.0212424	Got1;Rmdn3;Letm1	P05201;Q3UJU9;Q9Z2I0	3
BP	GO:1901137	carbohydrate derivative biosynthetic process	6/37	66/1079	0.0215072	Ugdh;Adss;Cmpk2;Gcdh;Ldhd;Prpsap1	O70475;P46664;Q3U5Q7;Q60759;Q7TNG8;Q9D0M1	6
BP	GO:0019752	carboxylic acid metabolic process	16/37	292/1079	0.0226787	Ugdh;Got1;Me1;Oat;Hmgcl;Adss;Idh2;Abat;Gclc;Gcdh;Ldhd;Sdha;Hibch;Ces1d;Baat;Glyat	O70475;P05201;P06801;P29758;P38060;P46664;P54071;P61922;P97494;Q60759;Q7TNG8;Q8K2B3;Q8QZS1;Q8VCT4;Q91X34;Q91XE0	16
BP	GO:0044281	small molecule metabolic process	20/37	399/1079	0.0234228	Ugdh;Got1;Me1;Oat;Hmgcl;Adss;Idh2;Abat;Gclc;Cmpk2;Gcdh;Ldhd;Sdha;Hibch;Ces1d;Baat;Glyat;Fdps;Pgm1;Prpsap1	O70475;P05201;P06801;P29758;P38060;P46664;P54071;P61922;P97494;Q3U5Q7;Q60759;Q7TNG8;Q8K2B3;Q8QZS1;Q8VCT4;Q91X34;Q91XE0;Q920E5;Q9D0F9;Q9D0M1	20
BP	GO:1901617	organic hydroxy compound biosynthetic process	4/37	33/1079	0.0234831	Got1;Ces1d;Baat;Fdps	P05201;Q8VCT4;Q91X34;Q920E5	4
BP	GO:0072507	divalent inorganic cation homeostasis	3/37	19/1079	0.0246363	Got1;Rmdn3;Letm1	P05201;Q3UJU9;Q9Z2I0	3
MF	GO:0016830	carbon-carbon lyase activity	3/38	19/1097	0.025332	Got1;Me1;Hmgcl	P05201;P06801;P38060	3
BP	GO:0043436	oxoacid metabolic process	16/37	296/1079	0.0257741	Ugdh;Got1;Me1;Oat;Hmgcl;Adss;Idh2;Abat;Gclc;Gcdh;Ldhd;Sdha;Hibch;Ces1d;Baat;Glyat	O70475;P05201;P06801;P29758;P38060;P46664;P54071;P61922;P97494;Q60759;Q7TNG8;Q8K2B3;Q8QZS1;Q8VCT4;Q91X34;Q91XE0	16
BP	GO:0006163	purine nucleotide metabolic process	8/37	109/1079	0.0265957	Hmgcl;Adss;Gcdh;Ldhd;Ces1d;Baat;Glyat;Prpsap1	P38060;P46664;Q60759;Q7TNG8;Q8VCT4;Q91X34;Q91XE0;Q9D0M1	8
BP	GO:1901135	carbohydrate derivative metabolic process	10/37	153/1079	0.0274097	Ugdh;Hmgcl;Adss;Cmpk2;Gcdh;Ldhd;Ces1d;Baat;Glyat;Prpsap1	O70475;P38060;P46664;Q3U5Q7;Q60759;Q7TNG8;Q8VCT4;Q91X34;Q91XE0;Q9D0M1	10
CC	GO:0005777	peroxisome	5/38	51/1090	0.0285292	Hmgcl;Idh2;Idi1;Baat;Fdps	P38060;P54071;P58044;Q91X34;Q920E5	5
CC	GO:0042579	microbody	5/38	51/1090	0.0285292	Hmgcl;Idh2;Idi1;Baat;Fdps	P38060;P54071;P58044;Q91X34;Q920E5	5
BP	GO:0042391	regulation of membrane potential	3/37	21/1079	0.0322563	Got1;Abat;Gclc	P05201;P61922;P97494	3
BP	GO:0046165	alcohol biosynthetic process	3/37	21/1079	0.0322563	Got1;Ces1d;Fdps	P05201;Q8VCT4;Q920E5	3
BP	GO:0019693	ribose phosphate metabolic process	8/37	113/1079	0.0323564	Hmgcl;Adss;Gcdh;Ldhd;Ces1d;Baat;Glyat;Prpsap1	P38060;P46664;Q60759;Q7TNG8;Q8VCT4;Q91X34;Q91XE0;Q9D0M1	8
BP	GO:0006793	phosphorus metabolic process	15/37	279/1079	0.0336533	Ugdh;Hmgcl;Adss;Idh2;Idi1;Cmpk2;Gcdh;Ldhd;Sdha;Ces1d;Baat;Glyat;Fdps;Ndufa10;Prpsap1	O70475;P38060;P46664;P54071;P58044;Q3U5Q7;Q60759;Q7TNG8;Q8K2B3;Q8VCT4;Q91X34;Q91XE0;Q920E5;Q99LC3;Q9D0M1	15
BP	GO:0006082	organic acid metabolic process	16/37	305/1079	0.0339513	Ugdh;Got1;Me1;Oat;Hmgcl;Adss;Idh2;Abat;Gclc;Gcdh;Ldhd;Sdha;Hibch;Ces1d;Baat;Glyat	O70475;P05201;P06801;P29758;P38060;P46664;P54071;P61922;P97494;Q60759;Q7TNG8;Q8K2B3;Q8QZS1;Q8VCT4;Q91X34;Q91XE0	16
BP	GO:0097305	response to alcohol	3/37	22/1079	0.0364802	Abat;Ces1d;Arpc2	P61922;Q8VCT4;Q9CVB6	3
BP	GO:0072521	purine-containing compound metabolic process	8/37	116/1079	0.0372156	Hmgcl;Adss;Gcdh;Ldhd;Ces1d;Baat;Glyat;Prpsap1	P38060;P46664;Q60759;Q7TNG8;Q8VCT4;Q91X34;Q91XE0;Q9D0M1	8
BP	GO:0009069	serine family amino acid metabolic process	3/37	23/1079	0.040977	Gclc;Baat;Glyat	P97494;Q91X34;Q91XE0	3
CC	GO:0005743	mitochondrial inner membrane	8/38	117/1090	0.0426956	Nipsnap1;Hmgcl;Idh2;Gcdh;Ldhd;Sdha;Ndufa10;Letm1	O55125;P38060;P54071;Q60759;Q7TNG8;Q8K2B3;Q99LC3;Q9Z2I0	8
CC	GO:0019866	organelle inner membrane	8/38	117/1090	0.0426956	Nipsnap1;Hmgcl;Idh2;Gcdh;Ldhd;Sdha;Ndufa10;Letm1	O55125;P38060;P54071;Q60759;Q7TNG8;Q8K2B3;Q99LC3;Q9Z2I0	8
BP	GO:1901568	fatty acid derivative metabolic process	2/37	10/1079	0.0433059	Hmgcl;Gcdh	P38060;Q60759	2
CC	GO:0031966	mitochondrial membrane	9/38	140/1090	0.0448063	Nipsnap1;Hmgcl;Idh2;Rmdn3;Gcdh;Ldhd;Sdha;Ndufa10;Letm1	O55125;P38060;P54071;Q3UJU9;Q60759;Q7TNG8;Q8K2B3;Q99LC3;Q9Z2I0	9
Reactome	R-MMU-71406	Pyruvate metabolism and Citric Acid (TCA) cycle	3/29	25/851	0.0494121	Me1;Idh2;Sdha	P06801;P54071;Q8K2B3	3
BP	GO:1901605	alpha-amino acid metabolic process	6/37	80/1079	0.0499077	Got1;Oat;Adss;Gclc;Baat;Glyat	P05201;P29758;P46664;P97494;Q91X34;Q91XE0	6

## Sheet: Hjv - wt (down)
from	ID	Description	GeneRatio	BgRatio	pvalue	Genes	Proteins	Count
MF	GO:0046914	transition metal ion binding	6/15	101/1097	0.00132545	Aox3;Car3;Cyp3a11;Lap3;Ccs;Pck1	G3X982;P16015;Q64459;Q9CPY7;Q9WU84;Q9Z2V4	6
BP	GO:0009617	response to bacterium	4/14	43/1079	0.0016395	Gpx1;Car3;Cyp3a11;Pck1	P11352;P16015;Q64459;Q9Z2V4	4
BP	GO:0010466	negative regulation of peptidase activity	3/14	20/1079	0.00174332	Gpx1;Fabp1;Ubxn1	P11352;P12710;Q922Y1	3
BP	GO:0033554	cellular response to stress	6/14	135/1079	0.00439641	Gpx1;Fabp1;Ass1;Ubxn1;Ccs;Pck1	P11352;P12710;P16460;Q922Y1;Q9WU84;Q9Z2V4	6
BP	GO:0000302	response to reactive oxygen species	3/14	28/1079	0.00470932	Gpx1;Fabp1;Ccs	P11352;P12710;Q9WU84	3
BP	GO:0010035	response to inorganic substance	4/14	57/1079	0.00471654	Gpx1;Fabp1;Ass1;Ccs	P11352;P12710;P16460;Q9WU84	4
BP	GO:0006979	response to oxidative stress	4/14	58/1079	0.00502732	Gpx1;Fabp1;Car3;Ccs	P11352;P12710;P16015;Q9WU84	4
BP	GO:0009636	response to toxic substance	3/14	30/1079	0.00574671	Gpx1;Ass1;Ccs	P11352;P16460;Q9WU84	3
BP	GO:0051346	negative regulation of hydrolase activity	3/14	30/1079	0.00574671	Gpx1;Fabp1;Ubxn1	P11352;P12710;Q922Y1	3
BP	GO:0045861	negative regulation of proteolysis	3/14	32/1079	0.00691277	Gpx1;Fabp1;Ubxn1	P11352;P12710;Q922Y1	3
BP	GO:0052547	regulation of peptidase activity	3/14	33/1079	0.0075454	Gpx1;Fabp1;Ubxn1	P11352;P12710;Q922Y1	3
BP	GO:0001678	cellular glucose homeostasis	2/14	12/1079	0.00958588	Gpx1;Pck1	P11352;Q9Z2V4	2
BP	GO:0034599	cellular response to oxidative stress	3/14	36/1079	0.00964751	Gpx1;Fabp1;Ccs	P11352;P12710;Q9WU84	3
BP	GO:0062197	cellular response to chemical stress	3/14	39/1079	0.0120648	Gpx1;Fabp1;Ccs	P11352;P12710;Q9WU84	3
MF	GO:0030145	manganese ion binding	2/15	13/1097	0.0124853	Lap3;Pck1	Q9CPY7;Q9Z2V4	2
BP	GO:0006094	gluconeogenesis	2/14	14/1079	0.0130218	Sds;Pck1	Q8VBT2;Q9Z2V4	2
BP	GO:0072593	reactive oxygen species metabolic process	3/14	42/1079	0.0148068	Gpx1;Ass1;Ccs	P11352;P16460;Q9WU84	3
BP	GO:0019319	hexose biosynthetic process	2/14	15/1079	0.0149139	Sds;Pck1	Q8VBT2;Q9Z2V4	2
BP	GO:0009749	response to glucose	2/14	16/1079	0.0169183	Gpx1;Pck1	P11352;Q9Z2V4	2
BP	GO:0010951	negative regulation of endopeptidase activity	2/14	16/1079	0.0169183	Gpx1;Fabp1	P11352;P12710	2
Reactome	R-MMU-3299685	Detoxification of Reactive Oxygen Species	2/12	15/851	0.0172958	Gpx1;Ccs	P11352;Q9WU84	2
BP	GO:0006950	response to stress	7/14	235/1079	0.0178485	Gpx1;Fabp1;Car3;Ass1;Ubxn1;Ccs;Pck1	P11352;P12710;P16015;P16460;Q922Y1;Q9WU84;Q9Z2V4	7
BP	GO:0006575	cellular modified amino acid metabolic process	3/14	46/1079	0.0189809	Gpx1;Ass1;Oplah	P11352;P16460;Q8K010	3
BP	GO:0009066	aspartate family amino acid metabolic process	2/14	17/1079	0.0190321	Ass1;Sds	P16460;Q8VBT2	2
BP	GO:0009743	response to carbohydrate	2/14	17/1079	0.0190321	Gpx1;Pck1	P11352;Q9Z2V4	2
BP	GO:0009746	response to hexose	2/14	17/1079	0.0190321	Gpx1;Pck1	P11352;Q9Z2V4	2
BP	GO:0034284	response to monosaccharide	2/14	17/1079	0.0190321	Gpx1;Pck1	P11352;Q9Z2V4	2
BP	GO:0042542	response to hydrogen peroxide	2/14	17/1079	0.0190321	Gpx1;Fabp1	P11352;P12710	2
BP	GO:0043207	response to external biotic stimulus	4/14	87/1079	0.0211009	Gpx1;Car3;Cyp3a11;Pck1	P11352;P16015;Q64459;Q9Z2V4	4
BP	GO:0051707	response to other organism	4/14	87/1079	0.0211009	Gpx1;Car3;Cyp3a11;Pck1	P11352;P16015;Q64459;Q9Z2V4	4
BP	GO:0009607	response to biotic stimulus	4/14	89/1079	0.0227904	Gpx1;Car3;Cyp3a11;Pck1	P11352;P16015;Q64459;Q9Z2V4	4
BP	GO:0006641	triglyceride metabolic process	2/14	19/1079	0.0235774	Gpx1;Pck1	P11352;Q9Z2V4	2
BP	GO:0043281	regulation of cysteine-type endopeptidase activity involved in apoptotic process	2/14	19/1079	0.0235774	Gpx1;Fabp1	P11352;P12710	2
BP	GO:1903037	regulation of leukocyte cell-cell adhesion	2/14	19/1079	0.0235774	Ass1;Pck1	P16460;Q9Z2V4	2
BP	GO:2000116	regulation of cysteine-type endopeptidase activity	2/14	19/1079	0.0235774	Gpx1;Fabp1	P11352;P12710	2
BP	GO:1901701	cellular response to oxygen-containing compound	4/14	92/1079	0.0254817	Gpx1;Fabp1;Ccs;Pck1	P11352;P12710;Q9WU84;Q9Z2V4	4
BP	GO:0033500	carbohydrate homeostasis	2/14	20/1079	0.0260034	Gpx1;Pck1	P11352;Q9Z2V4	2
BP	GO:0042593	glucose homeostasis	2/14	20/1079	0.0260034	Gpx1;Pck1	P11352;Q9Z2V4	2
BP	GO:0046364	monosaccharide biosynthetic process	2/14	20/1079	0.0260034	Sds;Pck1	Q8VBT2;Q9Z2V4	2
BP	GO:0048545	response to steroid hormone	2/14	20/1079	0.0260034	Ass1;Pck1	P16460;Q9Z2V4	2
BP	GO:0048732	gland development	2/14	20/1079	0.0260034	Gpx1;Pck1	P11352;Q9Z2V4	2
Reactome	R-MMU-9711123	Cellular response to chemical stress	3/12	49/851	0.0273321	Gpx1;Fabp1;Ccs	P11352;P12710;Q9WU84	3
BP	GO:0006638	neutral lipid metabolic process	2/14	22/1079	0.0311491	Gpx1;Pck1	P11352;Q9Z2V4	2
BP	GO:0006639	acylglycerol metabolic process	2/14	22/1079	0.0311491	Gpx1;Pck1	P11352;Q9Z2V4	2
BP	GO:0007159	leukocyte cell-cell adhesion	2/14	22/1079	0.0311491	Ass1;Pck1	P16460;Q9Z2V4	2
BP	GO:0034614	cellular response to reactive oxygen species	2/14	22/1079	0.0311491	Fabp1;Ccs	P12710;Q9WU84	2
BP	GO:0030162	regulation of proteolysis	3/14	56/1079	0.0320714	Gpx1;Fabp1;Ubxn1	P11352;P12710;Q922Y1	3
BP	GO:0006749	glutathione metabolic process	2/14	23/1079	0.0338636	Gpx1;Oplah	P11352;Q8K010	2
BP	GO:0030855	epithelial cell differentiation	2/14	24/1079	0.0366693	Gpx1;Pck1	P11352;Q9Z2V4	2
BP	GO:0061136	regulation of proteasomal protein catabolic process	2/14	24/1079	0.0366693	Gpx1;Ubxn1	P11352;Q922Y1	2
BP	GO:0043086	negative regulation of catalytic activity	3/14	60/1079	0.0383799	Gpx1;Fabp1;Ubxn1	P11352;P12710;Q922Y1	3
BP	GO:0022407	regulation of cell-cell adhesion	2/14	25/1079	0.0395637	Ass1;Pck1	P16460;Q9Z2V4	2
MF	GO:0016209	antioxidant activity	2/15	24/1097	0.0405006	Gpx1;Fabp1	P11352;P12710	2
MF	GO:0016829	lyase activity	3/15	58/1097	0.0405513	Car3;Sds;Pck1	P16015;Q8VBT2;Q9Z2V4	3
MF	GO:0031406	carboxylic acid binding	3/15	59/1097	0.0423699	Fabp1;Ass1;Pck1	P12710;P16460;Q9Z2V4	3
BP	GO:1901607	alpha-amino acid biosynthetic process	2/14	27/1079	0.0456089	Ass1;Sds	P16460;Q8VBT2	2
BP	GO:0009628	response to abiotic stimulus	3/14	65/1079	0.0471217	Gpx1;Fabp1;Pck1	P11352;P12710;Q9Z2V4	3
BP	GO:0016051	carbohydrate biosynthetic process	2/14	28/1079	0.0487551	Sds;Pck1	Q8VBT2;Q9Z2V4	2
BP	GO:1903050	regulation of proteolysis involved in cellular protein catabolic process	2/14	28/1079	0.0487551	Gpx1;Ubxn1	P11352;Q922Y1	2

## Sheet: Hjv IDD - wt (up)
from	ID	Description	GeneRatio	BgRatio	pvalue	Genes	Proteins	Count
BP	GO:0034762	regulation of transmembrane transport	7/61	26/1079	0.000367689	C3;Nedd4;Actb;Rap1a;Ppp2ca;Fabp5;Glrx	P01027;P46935;P60710;P62835;P63330;Q05816;Q9QUH0	7
BP	GO:0006402	mRNA catabolic process	6/61	24/1079	0.00154235	Vim;Lsm5;Zc3hav1;Thrap3;Larp1;Tardbp	P20152;P62322;Q3UPF5;Q569Z6;Q6ZQ58;Q921F2	6
BP	GO:0061013	regulation of mRNA catabolic process	5/61	17/1079	0.00179195	Vim;Zc3hav1;Thrap3;Larp1;Tardbp	P20152;Q3UPF5;Q569Z6;Q6ZQ58;Q921F2	5
BP	GO:0034765	regulation of ion transmembrane transport	6/61	25/1079	0.00194064	C3;Nedd4;Rap1a;Ppp2ca;Fabp5;Glrx	P01027;P46935;P62835;P63330;Q05816;Q9QUH0	6
BP	GO:0009653	anatomical structure morphogenesis	15/61	123/1079	0.00220157	Dld;Gamt;C3;P4hb;Vim;Nedd4;Pkm;Actb;Rps7;Rap1a;Dbnl;Picalm;Pxn;Snx2;Coro1b	O08749;O35969;P01027;P09103;P20152;P46935;P52480;P60710;P62082;P62835;Q62418;Q7M6Y3;Q8VI36;Q9CWK8;Q9WUM3	15
BP	GO:0009888	tissue development	12/61	87/1079	0.00229016	C3;Fasn;Vim;Nedd4;Pkm;Actb;Rps7;Rap1a;Ppp2ca;Myl6;Ces1d;Pxn	P01027;P19096;P20152;P46935;P52480;P60710;P62082;P62835;P63330;Q60605;Q8VCT4;Q8VI36	12
CC	GO:0030027	lamellipodium	5/62	18/1090	0.00244375	P4hb;Actb;Dbnl;Pxn;Coro1b	P09103;P60710;Q62418;Q8VI36;Q9WUM3	5
CC	GO:0031252	cell leading edge	7/62	36/1090	0.00308815	P4hb;Vim;Tln1;Actb;Dbnl;Pxn;Coro1b	P09103;P20152;P26039;P60710;Q62418;Q8VI36;Q9WUM3	7
BP	GO:0022603	regulation of anatomical structure morphogenesis	9/61	57/1079	0.00339572	C3;P4hb;Vim;Nedd4;Pkm;Dbnl;Picalm;Pxn;Coro1b	P01027;P09103;P20152;P46935;P52480;Q62418;Q7M6Y3;Q8VI36;Q9WUM3	9
BP	GO:0034330	cell junction organization	8/61	47/1079	0.00358603	C3;Tln1;Nedd4;Actb;Rap1a;Dbnl;Picalm;Pxn	P01027;P26039;P46935;P60710;P62835;Q62418;Q7M6Y3;Q8VI36	8
BP	GO:0006401	RNA catabolic process	6/61	28/1079	0.00361029	Vim;Lsm5;Zc3hav1;Thrap3;Larp1;Tardbp	P20152;P62322;Q3UPF5;Q569Z6;Q6ZQ58;Q921F2	6
BP	GO:0048869	cellular developmental process	19/61	183/1079	0.00362994	Dld;C3;Got1;P4hb;Fasn;Vim;Nedd4;Actb;Rps7;Rap1a;Ppp2ca;Rmdn3;Tpd52;Dbnl;Picalm;Ces1d;Pxn;Snx2;Coro1b	O08749;P01027;P05201;P09103;P19096;P20152;P46935;P60710;P62082;P62835;P63330;Q3UJU9;Q62393;Q62418;Q7M6Y3;Q8VCT4;Q8VI36;Q9CWK8;Q9WUM3	19
BP	GO:1901701	cellular response to oxygen-containing compound	12/61	92/1079	0.00373884	Vim;Pdia3;Shmt1;Pkm;Actb;Rap1a;Ppp2ca;Larp1;Ces1d;Pxn;Glrx;Ccs	P20152;P27773;P50431;P52480;P60710;P62835;P63330;Q6ZQ58;Q8VCT4;Q8VI36;Q9QUH0;Q9WU84	12
BP	GO:0048858	cell projection morphogenesis	7/61	38/1079	0.00410768	Vim;Nedd4;Actb;Dbnl;Picalm;Snx2;Coro1b	P20152;P46935;P60710;Q62418;Q7M6Y3;Q9CWK8;Q9WUM3	7
BP	GO:0071407	cellular response to organic cyclic compound	7/61	38/1079	0.00410768	Pdia3;Actb;Rap1a;Zc3hav1;Larp1;Ces1d;Glrx	P27773;P60710;P62835;Q3UPF5;Q6ZQ58;Q8VCT4;Q9QUH0	7
BP	GO:0120039	plasma membrane bounded cell projection morphogenesis	7/61	38/1079	0.00410768	Vim;Nedd4;Actb;Dbnl;Picalm;Snx2;Coro1b	P20152;P46935;P60710;Q62418;Q7M6Y3;Q9CWK8;Q9WUM3	7
BP	GO:0060429	epithelium development	8/61	49/1079	0.00469809	C3;Fasn;Vim;Actb;Rps7;Rap1a;Ces1d;Pxn	P01027;P19096;P20152;P60710;P62082;P62835;Q8VCT4;Q8VI36	8
BP	GO:0071310	cellular response to organic substance	17/61	161/1079	0.00528418	Got1;P4hb;Fasn;Vim;Pdia3;Nedd4;Shmt1;Pkm;Actb;Rap1a;Ppp2ca;Zc3hav1;Larp1;Ces1d;Pxn;Glrx;Coro1b	P05201;P09103;P19096;P20152;P27773;P46935;P50431;P52480;P60710;P62835;P63330;Q3UPF5;Q6ZQ58;Q8VCT4;Q8VI36;Q9QUH0;Q9WUM3	17
Reactome	R-MMU-397014	Muscle contraction	4/47	14/851	0.00544429	Vim;Tln1;Myl6;Pxn	P20152;P26039;Q60605;Q8VI36	4
Reactome	R-MMU-71403	Citric acid cycle (TCA cycle)	4/47	14/851	0.00544429	Dld;Mdh2;Aco2;Sdhb	O08749;P08249;Q99KI0;Q9CQA3	4
BP	GO:0000902	cell morphogenesis	9/61	61/1079	0.00546038	P4hb;Vim;Nedd4;Actb;Dbnl;Picalm;Pxn;Snx2;Coro1b	P09103;P20152;P46935;P60710;Q62418;Q7M6Y3;Q8VI36;Q9CWK8;Q9WUM3	9
BP	GO:0022898	regulation of transmembrane transporter activity	4/61	14/1079	0.00604328	Nedd4;Actb;Ppp2ca;Glrx	P46935;P60710;P63330;Q9QUH0	4
BP	GO:0032990	cell part morphogenesis	7/61	41/1079	0.00639321	Vim;Nedd4;Actb;Dbnl;Picalm;Snx2;Coro1b	P20152;P46935;P60710;Q62418;Q7M6Y3;Q9CWK8;Q9WUM3	7
BP	GO:0072522	purine-containing compound biosynthetic process	8/61	52/1079	0.00684496	Dld;Adss;Shmt1;Pkm;Dlat;Acly;Atp5d;Atp5o	O08749;P46664;P50431;P52480;Q8BMF4;Q91V92;Q9D3D9;Q9DB20	8
BP	GO:0043487	regulation of RNA stability	4/61	15/1079	0.00789542	Vim;Thrap3;Larp1;Tardbp	P20152;Q569Z6;Q6ZQ58;Q921F2	4
BP	GO:0043488	regulation of mRNA stability	4/61	15/1079	0.00789542	Vim;Thrap3;Larp1;Tardbp	P20152;Q569Z6;Q6ZQ58;Q921F2	4
BP	GO:0099003	vesicle-mediated transport in synapse	4/61	15/1079	0.00789542	Nedd4;Actb;Rap1a;Picalm	P46935;P60710;P62835;Q7M6Y3	4
Reactome	R-MMU-162582	Signal Transduction	16/47	161/851	0.00835546	Dld;C3;P4hb;Vim;Tln1;Nedd4;Dbt;Actb;Rap1a;Ppp2ca;Fabp5;Myl6;Picalm;Dlat;Pxn;Plin3	O08749;P01027;P09103;P20152;P26039;P46935;P53395;P60710;P62835;P63330;Q05816;Q60605;Q7M6Y3;Q8BMF4;Q8VI36;Q9DBG5	16
BP	GO:1901699	cellular response to nitrogen compound	7/61	43/1079	0.00837514	Vim;Pkm;Actb;Rap1a;Zc3hav1;Larp1;Pxn	P20152;P52480;P60710;P62835;Q3UPF5;Q6ZQ58;Q8VI36	7
BP	GO:0051094	positive regulation of developmental process	9/61	65/1079	0.00839593	C3;P4hb;Vim;Pkm;Rap1a;Dbnl;Picalm;Pxn;Coro1b	P01027;P09103;P20152;P52480;P62835;Q62418;Q7M6Y3;Q8VI36;Q9WUM3	9
BP	GO:0055085	transmembrane transport	9/61	65/1079	0.00839593	C3;Nedd4;Actb;Rap1a;Ppp2ca;Fabp5;Atp5d;Atp5o;Glrx	P01027;P46935;P60710;P62835;P63330;Q05816;Q9D3D9;Q9DB20;Q9QUH0	9
BP	GO:0045454	cell redox homeostasis	5/61	24/1079	0.00904589	Dld;Prdx4;P4hb;Pdia3;Glrx	O08749;O08807;P09103;P27773;Q9QUH0	5
BP	GO:1901137	carbohydrate derivative biosynthetic process	9/61	66/1079	0.00929062	Dld;Adss;Shmt1;Pkm;Dlat;Acly;Rpn1;Atp5d;Atp5o	O08749;P46664;P50431;P52480;Q8BMF4;Q91V92;Q91YQ5;Q9D3D9;Q9DB20	9
Reactome	R-MMU-71406	Pyruvate metabolism and Citric Acid (TCA) cycle	5/47	25/851	0.00954897	Dld;Mdh2;Dlat;Aco2;Sdhb	O08749;P08249;Q8BMF4;Q99KI0;Q9CQA3	5
CC	GO:0042995	cell projection	17/62	170/1090	0.0100693	Dld;Gamt;Got1;P4hb;Vim;Tln1;Nedd4;Pkm;Actb;Rap1a;Ppp2ca;Dbnl;Picalm;Pxn;Snx2;Glrx;Coro1b	O08749;O35969;P05201;P09103;P20152;P26039;P46935;P52480;P60710;P62835;P63330;Q62418;Q7M6Y3;Q8VI36;Q9CWK8;Q9QUH0;Q9WUM3	17
BP	GO:0032409	regulation of transporter activity	4/61	16/1079	0.0100866	Nedd4;Actb;Ppp2ca;Glrx	P46935;P60710;P63330;Q9QUH0	4
BP	GO:0044070	regulation of anion transport	10/61	79/1079	0.0103366	C3;Nedd4;Actb;Rap1a;Ppp2ca;Fabp5;Picalm;Ces1d;Tardbp;Glrx	P01027;P46935;P60710;P62835;P63330;Q05816;Q7M6Y3;Q8VCT4;Q921F2;Q9QUH0	10
BP	GO:0009152	purine ribonucleotide biosynthetic process	7/61	46/1079	0.0121561	Dld;Adss;Pkm;Dlat;Acly;Atp5d;Atp5o	O08749;P46664;P52480;Q8BMF4;Q91V92;Q9D3D9;Q9DB20	7
BP	GO:0034329	cell junction assembly	5/61	26/1079	0.0128245	Tln1;Actb;Rap1a;Dbnl;Pxn	P26039;P60710;P62835;Q62418;Q8VI36	5
CC	GO:1990234	transferase complex	5/62	26/1090	0.0131665	Dld;Nedd4;Pkm;Actb;Rpn1	O08749;P46935;P52480;P60710;Q91YQ5	5
BP	GO:0009260	ribonucleotide biosynthetic process	7/61	47/1079	0.0136558	Dld;Adss;Pkm;Dlat;Acly;Atp5d;Atp5o	O08749;P46664;P52480;Q8BMF4;Q91V92;Q9D3D9;Q9DB20	7
BP	GO:0032989	cellular component morphogenesis	7/61	47/1079	0.0136558	Vim;Nedd4;Actb;Dbnl;Picalm;Snx2;Coro1b	P20152;P46935;P60710;Q62418;Q7M6Y3;Q9CWK8;Q9WUM3	7
BP	GO:0007165	signal transduction	19/61	206/1079	0.01397	C3;Got1;P4hb;Vim;Tln1;Pdia3;Nedd4;Rps7;Rap1a;Ppp2ca;Fabp5;Zc3hav1;Dbnl;Larp1;Tkfc;Pxn;Glrx;Coro1b;Apip	P01027;P05201;P09103;P20152;P26039;P27773;P46935;P62082;P62835;P63330;Q05816;Q3UPF5;Q62418;Q6ZQ58;Q8VC30;Q8VI36;Q9QUH0;Q9WUM3;Q9WVQ5	19
BP	GO:0030154	cell differentiation	17/61	177/1079	0.0140682	Dld;C3;Got1;P4hb;Fasn;Vim;Nedd4;Actb;Rps7;Rap1a;Ppp2ca;Rmdn3;Tpd52;Dbnl;Picalm;Ces1d;Pxn	O08749;P01027;P05201;P09103;P19096;P20152;P46935;P60710;P62082;P62835;P63330;Q3UJU9;Q62393;Q62418;Q7M6Y3;Q8VCT4;Q8VI36	17
BP	GO:0034220	ion transmembrane transport	8/61	59/1079	0.0146981	C3;Nedd4;Rap1a;Ppp2ca;Fabp5;Atp5d;Atp5o;Glrx	P01027;P46935;P62835;P63330;Q05816;Q9D3D9;Q9DB20;Q9QUH0	8
BP	GO:0071417	cellular response to organonitrogen compound	6/61	37/1079	0.0149169	Vim;Pkm;Actb;Rap1a;Larp1;Pxn	P20152;P52480;P60710;P62835;Q6ZQ58;Q8VI36	6
MF	GO:0016407	acetyltransferase activity	3/62	10/1097	0.0155213	Fasn;Dbt;Dlat	P19096;P53395;Q8BMF4	3
BP	GO:0045766	positive regulation of angiogenesis	3/61	10/1079	0.0155247	C3;Pkm;Pxn	P01027;P52480;Q8VI36	3
BP	GO:1904018	positive regulation of vasculature development	3/61	10/1079	0.0155247	C3;Pkm;Pxn	P01027;P52480;Q8VI36	3
BP	GO:0000904	cell morphogenesis involved in differentiation	7/61	49/1079	0.0170496	P4hb;Vim;Nedd4;Actb;Dbnl;Picalm;Pxn	P09103;P20152;P46935;P60710;Q62418;Q7M6Y3;Q8VI36	7
BP	GO:0006164	purine nucleotide biosynthetic process	7/61	49/1079	0.0170496	Dld;Adss;Pkm;Dlat;Acly;Atp5d;Atp5o	O08749;P46664;P52480;Q8BMF4;Q91V92;Q9D3D9;Q9DB20	7
BP	GO:0009060	aerobic respiration	5/61	28/1079	0.0175552	Mdh2;Dlat;Aco2;Sdhb;Atp5d	P08249;Q8BMF4;Q99KI0;Q9CQA3;Q9D3D9	5
MF	GO:0046982	protein heterodimerization activity	4/62	19/1097	0.0189012	P4hb;Lsm5;Ppp2ca;Snx2	P09103;P62322;P63330;Q9CWK8	4
BP	GO:0006099	tricarboxylic acid cycle	4/61	19/1079	0.0189018	Mdh2;Dlat;Aco2;Sdhb	P08249;Q8BMF4;Q99KI0;Q9CQA3	4
BP	GO:0046390	ribose phosphate biosynthetic process	7/61	50/1079	0.0189549	Dld;Adss;Pkm;Dlat;Acly;Atp5d;Atp5o	O08749;P46664;P52480;Q8BMF4;Q91V92;Q9D3D9;Q9DB20	7
CC	GO:0001725	stress fiber	4/62	19/1090	0.0193107	Actb;Lpp;Pxn;Coro1b	P60710;Q8BFW7;Q8VI36;Q9WUM3	4
CC	GO:0097517	contractile actin filament bundle	4/62	19/1090	0.0193107	Actb;Lpp;Pxn;Coro1b	P60710;Q8BFW7;Q8VI36;Q9WUM3	4
BP	GO:0022604	regulation of cell morphogenesis	5/61	29/1079	0.0203056	P4hb;Dbnl;Picalm;Pxn;Coro1b	P09103;Q62418;Q7M6Y3;Q8VI36;Q9WUM3	5
BP	GO:0050770	regulation of axonogenesis	3/61	11/1079	0.0204966	Vim;Dbnl;Picalm	P20152;Q62418;Q7M6Y3	3
BP	GO:0099504	synaptic vesicle cycle	3/61	11/1079	0.0204966	Actb;Rap1a;Picalm	P60710;P62835;Q7M6Y3	3
BP	GO:1902369	negative regulation of RNA catabolic process	3/61	11/1079	0.0204966	Thrap3;Larp1;Tardbp	Q569Z6;Q6ZQ58;Q921F2	3
Reactome	R-MMU-9006934	Signaling by Receptor Tyrosine Kinases	5/47	30/851	0.0207746	Nedd4;Actb;Rap1a;Ppp2ca;Pxn	P46935;P60710;P62835;P63330;Q8VI36	5
BP	GO:0019725	cellular homeostasis	9/61	75/1079	0.0209597	Dld;Prdx4;Got1;P4hb;Pdia3;Ppp2ca;Rmdn3;Gckr;Glrx	O08749;O08807;P05201;P09103;P27773;P63330;Q3UJU9;Q91X44;Q9QUH0	9
BP	GO:0043648	dicarboxylic acid metabolic process	7/61	51/1079	0.0210064	Dld;Got1;Mdh2;Adss;Shmt1;Acly;Sdhb	O08749;P05201;P08249;P46664;P50431;Q91V92;Q9CQA3	7
BP	GO:0009165	nucleotide biosynthetic process	8/61	63/1079	0.0214267	Dld;Adss;Shmt1;Pkm;Dlat;Acly;Atp5d;Atp5o	O08749;P46664;P50431;P52480;Q8BMF4;Q91V92;Q9D3D9;Q9DB20	8
BP	GO:1901293	nucleoside phosphate biosynthetic process	8/61	63/1079	0.0214267	Dld;Adss;Shmt1;Pkm;Dlat;Acly;Atp5d;Atp5o	O08749;P46664;P50431;P52480;Q8BMF4;Q91V92;Q9D3D9;Q9DB20	8
BP	GO:1901700	response to oxygen-containing compound	13/61	128/1079	0.0215057	Vim;Pdia3;Shmt1;Pkm;Actb;Rap1a;Ppp2ca;Larp1;Ces1d;Pxn;Gckr;Glrx;Ccs	P20152;P27773;P50431;P52480;P60710;P62835;P63330;Q6ZQ58;Q8VCT4;Q8VI36;Q91X44;Q9QUH0;Q9WU84	13
MF	GO:0016667	oxidoreductase activity, acting on a sulfur group of donors	4/62	20/1097	0.0226425	Dld;P4hb;Pdia3;Glrx	O08749;P09103;P27773;Q9QUH0	4
MF	GO:0008092	cytoskeletal protein binding	11/62	102/1097	0.0230539	P4hb;Tln1;Tbca;Actb;Ppp2ca;Rmdn3;Lasp1;Dbnl;Picalm;Pxn;Coro1b	P09103;P26039;P48428;P60710;P63330;Q3UJU9;Q61792;Q62418;Q7M6Y3;Q8VI36;Q9WUM3	11
CC	GO:0005758	mitochondrial intermembrane space	4/62	20/1090	0.0231267	Pdia3;Timm8b;Glrx;Ccs	P27773;P62077;Q9QUH0;Q9WU84	4
CC	GO:0005925	focal adhesion	4/62	20/1090	0.0231267	Tln1;Lasp1;Lpp;Pxn	P26039;Q61792;Q8BFW7;Q8VI36	4
CC	GO:0042641	actomyosin	4/62	20/1090	0.0231267	Actb;Lpp;Pxn;Coro1b	P60710;Q8BFW7;Q8VI36;Q9WUM3	4
BP	GO:0045333	cellular respiration	7/61	52/1079	0.0232093	Dld;Mdh2;Dlat;Cisd1;Aco2;Sdhb;Atp5d	O08749;P08249;Q8BMF4;Q91WS0;Q99KI0;Q9CQA3;Q9D3D9	7
BP	GO:0050808	synapse organization	5/61	30/1079	0.0233259	C3;Nedd4;Actb;Dbnl;Picalm	P01027;P46935;P60710;Q62418;Q7M6Y3	5
BP	GO:0071363	cellular response to growth factor stimulus	5/61	30/1079	0.0233259	Got1;Nedd4;Rap1a;Pxn;Coro1b	P05201;P46935;P62835;Q8VI36;Q9WUM3	5
BP	GO:0072521	purine-containing compound metabolic process	12/61	116/1079	0.023871	Dld;Gamt;Fasn;Adss;Shmt1;Pkm;Dlat;Tkfc;Ces1d;Acly;Atp5d;Atp5o	O08749;O35969;P19096;P46664;P50431;P52480;Q8BMF4;Q8VC30;Q8VCT4;Q91V92;Q9D3D9;Q9DB20	12
CC	GO:0120025	plasma membrane bounded cell projection	15/62	157/1090	0.0240737	Dld;Got1;P4hb;Vim;Tln1;Nedd4;Pkm;Actb;Rap1a;Ppp2ca;Dbnl;Picalm;Pxn;Glrx;Coro1b	O08749;P05201;P09103;P20152;P26039;P46935;P52480;P60710;P62835;P63330;Q62418;Q7M6Y3;Q8VI36;Q9QUH0;Q9WUM3	15
BP	GO:0006897	endocytosis	6/61	41/1079	0.0241549	C3;Nedd4;Actb;Dbnl;Picalm;Snx2	P01027;P46935;P60710;Q62418;Q7M6Y3;Q9CWK8	6
BP	GO:0035239	tube morphogenesis	6/61	41/1079	0.0241549	C3;Nedd4;Pkm;Rps7;Rap1a;Pxn	P01027;P46935;P52480;P62082;P62835;Q8VI36	6
Reactome	R-MMU-199992	trans-Golgi Network Vesicle Budding	3/47	12/851	0.024449	Tpd52;Picalm;Snx2	Q62393;Q7M6Y3;Q9CWK8	3
BP	GO:0120036	plasma membrane bounded cell projection organization	9/61	77/1079	0.0245874	Vim;Nedd4;Actb;Rap1a;Dbnl;Picalm;Pxn;Snx2;Coro1b	P20152;P46935;P60710;P62835;Q62418;Q7M6Y3;Q8VI36;Q9CWK8;Q9WUM3	9
MF	GO:0005102	signaling receptor binding	10/62	90/1097	0.0249496	C3;P4hb;Tln1;Pdia3;Nedd4;Ppp2ca;Thrap3;Picalm;Pxn;Snx2	P01027;P09103;P26039;P27773;P46935;P63330;Q569Z6;Q7M6Y3;Q8VI36;Q9CWK8	10
BP	GO:0065008	regulation of biological quality	24/61	296/1079	0.0254611	Dld;Prdx4;C3;Got1;P4hb;Vim;Pdia3;Nedd4;Rps7;Rap1a;Ppp2ca;Fabp5;Rmdn3;Thrap3;Dbnl;Larp1;Picalm;Ces1d;Pxn;Gckr;Tardbp;Plin3;Glrx;Coro1b	O08749;O08807;P01027;P05201;P09103;P20152;P27773;P46935;P62082;P62835;P63330;Q05816;Q3UJU9;Q569Z6;Q62418;Q6ZQ58;Q7M6Y3;Q8VCT4;Q8VI36;Q91X44;Q921F2;Q9DBG5;Q9QUH0;Q9WUM3	24
BP	GO:1903313	positive regulation of mRNA metabolic process	3/61	12/1079	0.0262434	Zc3hav1;Thrap3;Tardbp	Q3UPF5;Q569Z6;Q921F2	3
BP	GO:0032502	developmental process	24/61	297/1079	0.0265139	Dld;Prdx4;Gamt;C3;Got1;P4hb;Fasn;Vim;Nedd4;Pkm;Actb;Rps7;Rap1a;Ppp2ca;Rmdn3;Myl6;Tpd52;Dbnl;Picalm;Ces1d;Pxn;Snx2;Crip2;Coro1b	O08749;O08807;O35969;P01027;P05201;P09103;P19096;P20152;P46935;P52480;P60710;P62082;P62835;P63330;Q3UJU9;Q60605;Q62393;Q62418;Q7M6Y3;Q8VCT4;Q8VI36;Q9CWK8;Q9DCT8;Q9WUM3	24
BP	GO:0030030	cell projection organization	9/61	78/1079	0.0265622	Vim;Nedd4;Actb;Rap1a;Dbnl;Picalm;Pxn;Snx2;Coro1b	P20152;P46935;P60710;P62835;Q62418;Q7M6Y3;Q8VI36;Q9CWK8;Q9WUM3	9
BP	GO:0046394	carboxylic acid biosynthetic process	9/61	78/1079	0.0265622	Gamt;Got1;Fasn;Shmt1;Pkm;Fabp5;Ces1d;Acly;Apip	O35969;P05201;P19096;P50431;P52480;Q05816;Q8VCT4;Q91V92;Q9WVQ5	9
BP	GO:0070848	response to growth factor	5/61	31/1079	0.0266248	Got1;Nedd4;Rap1a;Pxn;Coro1b	P05201;P46935;P62835;Q8VI36;Q9WUM3	5
CC	GO:0031970	organelle envelope lumen	4/62	21/1090	0.0273728	Pdia3;Timm8b;Glrx;Ccs	P27773;P62077;Q9QUH0;Q9WU84	4
BP	GO:0006811	ion transport	20/61	236/1079	0.0284778	C3;Nedd4;Actb;Timm8b;Rap1a;Ppp2ca;Sec23a;Fabp5;Lasp1;Picalm;Ces1d;Hdlbp;Gckr;Tardbp;Rrbp1;Snx2;Atp5d;Atp5o;Glrx;Ccs	P01027;P46935;P60710;P62077;P62835;P63330;Q01405;Q05816;Q61792;Q7M6Y3;Q8VCT4;Q8VDJ3;Q91X44;Q921F2;Q99PL5;Q9CWK8;Q9D3D9;Q9DB20;Q9QUH0;Q9WU84	20
CC	GO:0005856	cytoskeleton	15/62	161/1090	0.029761	P4hb;Vim;Tln1;Tbca;Dbt;Actb;Rps7;Ppp2ca;Rmdn3;Myl6;Lasp1;Dbnl;Lpp;Pxn;Coro1b	P09103;P20152;P26039;P48428;P53395;P60710;P62082;P63330;Q3UJU9;Q60605;Q61792;Q62418;Q8BFW7;Q8VI36;Q9WUM3	15
BP	GO:0009966	regulation of signal transduction	14/61	148/1079	0.0302432	C3;Got1;P4hb;Pdia3;Nedd4;Rps7;Rap1a;Ppp2ca;Fabp5;Zc3hav1;Tkfc;Pxn;Glrx;Apip	P01027;P05201;P09103;P27773;P46935;P62082;P62835;P63330;Q05816;Q3UPF5;Q8VC30;Q8VI36;Q9QUH0;Q9WVQ5	14
Reactome	R-MMU-5362517	Signaling by Retinoic Acid	3/47	13/851	0.0305681	Dld;Fabp5;Dlat	O08749;Q05816;Q8BMF4	3
BP	GO:0043269	regulation of ion transport	10/61	93/1079	0.0306816	C3;Nedd4;Actb;Rap1a;Ppp2ca;Fabp5;Picalm;Ces1d;Tardbp;Glrx	P01027;P46935;P60710;P62835;P63330;Q05816;Q7M6Y3;Q8VCT4;Q921F2;Q9QUH0	10
BP	GO:0006084	acetyl-CoA metabolic process	4/61	22/1079	0.031407	Dld;Fasn;Dlat;Acly	O08749;P19096;Q8BMF4;Q91V92	4
BP	GO:0006898	receptor-mediated endocytosis	4/61	22/1079	0.031407	C3;Nedd4;Dbnl;Picalm	P01027;P46935;Q62418;Q7M6Y3	4
CC	GO:0030055	cell-substrate junction	4/62	22/1090	0.0320579	Tln1;Lasp1;Lpp;Pxn	P26039;Q61792;Q8BFW7;Q8VI36	4
CC	GO:0032432	actin filament bundle	4/62	22/1090	0.0320579	Actb;Lpp;Pxn;Coro1b	P60710;Q8BFW7;Q8VI36;Q9WUM3	4
BP	GO:0048856	anatomical structure development	22/61	270/1079	0.0320859	Dld;Prdx4;Gamt;C3;P4hb;Fasn;Vim;Nedd4;Pkm;Actb;Rps7;Rap1a;Ppp2ca;Myl6;Tpd52;Dbnl;Picalm;Ces1d;Pxn;Snx2;Crip2;Coro1b	O08749;O08807;O35969;P01027;P09103;P19096;P20152;P46935;P52480;P60710;P62082;P62835;P63330;Q60605;Q62393;Q62418;Q7M6Y3;Q8VCT4;Q8VI36;Q9CWK8;Q9DCT8;Q9WUM3	22
MF	GO:0048027	mRNA 5'-UTR binding	3/62	13/1097	0.032756	Shmt1;Rps7;Larp1	P50431;P62082;Q6ZQ58	3
BP	GO:0032412	regulation of ion transmembrane transporter activity	3/61	13/1079	0.0327648	Nedd4;Ppp2ca;Glrx	P46935;P63330;Q9QUH0	3
BP	GO:0035384	thioester biosynthetic process	3/61	13/1079	0.0327648	Dld;Dlat;Acly	O08749;Q8BMF4;Q91V92	3
BP	GO:0048639	positive regulation of developmental growth	3/61	13/1079	0.0327648	C3;Dbnl;Picalm	P01027;Q62418;Q7M6Y3	3
BP	GO:0071616	acyl-CoA biosynthetic process	3/61	13/1079	0.0327648	Dld;Dlat;Acly	O08749;Q8BMF4;Q91V92	3
BP	GO:1903900	regulation of viral life cycle	3/61	13/1079	0.0327648	P4hb;Zc3hav1;Larp1	P09103;Q3UPF5;Q6ZQ58	3
BP	GO:1904375	regulation of protein localization to cell periphery	3/61	13/1079	0.0327648	Actb;Rap1a;Picalm	P60710;P62835;Q7M6Y3	3
CC	GO:0043679	axon terminus	3/62	13/1090	0.0333031	Got1;Actb;Ppp2ca	P05201;P60710;P63330	3
CC	GO:0044306	neuron projection terminus	3/62	13/1090	0.0333031	Got1;Actb;Ppp2ca	P05201;P60710;P63330	3
BP	GO:0048514	blood vessel morphogenesis	5/61	33/1079	0.0340883	C3;Nedd4;Pkm;Rap1a;Pxn	P01027;P46935;P52480;P62835;Q8VI36	5
BP	GO:0051051	negative regulation of transport	5/61	33/1079	0.0340883	Nedd4;Rap1a;Ppp2ca;Fabp5;Picalm	P46935;P62835;P63330;Q05816;Q7M6Y3	5
BP	GO:0098662	inorganic cation transmembrane transport	5/61	33/1079	0.0340883	Nedd4;Ppp2ca;Atp5d;Atp5o;Glrx	P46935;P63330;Q9D3D9;Q9DB20;Q9QUH0	5
BP	GO:1903311	regulation of mRNA metabolic process	5/61	33/1079	0.0340883	Vim;Zc3hav1;Thrap3;Larp1;Tardbp	P20152;Q3UPF5;Q569Z6;Q6ZQ58;Q921F2	5
BP	GO:0050793	regulation of developmental process	12/61	122/1079	0.0342778	Gamt;C3;P4hb;Vim;Nedd4;Pkm;Rap1a;Ppp2ca;Dbnl;Picalm;Pxn;Coro1b	O35969;P01027;P09103;P20152;P46935;P52480;P62835;P63330;Q62418;Q7M6Y3;Q8VI36;Q9WUM3	12
BP	GO:0016053	organic acid biosynthetic process	9/61	82/1079	0.0356043	Gamt;Got1;Fasn;Shmt1;Pkm;Fabp5;Ces1d;Acly;Apip	O35969;P05201;P19096;P50431;P52480;Q05816;Q8VCT4;Q91V92;Q9WVQ5	9
BP	GO:0023052	signaling	19/61	226/1079	0.035927	C3;Got1;P4hb;Vim;Tln1;Pdia3;Nedd4;Rps7;Rap1a;Ppp2ca;Fabp5;Zc3hav1;Dbnl;Larp1;Tkfc;Pxn;Glrx;Coro1b;Apip	P01027;P05201;P09103;P20152;P26039;P27773;P46935;P62082;P62835;P63330;Q05816;Q3UPF5;Q62418;Q6ZQ58;Q8VC30;Q8VI36;Q9QUH0;Q9WUM3;Q9WVQ5	19
BP	GO:0051716	cellular response to stimulus	27/61	354/1079	0.0363137	Prdx4;C3;Got1;P4hb;Fasn;Vim;Tln1;Pdia3;Nedd4;Shmt1;Pkm;Actb;Rps7;Rap1a;Ppp2ca;Fabp5;Zc3hav1;Dbnl;Larp1;Tkfc;Ces1d;Pxn;As3mt;Glrx;Ccs;Coro1b;Apip	O08807;P01027;P05201;P09103;P19096;P20152;P26039;P27773;P46935;P50431;P52480;P60710;P62082;P62835;P63330;Q05816;Q3UPF5;Q62418;Q6ZQ58;Q8VC30;Q8VCT4;Q8VI36;Q91WU5;Q9QUH0;Q9WU84;Q9WUM3;Q9WVQ5	27
BP	GO:0010720	positive regulation of cell development	4/61	23/1079	0.0364437	P4hb;Vim;Dbnl;Picalm	P09103;P20152;Q62418;Q7M6Y3	4
CC	GO:0140534	endoplasmic reticulum protein-containing complex	4/62	23/1090	0.037188	P4hb;Pdia3;Rpn1;Atp5d	P09103;P27773;Q91YQ5;Q9D3D9	4
BP	GO:0009967	positive regulation of signal transduction	9/61	83/1079	0.0381647	C3;Got1;Pdia3;Rps7;Rap1a;Fabp5;Zc3hav1;Pxn;Glrx	P01027;P05201;P27773;P62082;P62835;Q05816;Q3UPF5;Q8VI36;Q9QUH0	9
BP	GO:0090407	organophosphate biosynthetic process	9/61	83/1079	0.0381647	Dld;Adss;Shmt1;Pkm;Fabp5;Dlat;Acly;Atp5d;Atp5o	O08749;P46664;P50431;P52480;Q05816;Q8BMF4;Q91V92;Q9D3D9;Q9DB20	9
BP	GO:0048667	cell morphogenesis involved in neuron differentiation	5/61	34/1079	0.0382652	Vim;Nedd4;Actb;Dbnl;Picalm	P20152;P46935;P60710;Q62418;Q7M6Y3	5
BP	GO:0035556	intracellular signal transduction	12/61	124/1079	0.0383887	C3;P4hb;Rps7;Rap1a;Zc3hav1;Dbnl;Larp1;Tkfc;Pxn;Glrx;Coro1b;Apip	P01027;P09103;P62082;P62835;Q3UPF5;Q62418;Q6ZQ58;Q8VC30;Q8VI36;Q9QUH0;Q9WUM3;Q9WVQ5	12
BP	GO:1901135	carbohydrate derivative metabolic process	14/61	153/1079	0.0391822	Dld;Gamt;Fasn;Adss;Shmt1;Pkm;Dlat;Tkfc;Ces1d;Acly;Gckr;Rpn1;Atp5d;Atp5o	O08749;O35969;P19096;P46664;P50431;P52480;Q8BMF4;Q8VC30;Q8VCT4;Q91V92;Q91X44;Q91YQ5;Q9D3D9;Q9DB20	14
MF	GO:0016829	lyase activity	7/62	58/1097	0.039891	Got1;Fasn;Shmt1;Urod;Tkfc;Aco2;Apip	P05201;P19096;P50431;P70697;Q8VC30;Q99KI0;Q9WVQ5	7
MF	GO:0019903	protein phosphatase binding	3/62	14/1097	0.0400411	Vim;Ppp2ca;Pxn	P20152;P63330;Q8VI36	3
MF	GO:0035091	phosphatidylinositol binding	3/62	14/1097	0.0400411	Tln1;Picalm;Snx2	P26039;Q7M6Y3;Q9CWK8	3
BP	GO:0021700	developmental maturation	3/61	14/1079	0.0400524	Dld;C3;Picalm	O08749;P01027;Q7M6Y3	3
BP	GO:0048813	dendrite morphogenesis	3/61	14/1079	0.0400524	Nedd4;Dbnl;Picalm	P46935;Q62418;Q7M6Y3	3
BP	GO:0097581	lamellipodium organization	3/61	14/1079	0.0400524	Pxn;Snx2;Coro1b	Q8VI36;Q9CWK8;Q9WUM3	3
BP	GO:0034655	nucleobase-containing compound catabolic process	6/61	46/1079	0.0403242	Vim;Lsm5;Zc3hav1;Thrap3;Larp1;Tardbp	P20152;P62322;Q3UPF5;Q569Z6;Q6ZQ58;Q921F2	6
BP	GO:0007409	axonogenesis	4/61	24/1079	0.0419232	Vim;Actb;Dbnl;Picalm	P20152;P60710;Q62418;Q7M6Y3	4
BP	GO:0030855	epithelial cell differentiation	4/61	24/1079	0.0419232	Fasn;Vim;Rap1a;Ces1d	P19096;P20152;P62835;Q8VCT4	4
BP	GO:0048638	regulation of developmental growth	4/61	24/1079	0.0419232	Gamt;C3;Dbnl;Picalm	O35969;P01027;Q62418;Q7M6Y3	4
BP	GO:0001568	blood vessel development	5/61	35/1079	0.0427454	C3;Nedd4;Pkm;Rap1a;Pxn	P01027;P46935;P52480;P62835;Q8VI36	5
BP	GO:0098655	cation transmembrane transport	5/61	35/1079	0.0427454	Nedd4;Ppp2ca;Atp5d;Atp5o;Glrx	P46935;P63330;Q9D3D9;Q9DB20;Q9QUH0	5
BP	GO:0098660	inorganic ion transmembrane transport	5/61	35/1079	0.0427454	Nedd4;Ppp2ca;Atp5d;Atp5o;Glrx	P46935;P63330;Q9D3D9;Q9DB20;Q9QUH0	5
BP	GO:0071495	cellular response to endogenous stimulus	8/61	72/1079	0.0441177	Got1;Vim;Pkm;Actb;Rap1a;Larp1;Pxn;Coro1b	P05201;P20152;P52480;P60710;P62835;Q6ZQ58;Q8VI36;Q9WUM3	8
MF	GO:0016740	transferase activity	14/62	156/1097	0.045539	Gamt;Got1;Fasn;Nedd4;Shmt1;Pkm;Dbt;Xylb;Zc3hav1;Dlat;Tkfc;Acly;As3mt;Rpn1	O35969;P05201;P19096;P46935;P50431;P52480;P53395;Q3TNA1;Q3UPF5;Q8BMF4;Q8VC30;Q91V92;Q91WU5;Q91YQ5	14
BP	GO:0048812	neuron projection morphogenesis	5/61	36/1079	0.0475323	Vim;Nedd4;Actb;Dbnl;Picalm	P20152;P46935;P60710;Q62418;Q7M6Y3	5
BP	GO:0033674	positive regulation of kinase activity	4/61	25/1079	0.0478473	Rap1a;Ppp2ca;Pxn;Gckr	P62835;P63330;Q8VI36;Q91X44	4
MF	GO:0019902	phosphatase binding	3/62	15/1097	0.0480774	Vim;Ppp2ca;Pxn	P20152;P63330;Q8VI36	3
BP	GO:0048468	cell development	11/61	114/1079	0.0480817	Dld;C3;P4hb;Fasn;Vim;Nedd4;Actb;Rap1a;Dbnl;Picalm;Pxn	O08749;P01027;P09103;P19096;P20152;P46935;P60710;P62835;Q62418;Q7M6Y3;Q8VI36	11
BP	GO:0030100	regulation of endocytosis	3/61	15/1079	0.0480917	C3;Nedd4;Picalm	P01027;P46935;Q7M6Y3	3
BP	GO:0033866	nucleoside bisphosphate biosynthetic process	3/61	15/1079	0.0480917	Dld;Dlat;Acly	O08749;Q8BMF4;Q91V92	3
BP	GO:0034030	ribonucleoside bisphosphate biosynthetic process	3/61	15/1079	0.0480917	Dld;Dlat;Acly	O08749;Q8BMF4;Q91V92	3
BP	GO:0034033	purine nucleoside bisphosphate biosynthetic process	3/61	15/1079	0.0480917	Dld;Dlat;Acly	O08749;Q8BMF4;Q91V92	3
BP	GO:0034764	positive regulation of transmembrane transport	3/61	15/1079	0.0480917	C3;Rap1a;Glrx	P01027;P62835;Q9QUH0	3
BP	GO:0034767	positive regulation of ion transmembrane transport	3/61	15/1079	0.0480917	C3;Rap1a;Glrx	P01027;P62835;Q9QUH0	3
BP	GO:0050792	regulation of viral process	3/61	15/1079	0.0480917	P4hb;Zc3hav1;Larp1	P09103;Q3UPF5;Q6ZQ58	3
BP	GO:1904062	regulation of cation transmembrane transport	3/61	15/1079	0.0480917	Nedd4;Ppp2ca;Glrx	P46935;P63330;Q9QUH0	3
BP	GO:0005996	monosaccharide metabolic process	6/61	48/1079	0.0483614	Pkm;Fabp5;Xylb;Dlat;Tkfc;Gckr	P52480;Q05816;Q3TNA1;Q8BMF4;Q8VC30;Q91X44	6
BP	GO:0072330	monocarboxylic acid biosynthetic process	6/61	48/1079	0.0483614	Gamt;Fasn;Pkm;Fabp5;Ces1d;Acly	O35969;P19096;P52480;Q05816;Q8VCT4;Q91V92	6
Reactome	R-MMU-70326	Glucose metabolism	4/47	26/851	0.0498195	Got1;Mdh2;Pkm;Gckr	P05201;P08249;P52480;Q91X44	4
BP	GO:0007154	cell communication	19/61	234/1079	0.0498527	C3;Got1;P4hb;Vim;Tln1;Pdia3;Nedd4;Rps7;Rap1a;Ppp2ca;Fabp5;Zc3hav1;Dbnl;Larp1;Tkfc;Pxn;Glrx;Coro1b;Apip	P01027;P05201;P09103;P20152;P26039;P27773;P46935;P62082;P62835;P63330;Q05816;Q3UPF5;Q62418;Q6ZQ58;Q8VC30;Q8VI36;Q9QUH0;Q9WUM3;Q9WVQ5	19

## Sheet: Hjv IDD - wt (down)
from	ID	Description	GeneRatio	BgRatio	pvalue	Genes	Proteins	Count
MF	GO:0016491	oxidoreductase activity	29/59	212/1097	9.46574e-08	Aox3;Phyh;Ugdh;Hsd17b12;Cyp1a2;Ldha;Prdx3;Aldh1a1;Cyp2f2;Prdx1;Por;Aldh3a2;Hsd17b4;Fmo5;Cyp2e1;Cyp2c29;Cyp3a11;Akr1c13;Hsd17b13;Cyp2c50;Pnpo;Blvrb;Dhdh;Cyp4v3;Gstk1;Aspdh;Ivd;Akr1a1;Decr2	G3X982;O35386;O70475;O70503;P00186;P06151;P20108;P24549;P33267;P35700;P37040;P47740;P51660;P97872;Q05421;Q64458;Q64459;Q8VC28;Q8VCR2;Q91X77;Q91XF0;Q923D2;Q9DBB8;Q9DBW0;Q9DCM2;Q9DCQ2;Q9JHI5;Q9JII6;Q9WV68	29
MF	GO:0016705	oxidoreductase activity, acting on paired donors, with incorporation or reduction of molecular oxygen	11/59	33/1097	3.28846e-07	Phyh;Cyp1a2;Cyp2f2;Por;Fmo5;Cyp2e1;Cyp2c29;Cyp3a11;Akr1c13;Cyp2c50;Cyp4v3	O35386;P00186;P33267;P37040;P97872;Q05421;Q64458;Q64459;Q8VC28;Q91X77;Q9DBW0	11
Reactome	R-MMU-1430728	Metabolism	39/45	443/851	5.70082e-07	Phyh;Ugdh;Hsd17b12;Cyp1a2;Ldha;Gstm1;Otc;Fabp1;Car3;Ass1;Aldh1a1;Oat;Cyp2f2;Hal;Acsl1;Aldh3a2;Hsd17b4;Rida;Idi1;Gchfr;Cyp2e1;Cyp2c29;Cyp3a11;Hmgcs1;Gpt;Glyctk;Hsd17b13;Cyp2c50;Pnpo;Blvrb;Mccc1;Glo1;Cyp4v3;Gstk1;Ivd;Akr1a1;Fbp1;Gnmt;Decr2	O35386;O70475;O70503;P00186;P06151;P10649;P11725;P12710;P16015;P16460;P24549;P29758;P33267;P35492;P41216;P47740;P51660;P52760;P58044;P99025;Q05421;Q64458;Q64459;Q8JZK9;Q8QZR5;Q8QZY2;Q8VCR2;Q91X77;Q91XF0;Q923D2;Q99MR8;Q9CPU0;Q9DBW0;Q9DCM2;Q9JHI5;Q9JII6;Q9QXD6;Q9QXF8;Q9WV68	39
MF	GO:0004497	monooxygenase activity	10/59	28/1097	5.7985e-07	Cyp1a2;Cyp2f2;Por;Fmo5;Cyp2e1;Cyp2c29;Cyp3a11;Akr1c13;Cyp2c50;Cyp4v3	P00186;P33267;P37040;P97872;Q05421;Q64458;Q64459;Q8VC28;Q91X77;Q9DBW0	10
BP	GO:0044281	small molecule metabolic process	37/55	399/1079	2.82416e-06	Phyh;Ugdh;Cyp1a2;Ldha;Otc;Fabp1;Car3;Ass1;Aldh1a1;Oat;Cyp2f2;Mif;Hal;Por;Acsl1;Aldh3a2;Hsd17b4;Hint1;Fmo5;Cyp2e1;Cyp2c29;Kyat3;Hmgcs1;Gpt;Cyp2c50;Pnpo;Glo1;Rars;Dhdh;Csad;Cyp4v3;Aspdh;Ivd;Akr1a1;Fbp1;Gnmt;Decr2	O35386;O70475;P00186;P06151;P11725;P12710;P16015;P16460;P24549;P29758;P33267;P34884;P35492;P37040;P41216;P47740;P51660;P70349;P97872;Q05421;Q64458;Q71RI9;Q8JZK9;Q8QZR5;Q91X77;Q91XF0;Q9CPU0;Q9D0I9;Q9DBB8;Q9DBE0;Q9DBW0;Q9DCQ2;Q9JHI5;Q9JII6;Q9QXD6;Q9QXF8;Q9WV68	37
Reactome	R-MMU-211897	Cytochrome P450 - arranged by substrate type	7/45	15/851	3.38253e-06	Cyp1a2;Cyp2f2;Cyp2e1;Cyp2c29;Cyp3a11;Cyp2c50;Cyp4v3	P00186;P33267;Q05421;Q64458;Q64459;Q91X77;Q9DBW0	7
BP	GO:0006629	lipid metabolic process	23/55	183/1079	6.65071e-06	Phyh;Hsd17b12;Cyp1a2;Fabp1;Aldh1a1;Cyp2f2;Mif;Por;Acsl1;Aldh3a2;Hsd17b4;Idi1;Fmo5;Cyp2e1;Cyp2c29;Cyp3a11;Hmgcs1;Akr1c13;Hsd17b13;Cyp2c50;Cyp4v3;Ivd;Decr2	O35386;O70503;P00186;P12710;P24549;P33267;P34884;P37040;P41216;P47740;P51660;P58044;P97872;Q05421;Q64458;Q64459;Q8JZK9;Q8VC28;Q8VCR2;Q91X77;Q9DBW0;Q9JHI5;Q9WV68	23
MF	GO:0005506	iron ion binding	9/59	33/1097	2.85374e-05	Aox3;Phyh;Cyp1a2;Cyp2f2;Cyp2e1;Cyp2c29;Cyp3a11;Cyp2c50;Cyp4v3	G3X982;O35386;P00186;P33267;Q05421;Q64458;Q64459;Q91X77;Q9DBW0	9
BP	GO:0019752	carboxylic acid metabolic process	29/55	292/1079	3.00667e-05	Phyh;Ugdh;Cyp1a2;Ldha;Otc;Fabp1;Ass1;Aldh1a1;Oat;Cyp2f2;Mif;Hal;Por;Acsl1;Aldh3a2;Hsd17b4;Cyp2e1;Cyp2c29;Kyat3;Cyp2c50;Glo1;Rars;Csad;Cyp4v3;Ivd;Akr1a1;Fbp1;Gnmt;Decr2	O35386;O70475;P00186;P06151;P11725;P12710;P16460;P24549;P29758;P33267;P34884;P35492;P37040;P41216;P47740;P51660;Q05421;Q64458;Q71RI9;Q91X77;Q9CPU0;Q9D0I9;Q9DBE0;Q9DBW0;Q9JHI5;Q9JII6;Q9QXD6;Q9QXF8;Q9WV68	29
BP	GO:0043436	oxoacid metabolic process	29/55	296/1079	4.01082e-05	Phyh;Ugdh;Cyp1a2;Ldha;Otc;Fabp1;Ass1;Aldh1a1;Oat;Cyp2f2;Mif;Hal;Por;Acsl1;Aldh3a2;Hsd17b4;Cyp2e1;Cyp2c29;Kyat3;Cyp2c50;Glo1;Rars;Csad;Cyp4v3;Ivd;Akr1a1;Fbp1;Gnmt;Decr2	O35386;O70475;P00186;P06151;P11725;P12710;P16460;P24549;P29758;P33267;P34884;P35492;P37040;P41216;P47740;P51660;Q05421;Q64458;Q71RI9;Q91X77;Q9CPU0;Q9D0I9;Q9DBE0;Q9DBW0;Q9JHI5;Q9JII6;Q9QXD6;Q9QXF8;Q9WV68	29
BP	GO:0006720	isoprenoid metabolic process	7/55	21/1079	4.06766e-05	Phyh;Cyp1a2;Aldh1a1;Aldh3a2;Idi1;Cyp2e1;Hmgcs1	O35386;P00186;P24549;P47740;P58044;Q05421;Q8JZK9	7
MF	GO:0020037	heme binding	8/59	27/1097	4.32056e-05	Cyp1a2;Cyp2f2;Prdx1;Cyp2e1;Cyp2c29;Cyp3a11;Cyp2c50;Cyp4v3	P00186;P33267;P35700;Q05421;Q64458;Q64459;Q91X77;Q9DBW0	8
Reactome	R-MMU-211859	Biological oxidations	12/45	65/851	5.59598e-05	Ugdh;Cyp1a2;Gstm1;Aldh1a1;Cyp2f2;Cyp2e1;Cyp2c29;Cyp3a11;Cyp2c50;Cyp4v3;Gstk1;Akr1a1	O70475;P00186;P10649;P24549;P33267;Q05421;Q64458;Q64459;Q91X77;Q9DBW0;Q9DCM2;Q9JII6	12
BP	GO:0006805	xenobiotic metabolic process	7/55	22/1079	5.73172e-05	Gstm1;Cyp2f2;Acsl1;Cyp2e1;Cyp2c29;Akr1c13;Cyp2c50	P10649;P33267;P41216;Q05421;Q64458;Q8VC28;Q91X77	7
BP	GO:0071466	cellular response to xenobiotic stimulus	7/55	22/1079	5.73172e-05	Gstm1;Cyp2f2;Acsl1;Cyp2e1;Cyp2c29;Akr1c13;Cyp2c50	P10649;P33267;P41216;Q05421;Q64458;Q8VC28;Q91X77	7
MF	GO:0046906	tetrapyrrole binding	8/59	28/1097	5.79587e-05	Cyp1a2;Cyp2f2;Prdx1;Cyp2e1;Cyp2c29;Cyp3a11;Cyp2c50;Cyp4v3	P00186;P33267;P35700;Q05421;Q64458;Q64459;Q91X77;Q9DBW0	8
MF	GO:0016712	oxidoreductase activity, acting on paired donors, with incorporation or reduction of molecular oxygen, reduced flavin or flavoprotein as one donor, and incorporation of one atom of oxygen	6/59	15/1097	6.44261e-05	Cyp1a2;Cyp2f2;Cyp2e1;Cyp2c29;Cyp3a11;Cyp2c50	P00186;P33267;Q05421;Q64458;Q64459;Q91X77	6
BP	GO:0017144	drug metabolic process	6/55	16/1079	7.20539e-05	Cyp1a2;Cyp2f2;Fmo5;Cyp2e1;Cyp2c29;Cyp2c50	P00186;P33267;P97872;Q05421;Q64458;Q91X77	6
BP	GO:0006082	organic acid metabolic process	29/55	305/1079	7.49438e-05	Phyh;Ugdh;Cyp1a2;Ldha;Otc;Fabp1;Ass1;Aldh1a1;Oat;Cyp2f2;Mif;Hal;Por;Acsl1;Aldh3a2;Hsd17b4;Cyp2e1;Cyp2c29;Kyat3;Cyp2c50;Glo1;Rars;Csad;Cyp4v3;Ivd;Akr1a1;Fbp1;Gnmt;Decr2	O35386;O70475;P00186;P06151;P11725;P12710;P16460;P24549;P29758;P33267;P34884;P35492;P37040;P41216;P47740;P51660;Q05421;Q64458;Q71RI9;Q91X77;Q9CPU0;Q9D0I9;Q9DBE0;Q9DBW0;Q9JHI5;Q9JII6;Q9QXD6;Q9QXF8;Q9WV68	29
BP	GO:0009410	response to xenobiotic stimulus	7/55	24/1079	0.000107366	Gstm1;Cyp2f2;Acsl1;Cyp2e1;Cyp2c29;Akr1c13;Cyp2c50	P10649;P33267;P41216;Q05421;Q64458;Q8VC28;Q91X77	7
BP	GO:0032787	monocarboxylic acid metabolic process	20/55	171/1079	0.000109712	Phyh;Cyp1a2;Ldha;Fabp1;Aldh1a1;Cyp2f2;Mif;Por;Acsl1;Aldh3a2;Hsd17b4;Cyp2e1;Cyp2c29;Cyp2c50;Glo1;Cyp4v3;Ivd;Akr1a1;Fbp1;Decr2	O35386;P00186;P06151;P12710;P24549;P33267;P34884;P37040;P41216;P47740;P51660;Q05421;Q64458;Q91X77;Q9CPU0;Q9DBW0;Q9JHI5;Q9JII6;Q9QXD6;Q9WV68	20
MF	GO:0046914	transition metal ion binding	15/59	101/1097	0.000135909	Aox3;Phyh;Cyp1a2;Gstm1;Car3;Cyp2f2;Rida;Idi1;Cyp2e1;Cyp2c29;Cyp3a11;4931406C07Rik;Cyp2c50;Glo1;Cyp4v3	G3X982;O35386;P00186;P10649;P16015;P33267;P52760;P58044;Q05421;Q64458;Q64459;Q91V76;Q91X77;Q9CPU0;Q9DBW0	15
BP	GO:0044255	cellular lipid metabolic process	18/55	146/1079	0.000138803	Phyh;Cyp1a2;Fabp1;Aldh1a1;Cyp2f2;Mif;Por;Acsl1;Aldh3a2;Hsd17b4;Idi1;Cyp2e1;Cyp2c29;Hmgcs1;Cyp2c50;Cyp4v3;Ivd;Decr2	O35386;P00186;P12710;P24549;P33267;P34884;P37040;P41216;P47740;P51660;P58044;Q05421;Q64458;Q8JZK9;Q91X77;Q9DBW0;Q9JHI5;Q9WV68	18
MF	GO:0008395	steroid hydroxylase activity	6/59	17/1097	0.000146336	Cyp1a2;Cyp2f2;Cyp2e1;Cyp2c29;Cyp3a11;Cyp2c50	P00186;P33267;Q05421;Q64458;Q64459;Q91X77	6
Reactome	R-MMU-211945	Phase I - Functionalization of compounds	8/45	33/851	0.000166591	Cyp1a2;Aldh1a1;Cyp2f2;Cyp2e1;Cyp2c29;Cyp3a11;Cyp2c50;Cyp4v3	P00186;P24549;P33267;Q05421;Q64458;Q64459;Q91X77;Q9DBW0	8
BP	GO:0042737	drug catabolic process	5/55	12/1079	0.000173023	Cyp1a2;Cyp2f2;Cyp2e1;Cyp2c29;Cyp2c50	P00186;P33267;Q05421;Q64458;Q91X77	5
BP	GO:0042738	exogenous drug catabolic process	5/55	12/1079	0.000173023	Cyp1a2;Cyp2f2;Cyp2e1;Cyp2c29;Cyp2c50	P00186;P33267;Q05421;Q64458;Q91X77	5
BP	GO:0044283	small molecule biosynthetic process	17/55	135/1079	0.000174147	Ugdh;Ldha;Otc;Ass1;Aldh1a1;Mif;Por;Hint1;Hmgcs1;Gpt;Pnpo;Csad;Aspdh;Akr1a1;Fbp1;Gnmt;Decr2	O70475;P06151;P11725;P16460;P24549;P34884;P37040;P70349;Q8JZK9;Q8QZR5;Q91XF0;Q9DBE0;Q9DCQ2;Q9JII6;Q9QXD6;Q9QXF8;Q9WV68	17
CC	GO:0005777	peroxisome	10/58	51/1090	0.000193265	Phyh;Fabp1;Prdx1;Acsl1;Aldh3a2;Hsd17b4;Rida;Idi1;Gstk1;Decr2	O35386;P12710;P35700;P41216;P47740;P51660;P52760;P58044;Q9DCM2;Q9WV68	10
CC	GO:0042579	microbody	10/58	51/1090	0.000193265	Phyh;Fabp1;Prdx1;Acsl1;Aldh3a2;Hsd17b4;Rida;Idi1;Gstk1;Decr2	O35386;P12710;P35700;P41216;P47740;P51660;P52760;P58044;Q9DCM2;Q9WV68	10
BP	GO:0042493	response to drug	8/55	35/1079	0.000219532	Cyp1a2;Gstm1;Aldh1a1;Cyp2f2;Cyp2e1;Cyp2c29;Cyp2c50;Fbp1	P00186;P10649;P24549;P33267;Q05421;Q64458;Q91X77;Q9QXD6	8
MF	GO:0070330	aromatase activity	5/59	12/1097	0.000225225	Cyp1a2;Cyp2e1;Cyp2c29;Cyp3a11;Cyp2c50	P00186;Q05421;Q64458;Q64459;Q91X77	5
BP	GO:0006631	fatty acid metabolic process	15/55	113/1079	0.000259277	Phyh;Cyp1a2;Fabp1;Cyp2f2;Mif;Por;Acsl1;Aldh3a2;Hsd17b4;Cyp2e1;Cyp2c29;Cyp2c50;Cyp4v3;Ivd;Decr2	O35386;P00186;P12710;P33267;P34884;P37040;P41216;P47740;P51660;Q05421;Q64458;Q91X77;Q9DBW0;Q9JHI5;Q9WV68	15
BP	GO:0009056	catabolic process	29/55	346/1079	0.000896708	Phyh;Cyp1a2;Ldha;Gstm1;Otc;Fabp1;Prdx3;Oat;Cyp2f2;Mif;Hal;Prdx1;Por;Acsl1;Hsd17b4;Rida;Hint1;Cyp2e1;Cyp2c29;Cyp2c50;Ubxn1;Blvrb;Glo1;Dhdh;Csad;Aspdh;Ivd;Akr1a1;Fbp1	O35386;P00186;P06151;P10649;P11725;P12710;P20108;P29758;P33267;P34884;P35492;P35700;P37040;P41216;P51660;P52760;P70349;Q05421;Q64458;Q91X77;Q922Y1;Q923D2;Q9CPU0;Q9DBB8;Q9DBE0;Q9DCQ2;Q9JHI5;Q9JII6;Q9QXD6	29
BP	GO:0008202	steroid metabolic process	9/55	54/1079	0.0010672	Hsd17b12;Cyp1a2;Por;Hsd17b4;Fmo5;Cyp2e1;Cyp3a11;Hmgcs1;Akr1c13	O70503;P00186;P37040;P51660;P97872;Q05421;Q64459;Q8JZK9;Q8VC28	9
BP	GO:0006721	terpenoid metabolic process	5/55	17/1079	0.00111003	Cyp1a2;Aldh1a1;Aldh3a2;Cyp2e1;Hmgcs1	P00186;P24549;P47740;Q05421;Q8JZK9	5
BP	GO:0033559	unsaturated fatty acid metabolic process	6/55	25/1079	0.00111303	Cyp2f2;Mif;Cyp2e1;Cyp2c29;Cyp2c50;Decr2	P33267;P34884;Q05421;Q64458;Q91X77;Q9WV68	6
MF	GO:0016614	oxidoreductase activity, acting on CH-OH group of donors	9/59	52/1097	0.00120924	Ugdh;Hsd17b12;Ldha;Aldh3a2;Hsd17b4;Akr1c13;Hsd17b13;Dhdh;Akr1a1	O70475;O70503;P06151;P47740;P51660;Q8VC28;Q8VCR2;Q9DBB8;Q9JII6	9
BP	GO:0044248	cellular catabolic process	26/55	304/1079	0.00154687	Phyh;Cyp1a2;Gstm1;Otc;Fabp1;Prdx3;Oat;Cyp2f2;Mif;Hal;Prdx1;Por;Acsl1;Hsd17b4;Rida;Hint1;Cyp2e1;Cyp2c29;Cyp2c50;Ubxn1;Blvrb;Glo1;Csad;Aspdh;Ivd;Akr1a1	O35386;P00186;P10649;P11725;P12710;P20108;P29758;P33267;P34884;P35492;P35700;P37040;P41216;P51660;P52760;P70349;Q05421;Q64458;Q91X77;Q922Y1;Q923D2;Q9CPU0;Q9DBE0;Q9DCQ2;Q9JHI5;Q9JII6	26
CC	GO:0005782	peroxisomal matrix	4/58	11/1090	0.00180315	Phyh;Fabp1;Prdx1;Hsd17b4	O35386;P12710;P35700;P51660	4
CC	GO:0031907	microbody lumen	4/58	11/1090	0.00180315	Phyh;Fabp1;Prdx1;Hsd17b4	O35386;P12710;P35700;P51660	4
MF	GO:0016709	oxidoreductase activity, acting on paired donors, with incorporation or reduction of molecular oxygen, NAD(P)H as one donor, and incorporation of one atom of oxygen	4/59	11/1097	0.00187884	Por;Fmo5;Cyp2e1;Akr1c13	P37040;P97872;Q05421;Q8VC28	4
BP	GO:1901615	organic hydroxy compound metabolic process	11/55	83/1079	0.00208169	Cyp1a2;Ldha;Aldh1a1;Por;Aldh3a2;Fmo5;Cyp2e1;Hmgcs1;Pnpo;Glo1;Akr1a1	P00186;P06151;P24549;P37040;P47740;P97872;Q05421;Q8JZK9;Q91XF0;Q9CPU0;Q9JII6	11
MF	GO:0016616	oxidoreductase activity, acting on the CH-OH group of donors, NAD or NADP as acceptor	8/59	47/1097	0.00260175	Ugdh;Hsd17b12;Ldha;Hsd17b4;Akr1c13;Hsd17b13;Dhdh;Akr1a1	O70475;O70503;P06151;P51660;Q8VC28;Q8VCR2;Q9DBB8;Q9JII6	8
MF	GO:0016229	steroid dehydrogenase activity	4/59	12/1097	0.00270564	Hsd17b12;Hsd17b4;Akr1c13;Hsd17b13	O70503;P51660;Q8VC28;Q8VCR2	4
Reactome	R-MMU-556833	Metabolism of lipids	13/45	110/851	0.00276933	Phyh;Hsd17b12;Cyp1a2;Fabp1;Acsl1;Aldh3a2;Hsd17b4;Idi1;Cyp2e1;Cyp3a11;Hmgcs1;Hsd17b13;Decr2	O35386;O70503;P00186;P12710;P41216;P47740;P51660;P58044;Q05421;Q64459;Q8JZK9;Q8VCR2;Q9WV68	13
BP	GO:0019369	arachidonic acid metabolic process	4/55	14/1079	0.00413502	Cyp2f2;Cyp2e1;Cyp2c29;Cyp2c50	P33267;Q05421;Q64458;Q91X77	4
BP	GO:0001676	long-chain fatty acid metabolic process	5/55	24/1079	0.00579118	Cyp2f2;Acsl1;Cyp2e1;Cyp2c29;Cyp2c50	P33267;P41216;Q05421;Q64458;Q91X77	5
BP	GO:0006690	icosanoid metabolic process	5/55	24/1079	0.00579118	Cyp2f2;Mif;Cyp2e1;Cyp2c29;Cyp2c50	P33267;P34884;Q05421;Q64458;Q91X77	5
Reactome	R-MMU-390918	Peroxisomal lipid metabolism	4/45	15/851	0.00608033	Phyh;Aldh3a2;Hsd17b4;Decr2	O35386;P47740;P51660;Q9WV68	4
BP	GO:0034308	primary alcohol metabolic process	4/55	16/1079	0.00696395	Cyp1a2;Aldh1a1;Aldh3a2;Akr1a1	P00186;P24549;P47740;Q9JII6	4
BP	GO:0062012	regulation of small molecule metabolic process	7/55	47/1079	0.00776476	Fabp1;Mif;Por;Fmo5;Gpt;Fbp1;Gnmt	P12710;P34884;P37040;P97872;Q8QZR5;Q9QXD6;Q9QXF8	7
BP	GO:0008610	lipid biosynthetic process	9/55	73/1079	0.00907761	Hsd17b12;Aldh1a1;Mif;Por;Acsl1;Idi1;Hmgcs1;Hsd17b13;Decr2	O70503;P24549;P34884;P37040;P41216;P58044;Q8JZK9;Q8VCR2;Q9WV68	9
Reactome	R-MMU-9609507	Protein localization	6/45	36/851	0.00910683	Phyh;Otc;Aldh3a2;Hsd17b4;Gstk1;Decr2	O35386;P11725;P47740;P51660;Q9DCM2;Q9WV68	6
MF	GO:0031406	carboxylic acid binding	8/59	59/1097	0.0109766	Phyh;Otc;Fabp1;Ass1;Rida;Gchfr;Rars;Gnmt	O35386;P11725;P12710;P16460;P52760;P99025;Q9D0I9;Q9QXF8	8
MF	GO:0019842	vitamin binding	7/59	48/1097	0.0117435	Phyh;Oat;Kyat3;Gpt;Pnpo;Csad;Gnmt	O35386;P29758;Q71RI9;Q8QZR5;Q91XF0;Q9DBE0;Q9QXF8	7
MF	GO:0016597	amino acid binding	5/59	28/1097	0.0143344	Otc;Ass1;Gchfr;Rars;Gnmt	P11725;P16460;P99025;Q9D0I9;Q9QXF8	5
BP	GO:0051346	negative regulation of hydrolase activity	5/55	30/1079	0.0153533	Fabp1;Por;Pebp1;Gchfr;Ubxn1	P12710;P37040;P70296;P99025;Q922Y1	5
BP	GO:0010466	negative regulation of peptidase activity	4/55	20/1079	0.0159143	Fabp1;Por;Pebp1;Ubxn1	P12710;P37040;P70296;Q922Y1	4
BP	GO:0042445	hormone metabolic process	4/55	20/1079	0.0159143	Cyp1a2;Aldh1a1;Por;Hsd17b4	P00186;P24549;P37040;P51660	4
BP	GO:0046364	monosaccharide biosynthetic process	4/55	20/1079	0.0159143	Gpt;Akr1a1;Fbp1;Gnmt	Q8QZR5;Q9JII6;Q9QXD6;Q9QXF8	4
BP	GO:0030258	lipid modification	7/55	54/1079	0.0165243	Phyh;Fabp1;Por;Hsd17b4;Cyp2e1;Cyp4v3;Ivd	O35386;P12710;P37040;P51660;Q05421;Q9DBW0;Q9JHI5	7
Reactome	R-MMU-156580	Phase II - Conjugation of compounds	5/45	30/851	0.0173985	Ugdh;Cyp1a2;Gstm1;Gstk1;Akr1a1	O70475;P00186;P10649;Q9DCM2;Q9JII6	5
BP	GO:0120254	olefinic compound metabolic process	4/55	21/1079	0.018925	Cyp2f2;Cyp2e1;Cyp2c29;Cyp2c50	P33267;Q05421;Q64458;Q91X77	4
BP	GO:0016053	organic acid biosynthetic process	9/55	82/1079	0.0190677	Ugdh;Ldha;Otc;Ass1;Aldh1a1;Mif;Csad;Akr1a1;Decr2	O70475;P06151;P11725;P16460;P24549;P34884;Q9DBE0;Q9JII6;Q9WV68	9
BP	GO:0005975	carbohydrate metabolic process	9/55	83/1079	0.0205417	Ugdh;Ldha;Mif;Gpt;Glo1;Dhdh;Akr1a1;Fbp1;Gnmt	O70475;P06151;P34884;Q8QZR5;Q9CPU0;Q9DBB8;Q9JII6;Q9QXD6;Q9QXF8	9
MF	GO:0030170	pyridoxal phosphate binding	5/59	31/1097	0.0218853	Oat;Kyat3;Gpt;Pnpo;Csad	P29758;Q71RI9;Q8QZR5;Q91XF0;Q9DBE0	5
BP	GO:0062013	positive regulation of small molecule metabolic process	4/55	22/1079	0.0222681	Fabp1;Mif;Por;Gpt	P12710;P34884;P37040;Q8QZR5	4
BP	GO:0019395	fatty acid oxidation	6/55	45/1079	0.02313	Phyh;Fabp1;Por;Hsd17b4;Cyp4v3;Ivd	O35386;P12710;P37040;P51660;Q9DBW0;Q9JHI5	6
BP	GO:0034440	lipid oxidation	6/55	45/1079	0.02313	Phyh;Fabp1;Por;Hsd17b4;Cyp4v3;Ivd	O35386;P12710;P37040;P51660;Q9DBW0;Q9JHI5	6
MF	GO:0016903	oxidoreductase activity, acting on the aldehyde or oxo group of donors	5/59	32/1097	0.0248872	Aox3;Hsd17b12;Aldh1a1;Aldh3a2;Fmo5	G3X982;O70503;P24549;P47740;P97872	5
MF	GO:0070279	vitamin B6 binding	5/59	32/1097	0.0248872	Oat;Kyat3;Gpt;Pnpo;Csad	P29758;Q71RI9;Q8QZR5;Q91XF0;Q9DBE0	5
BP	GO:0016101	diterpenoid metabolic process	3/55	13/1079	0.0249211	Cyp1a2;Aldh1a1;Aldh3a2	P00186;P24549;P47740	3
BP	GO:0006109	regulation of carbohydrate metabolic process	4/55	23/1079	0.0259523	Mif;Gpt;Fbp1;Gnmt	P34884;Q8QZR5;Q9QXD6;Q9QXF8	4
MF	GO:0043177	organic acid binding	4/59	22/1097	0.0266685	Phyh;Hmgcs1;Rars;Gnmt	O35386;Q8JZK9;Q9D0I9;Q9QXF8	4
MF	GO:0008483	transaminase activity	3/59	13/1097	0.028751	Oat;Kyat3;Gpt	P29758;Q71RI9;Q8QZR5	3
MF	GO:0016628	oxidoreductase activity, acting on the CH-CH group of donors, NAD or NADP as acceptor	3/59	13/1097	0.028751	Blvrb;Dhdh;Decr2	Q923D2;Q9DBB8;Q9WV68	3
CC	GO:0005783	endoplasmic reticulum	16/58	188/1090	0.0296276	Hsd17b12;Cyp1a2;Ass1;Cyp2f2;Por;Acsl1;Aldh3a2;Pebp1;Fmo5;Cyp2e1;Cyp2c29;Cyp3a11;Hsd17b13;Cyp2c50;Ubxn1;Cyp4v3	O70503;P00186;P16460;P33267;P37040;P41216;P47740;P70296;P97872;Q05421;Q64458;Q64459;Q8VCR2;Q91X77;Q922Y1;Q9DBW0	16
BP	GO:0006094	gluconeogenesis	3/55	14/1079	0.03059	Gpt;Fbp1;Gnmt	Q8QZR5;Q9QXD6;Q9QXF8	3
BP	GO:0010906	regulation of glucose metabolic process	3/55	14/1079	0.03059	Gpt;Fbp1;Gnmt	Q8QZR5;Q9QXD6;Q9QXF8	3
BP	GO:0015909	long-chain fatty acid transport	3/55	14/1079	0.03059	Fabp1;Mif;Acsl1	P12710;P34884;P41216	3
BP	GO:0006066	alcohol metabolic process	7/55	61/1079	0.0307751	Cyp1a2;Aldh1a1;Por;Aldh3a2;Fmo5;Hmgcs1;Akr1a1	P00186;P24549;P37040;P47740;P97872;Q8JZK9;Q9JII6	7
BP	GO:0005996	monosaccharide metabolic process	6/55	48/1079	0.0309501	Ldha;Gpt;Dhdh;Akr1a1;Fbp1;Gnmt	P06151;Q8QZR5;Q9DBB8;Q9JII6;Q9QXD6;Q9QXF8	6
MF	GO:0016829	lyase activity	7/59	58/1097	0.0313511	Cyp1a2;Car3;Hal;Hsd17b4;Kyat3;Glo1;Csad	P00186;P16015;P35492;P51660;Q71RI9;Q9CPU0;Q9DBE0	7
BP	GO:0044282	small molecule catabolic process	12/55	134/1079	0.031412	Phyh;Ldha;Otc;Fabp1;Oat;Hal;Hsd17b4;Glo1;Dhdh;Csad;Ivd;Akr1a1	O35386;P06151;P11725;P12710;P29758;P35492;P51660;Q9CPU0;Q9DBB8;Q9DBE0;Q9JHI5;Q9JII6	12
MF	GO:0016769	transferase activity, transferring nitrogenous groups	3/59	14/1097	0.0352167	Oat;Kyat3;Gpt	P29758;Q71RI9;Q8QZR5	3
MF	GO:0016209	antioxidant activity	4/59	24/1097	0.0357491	Fabp1;Prdx3;Prdx1;Gstk1	P12710;P20108;P35700;Q9DCM2	4
BP	GO:0019319	hexose biosynthetic process	3/55	15/1079	0.0368808	Gpt;Fbp1;Gnmt	Q8QZR5;Q9QXD6;Q9QXF8	3
BP	GO:0006790	sulfur compound metabolic process	9/55	92/1079	0.0377692	Ugdh;Gstm1;Acsl1;Hsd17b4;Hmgcs1;Glo1;Csad;Gstk1;Gnmt	O70475;P10649;P41216;P51660;Q8JZK9;Q9CPU0;Q9DBE0;Q9DCM2;Q9QXF8	9
Reactome	R-MMU-8978868	Fatty acid metabolism	7/45	62/851	0.0384832	Phyh;Hsd17b12;Cyp1a2;Acsl1;Aldh3a2;Hsd17b4;Decr2	O35386;O70503;P00186;P41216;P47740;P51660;Q9WV68	7
BP	GO:0046394	carboxylic acid biosynthetic process	8/55	78/1079	0.0388824	Ugdh;Ldha;Otc;Ass1;Aldh1a1;Mif;Akr1a1;Decr2	O70475;P06151;P11725;P16460;P24549;P34884;Q9JII6;Q9WV68	8
Reactome	R-MMU-156590	Glutathione conjugation	3/45	15/851	0.0402296	Gstm1;Gstk1;Akr1a1	P10649;Q9DCM2;Q9JII6	3
Reactome	R-MMU-9033241	Peroxisomal protein import	4/45	26/851	0.0433969	Phyh;Hsd17b4;Gstk1;Decr2	O35386;P51660;Q9DCM2;Q9WV68	4
BP	GO:0034754	cellular hormone metabolic process	3/55	16/1079	0.0437847	Cyp1a2;Aldh1a1;Hsd17b4	P00186;P24549;P51660	3
BP	GO:0042743	hydrogen peroxide metabolic process	3/55	16/1079	0.0437847	Cyp1a2;Prdx3;Prdx1	P00186;P20108;P35700	3
BP	GO:0000302	response to reactive oxygen species	4/55	28/1079	0.0496744	Fabp1;Prdx3;Prdx1;Aldh3a2	P12710;P20108;P35700;P47740	4
BP	GO:0006081	cellular aldehyde metabolic process	4/55	28/1079	0.0496744	Aldh3a2;Pnpo;Glo1;Akr1a1	P47740;Q91XF0;Q9CPU0;Q9JII6	4
BP	GO:0016051	carbohydrate biosynthetic process	4/55	28/1079	0.0496744	Gpt;Akr1a1;Fbp1;Gnmt	Q8QZR5;Q9JII6;Q9QXD6;Q9QXF8	4

## Sheet: Hjv - wt HID (up)
from	ID	Description	GeneRatio	BgRatio	pvalue	Genes	Proteins	Count
MF	GO:0070330	aromatase activity	8/60	12/1097	2.09997e-08	Cyp2j5;Cyp1a2;Cyp2d9;Cyp2a12;Cyp2e1;Cyp2d26;Cyp4a12a;Cyp2c50	O54749;P00186;P11714;P56593;Q05421;Q8CIM7;Q91WL5;Q91X77	8
MF	GO:0016712	oxidoreductase activity, acting on paired donors, with incorporation or reduction of molecular oxygen, reduced flavin or flavoprotein as one donor, and incorporation of one atom of oxygen	8/60	15/1097	2.39648e-07	Cyp2j5;Cyp1a2;Cyp2d9;Cyp2a12;Cyp2e1;Cyp2d26;Cyp4a12a;Cyp2c50	O54749;P00186;P11714;P56593;Q05421;Q8CIM7;Q91WL5;Q91X77	8
BP	GO:0042737	drug catabolic process	7/59	12/1079	6.56476e-07	Cyp2j5;Cyp1a2;Cyp2d9;Cyp2a12;Cyp2e1;Cyp2d26;Cyp2c50	O54749;P00186;P11714;P56593;Q05421;Q8CIM7;Q91X77	7
BP	GO:0042738	exogenous drug catabolic process	7/59	12/1079	6.56476e-07	Cyp2j5;Cyp1a2;Cyp2d9;Cyp2a12;Cyp2e1;Cyp2d26;Cyp2c50	O54749;P00186;P11714;P56593;Q05421;Q8CIM7;Q91X77	7
BP	GO:0042493	response to drug	11/59	35/1079	7.69355e-07	Cyp2j5;Cyp1a2;Cyp2d9;Aldh1a1;Cyp2a12;Ywhaz;Cyp2e1;Dpyd;Cyp2d26;Mgst1;Cyp2c50	O54749;P00186;P11714;P24549;P56593;P63101;Q05421;Q8CHR6;Q8CIM7;Q91VS7;Q91X77	11
BP	GO:0017144	drug metabolic process	7/59	16/1079	7.97124e-06	Cyp2j5;Cyp1a2;Cyp2d9;Cyp2a12;Cyp2e1;Cyp2d26;Cyp2c50	O54749;P00186;P11714;P56593;Q05421;Q8CIM7;Q91X77	7
BP	GO:0006805	xenobiotic metabolic process	8/59	22/1079	8.70796e-06	Cyp2j5;Cyp2d9;Acsl1;Cyp2a12;Cyp2e1;Cyp2d26;Cyp2c50;Acaa1a	O54749;P11714;P41216;P56593;Q05421;Q8CIM7;Q91X77;Q921H8	8
BP	GO:0071466	cellular response to xenobiotic stimulus	8/59	22/1079	8.70796e-06	Cyp2j5;Cyp2d9;Acsl1;Cyp2a12;Cyp2e1;Cyp2d26;Cyp2c50;Acaa1a	O54749;P11714;P41216;P56593;Q05421;Q8CIM7;Q91X77;Q921H8	8
MF	GO:0008395	steroid hydroxylase activity	7/60	17/1097	1.30651e-05	Cyp2j5;Cyp1a2;Cyp2d9;Cyp2a12;Cyp2e1;Cyp2d26;Cyp2c50	O54749;P00186;P11714;P56593;Q05421;Q8CIM7;Q91X77	7
BP	GO:0009410	response to xenobiotic stimulus	8/59	24/1079	1.83628e-05	Cyp2j5;Cyp2d9;Acsl1;Cyp2a12;Cyp2e1;Cyp2d26;Cyp2c50;Acaa1a	O54749;P11714;P41216;P56593;Q05421;Q8CIM7;Q91X77;Q921H8	8
MF	GO:0005506	iron ion binding	9/60	33/1097	3.28862e-05	Cyp2j5;Cyp1a2;Cyp2d9;Cyp2a12;Cyp2e1;Dpyd;Cyp2d26;Cyp4a12a;Cyp2c50	O54749;P00186;P11714;P56593;Q05421;Q8CHR6;Q8CIM7;Q91WL5;Q91X77	9
BP	GO:0019369	arachidonic acid metabolic process	6/59	14/1079	4.42938e-05	Cyp2d9;Cyp2a12;Cyp2e1;Cyp2d26;Cyp4a12a;Cyp2c50	P11714;P56593;Q05421;Q8CIM7;Q91WL5;Q91X77	6
MF	GO:0020037	heme binding	8/60	27/1097	4.90548e-05	Cyp2j5;Cyp1a2;Cyp2d9;Cyp2a12;Cyp2e1;Cyp2d26;Cyp4a12a;Cyp2c50	O54749;P00186;P11714;P56593;Q05421;Q8CIM7;Q91WL5;Q91X77	8
BP	GO:0120254	olefinic compound metabolic process	7/59	21/1079	6.52136e-05	Cyp2d9;Scp2;Cyp2a12;Cyp2e1;Cyp2d26;Cyp4a12a;Cyp2c50	P11714;P32020;P56593;Q05421;Q8CIM7;Q91WL5;Q91X77	7
MF	GO:0004497	monooxygenase activity	8/60	28/1097	6.57497e-05	Cyp2j5;Cyp1a2;Cyp2d9;Cyp2a12;Cyp2e1;Cyp2d26;Cyp4a12a;Cyp2c50	O54749;P00186;P11714;P56593;Q05421;Q8CIM7;Q91WL5;Q91X77	8
MF	GO:0046906	tetrapyrrole binding	8/60	28/1097	6.57497e-05	Cyp2j5;Cyp1a2;Cyp2d9;Cyp2a12;Cyp2e1;Cyp2d26;Cyp4a12a;Cyp2c50	O54749;P00186;P11714;P56593;Q05421;Q8CIM7;Q91WL5;Q91X77	8
MF	GO:0016491	oxidoreductase activity	24/60	212/1097	0.000109632	Cyp2j5;Ugdh;Hsd17b12;Cyp1a2;Cyp2d9;Aldh1a1;Aldh3a2;Cyp2a12;Cyp2e1;Vat1;Ldhd;Dpyd;Cyp2d26;Mgst1;Cyp4a12a;Cyp2c50;Acaa1a;Sardh;Ndufa5;Decr1;Gstk1;Glrx;Acox2;Hao1	O54749;O70475;O70503;P00186;P11714;P24549;P47740;P56593;Q05421;Q62465;Q7TNG8;Q8CHR6;Q8CIM7;Q91VS7;Q91WL5;Q91X77;Q921H8;Q99LB7;Q9CPP6;Q9CQ62;Q9DCM2;Q9QUH0;Q9QXD1;Q9WU19	24
BP	GO:0001676	long-chain fatty acid metabolic process	7/59	24/1079	0.000170401	Cyp2d9;Acsl1;Cyp2a12;Cyp2e1;Cyp2d26;Cyp4a12a;Cyp2c50	P11714;P41216;P56593;Q05421;Q8CIM7;Q91WL5;Q91X77	7
MF	GO:0016705	oxidoreductase activity, acting on paired donors, with incorporation or reduction of molecular oxygen	8/60	33/1097	0.000236207	Cyp2j5;Cyp1a2;Cyp2d9;Cyp2a12;Cyp2e1;Cyp2d26;Cyp4a12a;Cyp2c50	O54749;P00186;P11714;P56593;Q05421;Q8CIM7;Q91WL5;Q91X77	8
Reactome	R-MMU-211897	Cytochrome P450 - arranged by substrate type	5/48	15/851	0.000907994	Cyp1a2;Cyp2a12;Cyp2e1;Cyp4a12a;Cyp2c50	P00186;P56593;Q05421;Q91WL5;Q91X77	5
BP	GO:0006690	icosanoid metabolic process	6/59	24/1079	0.00128934	Cyp2d9;Cyp2a12;Cyp2e1;Cyp2d26;Cyp4a12a;Cyp2c50	P11714;P56593;Q05421;Q8CIM7;Q91WL5;Q91X77	6
BP	GO:0033559	unsaturated fatty acid metabolic process	6/59	25/1079	0.00162493	Cyp2d9;Cyp2a12;Cyp2e1;Cyp2d26;Cyp4a12a;Cyp2c50	P11714;P56593;Q05421;Q8CIM7;Q91WL5;Q91X77	6
BP	GO:0006631	fatty acid metabolic process	14/59	113/1079	0.00194294	Cyp1a2;Cyp2d9;Scp2;Acsl1;Aldh3a2;Cyp2a12;Cyp2e1;Cyp2d26;Cyp4a12a;Cyp2c50;Acaa1a;Decr1;Acox2;Hao1	P00186;P11714;P32020;P41216;P47740;P56593;Q05421;Q8CIM7;Q91WL5;Q91X77;Q921H8;Q9CQ62;Q9QXD1;Q9WU19	14
MF	GO:0046914	transition metal ion binding	13/60	101/1097	0.00206204	Bhmt;Cyp2j5;Cyp1a2;Cyp2d9;Cyp2a12;Sec23a;Cyp2e1;Vat1;Dpyd;Cyp2d26;Cyp4a12a;Cyp2c50;Ddah1	O35490;O54749;P00186;P11714;P56593;Q01405;Q05421;Q62465;Q8CHR6;Q8CIM7;Q91WL5;Q91X77;Q9CWS0	13
BP	GO:0006082	organic acid metabolic process	27/59	305/1079	0.00242824	Bhmt;Cyp2j5;Ugdh;Ddc;Cyp1a2;Got1;Cyp2d9;Aldh1a1;Oat;Scp2;Acsl1;Adss;Aldh3a2;Cyp2a12;Cyp2e1;Ldhd;Farsa;Cyp2d26;Hibch;Cyp4a12a;Cyp2c50;Acaa1a;Sardh;Decr1;Ddah1;Acox2;Hao1	O35490;O54749;O70475;O88533;P00186;P05201;P11714;P24549;P29758;P32020;P41216;P46664;P47740;P56593;Q05421;Q7TNG8;Q8C0C7;Q8CIM7;Q8QZS1;Q91WL5;Q91X77;Q921H8;Q99LB7;Q9CQ62;Q9CWS0;Q9QXD1;Q9WU19	27
BP	GO:0019752	carboxylic acid metabolic process	26/59	292/1079	0.00285043	Bhmt;Ugdh;Ddc;Cyp1a2;Got1;Cyp2d9;Aldh1a1;Oat;Scp2;Acsl1;Adss;Aldh3a2;Cyp2a12;Cyp2e1;Ldhd;Farsa;Cyp2d26;Hibch;Cyp4a12a;Cyp2c50;Acaa1a;Sardh;Decr1;Ddah1;Acox2;Hao1	O35490;O70475;O88533;P00186;P05201;P11714;P24549;P29758;P32020;P41216;P46664;P47740;P56593;Q05421;Q7TNG8;Q8C0C7;Q8CIM7;Q8QZS1;Q91WL5;Q91X77;Q921H8;Q99LB7;Q9CQ62;Q9CWS0;Q9QXD1;Q9WU19	26
BP	GO:0043436	oxoacid metabolic process	26/59	296/1079	0.00352181	Bhmt;Ugdh;Ddc;Cyp1a2;Got1;Cyp2d9;Aldh1a1;Oat;Scp2;Acsl1;Adss;Aldh3a2;Cyp2a12;Cyp2e1;Ldhd;Farsa;Cyp2d26;Hibch;Cyp4a12a;Cyp2c50;Acaa1a;Sardh;Decr1;Ddah1;Acox2;Hao1	O35490;O70475;O88533;P00186;P05201;P11714;P24549;P29758;P32020;P41216;P46664;P47740;P56593;Q05421;Q7TNG8;Q8C0C7;Q8CIM7;Q8QZS1;Q91WL5;Q91X77;Q921H8;Q99LB7;Q9CQ62;Q9CWS0;Q9QXD1;Q9WU19	26
CC	GO:0000139	Golgi membrane	5/60	21/1090	0.0043979	Sec23a;Cyp2e1;Osbp;Actr3;Uso1	Q01405;Q05421;Q3B7Z2;Q99JY9;Q9Z1Z0	5
CC	GO:0005777	peroxisome	8/60	51/1090	0.00513643	Scp2;Acsl1;Aldh3a2;Mgst1;Acaa1a;Gstk1;Acox2;Hao1	P32020;P41216;P47740;Q91VS7;Q921H8;Q9DCM2;Q9QXD1;Q9WU19	8
CC	GO:0042579	microbody	8/60	51/1090	0.00513643	Scp2;Acsl1;Aldh3a2;Mgst1;Acaa1a;Gstk1;Acox2;Hao1	P32020;P41216;P47740;Q91VS7;Q921H8;Q9DCM2;Q9QXD1;Q9WU19	8
Reactome	R-MMU-8978868	Fatty acid metabolism	9/48	62/851	0.00556834	Hsd17b12;Cyp1a2;Acsl1;Aldh3a2;Cyp4a12a;Acaa1a;Pccb;Decr1;Acox2	O70503;P00186;P41216;P47740;Q91WL5;Q921H8;Q99MN9;Q9CQ62;Q9QXD1	9
Reactome	R-MMU-211859	Biological oxidations	9/48	65/851	0.00769396	Ugdh;Cyp1a2;Aldh1a1;Cyp2a12;Cyp2e1;Mgst1;Cyp4a12a;Cyp2c50;Gstk1	O70475;P00186;P24549;P56593;Q05421;Q91VS7;Q91WL5;Q91X77;Q9DCM2	9
Reactome	R-MMU-211945	Phase I - Functionalization of compounds	6/48	33/851	0.00809361	Cyp1a2;Aldh1a1;Cyp2a12;Cyp2e1;Cyp4a12a;Cyp2c50	P00186;P24549;P56593;Q05421;Q91WL5;Q91X77	6
BP	GO:0044255	cellular lipid metabolic process	15/59	146/1079	0.00860569	Cyp1a2;Cyp2d9;Aldh1a1;Scp2;Acsl1;Aldh3a2;Cyp2a12;Cyp2e1;Cyp2d26;Cyp4a12a;Cyp2c50;Acaa1a;Decr1;Acox2;Hao1	P00186;P11714;P24549;P32020;P41216;P47740;P56593;Q05421;Q8CIM7;Q91WL5;Q91X77;Q921H8;Q9CQ62;Q9QXD1;Q9WU19	15
BP	GO:0044281	small molecule metabolic process	31/59	399/1079	0.00881876	Bhmt;Cyp2j5;Ugdh;Ddc;Cyp1a2;Got1;Cyp2d9;Aldh1a1;Oat;Scp2;Acsl1;Adss;Aldh3a2;Cyp2a12;Pfkfb1;Cyp2e1;Cmpk2;Ldhd;Farsa;Dpyd;Cyp2d26;Hibch;Cyp4a12a;Cyp2c50;Acaa1a;Sardh;Decr1;Ddah1;Prpsap1;Acox2;Hao1	O35490;O54749;O70475;O88533;P00186;P05201;P11714;P24549;P29758;P32020;P41216;P46664;P47740;P56593;P70266;Q05421;Q3U5Q7;Q7TNG8;Q8C0C7;Q8CHR6;Q8CIM7;Q8QZS1;Q91WL5;Q91X77;Q921H8;Q99LB7;Q9CQ62;Q9CWS0;Q9D0M1;Q9QXD1;Q9WU19	31
BP	GO:0034308	primary alcohol metabolic process	4/59	16/1079	0.00895935	Cyp1a2;Aldh1a1;Aldh3a2;Hao1	P00186;P24549;P47740;Q9WU19	4
BP	GO:0006721	terpenoid metabolic process	4/59	17/1079	0.0112431	Cyp1a2;Aldh1a1;Aldh3a2;Cyp2e1	P00186;P24549;P47740;Q05421	4
BP	GO:1901615	organic hydroxy compound metabolic process	10/59	83/1079	0.0115328	Ddc;Cyp1a2;Got1;Aldh1a1;Scp2;Aldh3a2;Cyp2e1;Ldhd;Acaa1a;Hao1	O88533;P00186;P05201;P24549;P32020;P47740;Q05421;Q7TNG8;Q921H8;Q9WU19	10
Reactome	R-MMU-1430728	Metabolism	33/48	443/851	0.0120184	Bhmt;Ugdh;Hsd17b12;Ddc;Cyp1a2;Got1;Aldh1a1;Oat;Acsl1;Adss;Aldh3a2;Cyp2a12;Pfkfb1;Psme2;Cyp2e1;Osbp;Dpyd;Hibch;Glyctk;Mgst1;Cyp4a12a;Cyp2c50;Acaa1a;Sardh;Pccb;Ndufa5;Decr1;Ddah1;Gstk1;Glrx;Acox2;Psma1;Hao1	O35490;O70475;O70503;O88533;P00186;P05201;P24549;P29758;P41216;P46664;P47740;P56593;P70266;P97372;Q05421;Q3B7Z2;Q8CHR6;Q8QZS1;Q8QZY2;Q91VS7;Q91WL5;Q91X77;Q921H8;Q99LB7;Q99MN9;Q9CPP6;Q9CQ62;Q9CWS0;Q9DCM2;Q9QUH0;Q9QXD1;Q9R1P4;Q9WU19	33
Reactome	R-MMU-9609507	Protein localization	6/48	36/851	0.0124937	Aldh3a2;Ldhd;Acaa1a;Gstk1;Acox2;Hao1	P47740;Q7TNG8;Q921H8;Q9DCM2;Q9QXD1;Q9WU19	6
BP	GO:0034314	Arp2/3 complex-mediated actin nucleation	3/59	10/1079	0.0141641	Actr3;Arpc2;Arpc1a	Q99JY9;Q9CVB6;Q9R0Q6	3
BP	GO:0045010	actin nucleation	3/59	10/1079	0.0141641	Actr3;Arpc2;Arpc1a	Q99JY9;Q9CVB6;Q9R0Q6	3
Reactome	R-MMU-5663213	RHO GTPases Activate WASPs and WAVEs	3/48	10/851	0.0152852	Actr3;Arpc2;Arpc1a	Q99JY9;Q9CVB6;Q9R0Q6	3
BP	GO:0046395	carboxylic acid catabolic process	11/59	100/1079	0.0157151	Got1;Oat;Scp2;Ldhd;Hibch;Acaa1a;Sardh;Decr1;Ddah1;Acox2;Hao1	P05201;P29758;P32020;Q7TNG8;Q8QZS1;Q921H8;Q99LB7;Q9CQ62;Q9CWS0;Q9QXD1;Q9WU19	11
BP	GO:0032787	monocarboxylic acid metabolic process	16/59	171/1079	0.0161589	Cyp1a2;Cyp2d9;Aldh1a1;Scp2;Acsl1;Aldh3a2;Cyp2a12;Cyp2e1;Ldhd;Cyp2d26;Cyp4a12a;Cyp2c50;Acaa1a;Decr1;Acox2;Hao1	P00186;P11714;P24549;P32020;P41216;P47740;P56593;Q05421;Q7TNG8;Q8CIM7;Q91WL5;Q91X77;Q921H8;Q9CQ62;Q9QXD1;Q9WU19	16
BP	GO:0010817	regulation of hormone levels	6/59	40/1079	0.0184875	Cyp2j5;Cyp1a2;Aldh1a1;Scp2;Ywhaz;Glrx	O54749;P00186;P24549;P32020;P63101;Q9QUH0	6
BP	GO:0000038	very long-chain fatty acid metabolic process	3/59	11/1079	0.0187265	Acsl1;Acaa1a;Acox2	P41216;Q921H8;Q9QXD1	3
BP	GO:0009065	glutamine family amino acid catabolic process	3/59	11/1079	0.0187265	Got1;Oat;Ddah1	P05201;P29758;Q9CWS0	3
MF	GO:0004364	glutathione transferase activity	3/60	11/1097	0.0187504	Mgst1;Gstt3;Gstk1	Q91VS7;Q99L20;Q9DCM2	3
MF	GO:0071949	FAD binding	3/60	11/1097	0.0187504	Ldhd;Dpyd;Acox2	Q7TNG8;Q8CHR6;Q9QXD1	3
CC	GO:0005783	endoplasmic reticulum	17/60	188/1090	0.0194052	Cyp2j5;Hsd17b12;Cyp1a2;Cyp2d9;Scp2;Acsl1;Aldh3a2;Cyp2a12;Dnaja1;Sec23a;Cyp2e1;Osbp;Cyp2d26;Mgst1;Cyp4a12a;Cyp2c50;Uso1	O54749;O70503;P00186;P11714;P32020;P41216;P47740;P56593;P63037;Q01405;Q05421;Q3B7Z2;Q8CIM7;Q91VS7;Q91WL5;Q91X77;Q9Z1Z0	17
BP	GO:0042221	response to chemical	25/59	317/1079	0.019769	Cyp2j5;Ddc;Cyp1a2;Got1;Cyp2d9;Aldh1a1;Acsl1;Aldh3a2;Cyp2a12;Dnaja1;Ywhaz;Cyp2e1;Cmpk2;Dpyd;Cyp2d26;Ddx1;Mgst1;Cyp2c50;Acaa1a;Actr3;Arpc2;Ddah1;Glrx;Uso1;Letm1	O54749;O88533;P00186;P05201;P11714;P24549;P41216;P47740;P56593;P63037;P63101;Q05421;Q3U5Q7;Q8CHR6;Q8CIM7;Q91VR5;Q91VS7;Q91X77;Q921H8;Q99JY9;Q9CVB6;Q9CWS0;Q9QUH0;Q9Z1Z0;Q9Z2I0	25
Reactome	R-MMU-3928662	EPHB-mediated forward signaling	3/48	11/851	0.020192	Actr3;Arpc2;Arpc1a	Q99JY9;Q9CVB6;Q9R0Q6	3
BP	GO:0016054	organic acid catabolic process	11/59	104/1079	0.0207749	Got1;Oat;Scp2;Ldhd;Hibch;Acaa1a;Sardh;Decr1;Ddah1;Acox2;Hao1	P05201;P29758;P32020;Q7TNG8;Q8QZS1;Q921H8;Q99LB7;Q9CQ62;Q9CWS0;Q9QXD1;Q9WU19	11
BP	GO:0044248	cellular catabolic process	24/59	304/1079	0.0228178	Cyp2j5;Cyp1a2;Got1;Cyp2d9;Oat;Scp2;Acsl1;Cyp2a12;Psme2;Cyp2e1;Dtx3l;Ldhd;Pym1;Dpyd;Cyp2d26;Hibch;Cyp2c50;Acaa1a;Sardh;Decr1;Ddah1;Acox2;Psma1;Hao1	O54749;P00186;P05201;P11714;P29758;P32020;P41216;P56593;P97372;Q05421;Q3UIR3;Q7TNG8;Q8CHP5;Q8CHR6;Q8CIM7;Q8QZS1;Q91X77;Q921H8;Q99LB7;Q9CQ62;Q9CWS0;Q9QXD1;Q9R1P4;Q9WU19	24
BP	GO:0006720	isoprenoid metabolic process	4/59	21/1079	0.0239898	Cyp1a2;Aldh1a1;Aldh3a2;Cyp2e1	P00186;P24549;P47740;Q05421	4
BP	GO:0106106	cold-induced thermogenesis	3/59	12/1079	0.0240104	Aldh1a1;Acsl1;Decr1	P24549;P41216;Q9CQ62	3
BP	GO:0120161	regulation of cold-induced thermogenesis	3/59	12/1079	0.0240104	Aldh1a1;Acsl1;Decr1	P24549;P41216;Q9CQ62	3
Reactome	R-MMU-2682334	EPH-Ephrin signaling	3/48	12/851	0.025868	Actr3;Arpc2;Arpc1a	Q99JY9;Q9CVB6;Q9R0Q6	3
BP	GO:0006629	lipid metabolic process	16/59	183/1079	0.0298446	Hsd17b12;Cyp1a2;Cyp2d9;Aldh1a1;Scp2;Acsl1;Aldh3a2;Cyp2a12;Cyp2e1;Cyp2d26;Cyp4a12a;Cyp2c50;Acaa1a;Decr1;Acox2;Hao1	O70503;P00186;P11714;P24549;P32020;P41216;P47740;P56593;Q05421;Q8CIM7;Q91WL5;Q91X77;Q921H8;Q9CQ62;Q9QXD1;Q9WU19	16
BP	GO:0016101	diterpenoid metabolic process	3/59	13/1079	0.0300182	Cyp1a2;Aldh1a1;Aldh3a2	P00186;P24549;P47740	3
BP	GO:1990845	adaptive thermogenesis	3/59	13/1079	0.0300182	Aldh1a1;Acsl1;Decr1	P24549;P41216;Q9CQ62	3
CC	GO:0098791	Golgi apparatus subcompartment	5/60	33/1090	0.0307847	Sec23a;Cyp2e1;Osbp;Actr3;Uso1	Q01405;Q05421;Q3B7Z2;Q99JY9;Q9Z1Z0	5
Reactome	R-MMU-2029480	Fcgamma receptor (FCGR) dependent phagocytosis	3/48	13/851	0.0323139	Actr3;Arpc2;Arpc1a	Q99JY9;Q9CVB6;Q9R0Q6	3
Reactome	R-MMU-2029482	Regulation of actin dynamics for phagocytic cup formation	3/48	13/851	0.0323139	Actr3;Arpc2;Arpc1a	Q99JY9;Q9CVB6;Q9R0Q6	3
Reactome	R-MMU-556833	Metabolism of lipids	11/48	110/851	0.035219	Hsd17b12;Cyp1a2;Acsl1;Aldh3a2;Cyp2e1;Osbp;Cyp4a12a;Acaa1a;Pccb;Decr1;Acox2	O70503;P00186;P41216;P47740;Q05421;Q3B7Z2;Q91WL5;Q921H8;Q99MN9;Q9CQ62;Q9QXD1	11
BP	GO:0030838	positive regulation of actin filament polymerization	3/59	14/1079	0.0367454	Actr3;Arpc2;Arpc1a	Q99JY9;Q9CVB6;Q9R0Q6	3
BP	GO:0070887	cellular response to chemical stimulus	19/59	236/1079	0.0389333	Cyp2j5;Cyp1a2;Got1;Cyp2d9;Acsl1;Cyp2a12;Dnaja1;Cyp2e1;Cmpk2;Cyp2d26;Mgst1;Cyp2c50;Acaa1a;Actr3;Arpc2;Ddah1;Glrx;Uso1;Letm1	O54749;P00186;P05201;P11714;P41216;P56593;P63037;Q05421;Q3U5Q7;Q8CIM7;Q91VS7;Q91X77;Q921H8;Q99JY9;Q9CVB6;Q9CWS0;Q9QUH0;Q9Z1Z0;Q9Z2I0	19
BP	GO:0001659	temperature homeostasis	3/59	15/1079	0.0441811	Aldh1a1;Acsl1;Decr1	P24549;P41216;Q9CQ62	3
MF	GO:0043022	ribosome binding	3/60	15/1097	0.0442306	Pym1;Eif3c;Letm1	Q8CHP5;Q8R1B4;Q9Z2I0	3
Reactome	R-MMU-390918	Peroxisomal lipid metabolism	3/48	15/851	0.0474807	Aldh3a2;Acaa1a;Acox2	P47740;Q921H8;Q9QXD1	3
CC	GO:0012505	endomembrane system	22/60	289/1090	0.0493378	Cyp2j5;Hsd17b12;Ddc;Cyp1a2;Cyp2d9;Scp2;Acsl1;Aldh3a2;Cyp2a12;Dnaja1;Sec23a;Cyp2e1;Osbp;Dtx3l;Cyp2d26;Glyctk;Mgst1;Cyp4a12a;Cyp2c50;Actr3;Arpc2;Uso1	O54749;O70503;O88533;P00186;P11714;P32020;P41216;P47740;P56593;P63037;Q01405;Q05421;Q3B7Z2;Q3UIR3;Q8CIM7;Q8QZY2;Q91VS7;Q91WL5;Q91X77;Q99JY9;Q9CVB6;Q9Z1Z0	22
CC	GO:0005741	mitochondrial outer membrane	4/60	26/1090	0.0499181	Scp2;Acsl1;Vat1;Mgst1	P32020;P41216;Q62465;Q91VS7	4
CC	GO:0019867	outer membrane	4/60	26/1090	0.0499181	Scp2;Acsl1;Vat1;Mgst1	P32020;P41216;Q62465;Q91VS7	4
CC	GO:0031968	organelle outer membrane	4/60	26/1090	0.0499181	Scp2;Acsl1;Vat1;Mgst1	P32020;P41216;Q62465;Q91VS7	4

## Sheet: Hjv - wt HID (down)
from	ID	Description	GeneRatio	BgRatio	pvalue	Genes	Proteins	Count
CC	GO:0005739	mitochondrion	21/29	376/1090	2.74878e-05	Agmat;Dpysl2;Adh1;Gpx1;Ass1;Cct7;Gls2;Hadha;Acaa2;Cps1;Sds;Acly;Cisd1;Hadhb;Hibadh;Lap3;Gars;Etfb;Clpx;Ak2;Ccs	A2AS89;O08553;P00329;P11352;P16460;P80313;Q571F8;Q8BMS1;Q8BWT1;Q8C196;Q8VBT2;Q91V92;Q91WS0;Q99JY0;Q99L13;Q9CPY7;Q9CZD3;Q9DCW4;Q9JHS4;Q9WTP6;Q9WU84	21
BP	GO:0019752	carboxylic acid metabolic process	16/28	292/1079	0.000647451	Agmat;Adh1;Gpx1;Ass1;Gls2;Hadha;Acaa2;Cps1;Sds;Acly;Qprt;Hadhb;Hibadh;Gars;Aacs;Etfb	A2AS89;P00329;P11352;P16460;Q571F8;Q8BMS1;Q8BWT1;Q8C196;Q8VBT2;Q91V92;Q91X91;Q99JY0;Q99L13;Q9CZD3;Q9D2R0;Q9DCW4	16
CC	GO:0009295	nucleoid	4/29	17/1090	0.00075899	Hadha;Cps1;Hadhb;Clpx	Q8BMS1;Q8C196;Q99JY0;Q9JHS4	4
CC	GO:0042645	mitochondrial nucleoid	4/29	17/1090	0.00075899	Hadha;Cps1;Hadhb;Clpx	Q8BMS1;Q8C196;Q99JY0;Q9JHS4	4
BP	GO:0043436	oxoacid metabolic process	16/28	296/1079	0.000765771	Agmat;Adh1;Gpx1;Ass1;Gls2;Hadha;Acaa2;Cps1;Sds;Acly;Qprt;Hadhb;Hibadh;Gars;Aacs;Etfb	A2AS89;P00329;P11352;P16460;Q571F8;Q8BMS1;Q8BWT1;Q8C196;Q8VBT2;Q91V92;Q91X91;Q99JY0;Q99L13;Q9CZD3;Q9D2R0;Q9DCW4	16
BP	GO:0044281	small molecule metabolic process	19/28	399/1079	0.000772228	Agmat;Adh1;Gpx1;Ass1;Cbr1;Ran;Gls2;Hadha;Acaa2;Cps1;Sds;Acly;Qprt;Hadhb;Hibadh;Gars;Aacs;Etfb;Ak2	A2AS89;P00329;P11352;P16460;P48758;P62827;Q571F8;Q8BMS1;Q8BWT1;Q8C196;Q8VBT2;Q91V92;Q91X91;Q99JY0;Q99L13;Q9CZD3;Q9D2R0;Q9DCW4;Q9WTP6	19
BP	GO:0006082	organic acid metabolic process	16/28	305/1079	0.00110383	Agmat;Adh1;Gpx1;Ass1;Gls2;Hadha;Acaa2;Cps1;Sds;Acly;Qprt;Hadhb;Hibadh;Gars;Aacs;Etfb	A2AS89;P00329;P11352;P16460;Q571F8;Q8BMS1;Q8BWT1;Q8C196;Q8VBT2;Q91V92;Q91X91;Q99JY0;Q99L13;Q9CZD3;Q9D2R0;Q9DCW4	16
Reactome	R-MMU-556833	Metabolism of lipids	9/23	110/851	0.00124362	Gpx1;Cbr1;Ran;Cyp3a11;Hadha;Acaa2;Acly;Hadhb;Aacs	P11352;P48758;P62827;Q64459;Q8BMS1;Q8BWT1;Q91V92;Q99JY0;Q9D2R0	9
Reactome	R-MMU-1430728	Metabolism	19/23	443/851	0.00214608	Agmat;Adh1;Gpx1;Ass1;Cbr1;Ran;Gls2;Cyp3a11;Hadha;Acaa2;Cps1;Sds;Acly;Qprt;Hadhb;Hibadh;Aacs;Etfb;Ak2	A2AS89;P00329;P11352;P16460;P48758;P62827;Q571F8;Q64459;Q8BMS1;Q8BWT1;Q8C196;Q8VBT2;Q91V92;Q91X91;Q99JY0;Q99L13;Q9D2R0;Q9DCW4;Q9WTP6	19
BP	GO:0046395	carboxylic acid catabolic process	8/28	100/1079	0.00267346	Gls2;Hadha;Acaa2;Sds;Qprt;Hadhb;Hibadh;Etfb	Q571F8;Q8BMS1;Q8BWT1;Q8VBT2;Q91X91;Q99JY0;Q99L13;Q9DCW4	8
MF	GO:0016408	C-acyltransferase activity	3/29	12/1097	0.00311713	Hadha;Acaa2;Hadhb	Q8BMS1;Q8BWT1;Q99JY0	3
BP	GO:0016054	organic acid catabolic process	8/28	104/1079	0.00344754	Gls2;Hadha;Acaa2;Sds;Qprt;Hadhb;Hibadh;Etfb	Q571F8;Q8BMS1;Q8BWT1;Q8VBT2;Q91X91;Q99JY0;Q99L13;Q9DCW4	8
BP	GO:0072593	reactive oxygen species metabolic process	5/28	42/1079	0.00354572	Gpx1;Ass1;Gls2;Cps1;Ccs	P11352;P16460;Q571F8;Q8C196;Q9WU84	5
Reactome	R-MMU-8978868	Fatty acid metabolism	6/23	62/851	0.00444233	Gpx1;Cbr1;Hadha;Acaa2;Acly;Hadhb	P11352;P48758;Q8BMS1;Q8BWT1;Q91V92;Q99JY0	6
BP	GO:0044282	small molecule catabolic process	9/28	134/1079	0.00466735	Adh1;Gls2;Hadha;Acaa2;Sds;Qprt;Hadhb;Hibadh;Etfb	P00329;Q571F8;Q8BMS1;Q8BWT1;Q8VBT2;Q91X91;Q99JY0;Q99L13;Q9DCW4	9
BP	GO:0009064	glutamine family amino acid metabolic process	4/28	28/1079	0.0048439	Agmat;Ass1;Gls2;Cps1	A2AS89;P16460;Q571F8;Q8C196	4
BP	GO:0044255	cellular lipid metabolic process	9/28	146/1079	0.00837076	Adh1;Gpx1;Hadha;Acaa2;Cps1;Acly;Hadhb;Aacs;Etfb	P00329;P11352;Q8BMS1;Q8BWT1;Q8C196;Q91V92;Q99JY0;Q9D2R0;Q9DCW4	9
MF	GO:0000166	nucleotide binding	14/29	293/1097	0.00960633	Adh1;Ass1;Ran;Cct7;Thrap3;Hadha;Cps1;Acly;Hibadh;Gars;Aacs;Etfb;Clpx;Ak2	P00329;P16460;P62827;P80313;Q569Z6;Q8BMS1;Q8C196;Q91V92;Q99L13;Q9CZD3;Q9D2R0;Q9DCW4;Q9JHS4;Q9WTP6	14
MF	GO:1901265	nucleoside phosphate binding	14/29	293/1097	0.00960633	Adh1;Ass1;Ran;Cct7;Thrap3;Hadha;Cps1;Acly;Hibadh;Gars;Aacs;Etfb;Clpx;Ak2	P00329;P16460;P62827;P80313;Q569Z6;Q8BMS1;Q8C196;Q91V92;Q99L13;Q9CZD3;Q9D2R0;Q9DCW4;Q9JHS4;Q9WTP6	14
CC	GO:0031967	organelle envelope	10/29	175/1090	0.0108873	Ass1;Ran;Hadha;Acaa2;Cps1;Cisd1;Hadhb;Clpx;Ak2;Ccs	P16460;P62827;Q8BMS1;Q8BWT1;Q8C196;Q91WS0;Q99JY0;Q9JHS4;Q9WTP6;Q9WU84	10
CC	GO:0031975	envelope	10/29	175/1090	0.0108873	Ass1;Ran;Hadha;Acaa2;Cps1;Cisd1;Hadhb;Clpx;Ak2;Ccs	P16460;P62827;Q8BMS1;Q8BWT1;Q8C196;Q91WS0;Q99JY0;Q9JHS4;Q9WTP6;Q9WU84	10
MF	GO:0016746	transferase activity, transferring acyl groups	4/29	35/1097	0.0116968	Hadha;Acaa2;Acly;Hadhb	Q8BMS1;Q8BWT1;Q91V92;Q99JY0	4
MF	GO:0032559	adenyl ribonucleotide binding	10/29	179/1097	0.0122157	Ass1;Cct7;Thrap3;Hadha;Cps1;Acly;Gars;Aacs;Clpx;Ak2	P16460;P80313;Q569Z6;Q8BMS1;Q8C196;Q91V92;Q9CZD3;Q9D2R0;Q9JHS4;Q9WTP6	10
BP	GO:0006629	lipid metabolic process	10/28	183/1079	0.0122271	Adh1;Gpx1;Cyp3a11;Hadha;Acaa2;Cps1;Acly;Hadhb;Aacs;Etfb	P00329;P11352;Q64459;Q8BMS1;Q8BWT1;Q8C196;Q91V92;Q99JY0;Q9D2R0;Q9DCW4	10
CC	GO:0005759	mitochondrial matrix	6/29	76/1090	0.0123007	Hadha;Acaa2;Cps1;Hadhb;Etfb;Clpx	Q8BMS1;Q8BWT1;Q8C196;Q99JY0;Q9DCW4;Q9JHS4	6
CC	GO:0005740	mitochondrial envelope	9/29	151/1090	0.0125542	Ass1;Hadha;Acaa2;Cps1;Cisd1;Hadhb;Clpx;Ak2;Ccs	P16460;Q8BMS1;Q8BWT1;Q8C196;Q91WS0;Q99JY0;Q9JHS4;Q9WTP6;Q9WU84	9
MF	GO:0030554	adenyl nucleotide binding	10/29	183/1097	0.0142582	Ass1;Cct7;Thrap3;Hadha;Cps1;Acly;Gars;Aacs;Clpx;Ak2	P16460;P80313;Q569Z6;Q8BMS1;Q8C196;Q91V92;Q9CZD3;Q9D2R0;Q9JHS4;Q9WTP6	10
BP	GO:0044242	cellular lipid catabolic process	5/28	58/1079	0.0142798	Hadha;Acaa2;Cps1;Hadhb;Etfb	Q8BMS1;Q8BWT1;Q8C196;Q99JY0;Q9DCW4	5
BP	GO:0006635	fatty acid beta-oxidation	4/28	38/1079	0.0145873	Hadha;Acaa2;Hadhb;Etfb	Q8BMS1;Q8BWT1;Q99JY0;Q9DCW4	4
Reactome	R-MMU-77289	Mitochondrial Fatty Acid Beta-Oxidation	3/23	21/851	0.016704	Hadha;Acaa2;Hadhb	Q8BMS1;Q8BWT1;Q99JY0	3
MF	GO:0032555	purine ribonucleotide binding	11/29	221/1097	0.0193056	Ass1;Ran;Cct7;Thrap3;Hadha;Cps1;Acly;Gars;Aacs;Clpx;Ak2	P16460;P62827;P80313;Q569Z6;Q8BMS1;Q8C196;Q91V92;Q9CZD3;Q9D2R0;Q9JHS4;Q9WTP6	11
MF	GO:0005524	ATP binding	9/29	163/1097	0.0196081	Ass1;Cct7;Thrap3;Cps1;Acly;Gars;Aacs;Clpx;Ak2	P16460;P80313;Q569Z6;Q8C196;Q91V92;Q9CZD3;Q9D2R0;Q9JHS4;Q9WTP6	9
MF	GO:0016810	hydrolase activity, acting on carbon-nitrogen (but not peptide) bonds	3/29	23/1097	0.0206199	Agmat;Dpysl2;Gls2	A2AS89;O08553;Q571F8	3
BP	GO:0006520	cellular amino acid metabolic process	7/28	113/1079	0.0210041	Agmat;Ass1;Gls2;Cps1;Sds;Hibadh;Gars	A2AS89;P16460;Q571F8;Q8C196;Q8VBT2;Q99L13;Q9CZD3	7
BP	GO:0006631	fatty acid metabolic process	7/28	113/1079	0.0210041	Gpx1;Hadha;Acaa2;Acly;Hadhb;Aacs;Etfb	P11352;Q8BMS1;Q8BWT1;Q91V92;Q99JY0;Q9D2R0;Q9DCW4	7
MF	GO:0017076	purine nucleotide binding	11/29	225/1097	0.0219915	Ass1;Ran;Cct7;Thrap3;Hadha;Cps1;Acly;Gars;Aacs;Clpx;Ak2	P16460;P62827;P80313;Q569Z6;Q8BMS1;Q8C196;Q91V92;Q9CZD3;Q9D2R0;Q9JHS4;Q9WTP6	11
MF	GO:0032553	ribonucleotide binding	11/29	226/1097	0.0227057	Ass1;Ran;Cct7;Thrap3;Hadha;Cps1;Acly;Gars;Aacs;Clpx;Ak2	P16460;P62827;P80313;Q569Z6;Q8BMS1;Q8C196;Q91V92;Q9CZD3;Q9D2R0;Q9JHS4;Q9WTP6	11
BP	GO:0032787	monocarboxylic acid metabolic process	9/28	171/1079	0.0231192	Adh1;Gpx1;Hadha;Acaa2;Sds;Acly;Hadhb;Aacs;Etfb	P00329;P11352;Q8BMS1;Q8BWT1;Q8VBT2;Q91V92;Q99JY0;Q9D2R0;Q9DCW4	9
CC	GO:0031966	mitochondrial membrane	8/29	140/1090	0.0244724	Ass1;Hadha;Acaa2;Cps1;Cisd1;Hadhb;Clpx;Ak2	P16460;Q8BMS1;Q8BWT1;Q8C196;Q91WS0;Q99JY0;Q9JHS4;Q9WTP6	8
MF	GO:0036094	small molecule binding	15/29	360/1097	0.0254328	Adh1;Ass1;Ran;Cct7;Thrap3;Hadha;Cps1;Sds;Acly;Hibadh;Gars;Aacs;Etfb;Clpx;Ak2	P00329;P16460;P62827;P80313;Q569Z6;Q8BMS1;Q8C196;Q8VBT2;Q91V92;Q99L13;Q9CZD3;Q9D2R0;Q9DCW4;Q9JHS4;Q9WTP6	15
BP	GO:0072350	tricarboxylic acid metabolic process	2/28	10/1079	0.0257038	Ass1;Acly	P16460;Q91V92	2
BP	GO:0019395	fatty acid oxidation	4/28	45/1079	0.0259642	Hadha;Acaa2;Hadhb;Etfb	Q8BMS1;Q8BWT1;Q99JY0;Q9DCW4	4
BP	GO:0034440	lipid oxidation	4/28	45/1079	0.0259642	Hadha;Acaa2;Hadhb;Etfb	Q8BMS1;Q8BWT1;Q99JY0;Q9DCW4	4
Reactome	R-MMU-1483257	Phospholipid metabolism	2/23	10/851	0.027574	Hadha;Hadhb	Q8BMS1;Q99JY0	2
BP	GO:1901575	organic substance catabolic process	13/28	303/1079	0.0277651	Adh1;Gpx1;Thrap3;Gls2;Hadha;Acaa2;Cps1;Sds;Qprt;Hadhb;Hibadh;Etfb;Clpx	P00329;P11352;Q569Z6;Q571F8;Q8BMS1;Q8BWT1;Q8C196;Q8VBT2;Q91X91;Q99JY0;Q99L13;Q9DCW4;Q9JHS4	13
BP	GO:0009062	fatty acid catabolic process	4/28	46/1079	0.027931	Hadha;Acaa2;Hadhb;Etfb	Q8BMS1;Q8BWT1;Q99JY0;Q9DCW4	4
CC	GO:0005741	mitochondrial outer membrane	3/29	26/1090	0.02918	Ass1;Cisd1;Hadhb	P16460;Q91WS0;Q99JY0	3
CC	GO:0019867	outer membrane	3/29	26/1090	0.02918	Ass1;Cisd1;Hadhb	P16460;Q91WS0;Q99JY0	3
CC	GO:0031968	organelle outer membrane	3/29	26/1090	0.02918	Ass1;Cisd1;Hadhb	P16460;Q91WS0;Q99JY0	3
MF	GO:0035639	purine ribonucleoside triphosphate binding	10/29	204/1097	0.0296193	Ass1;Ran;Cct7;Thrap3;Cps1;Acly;Gars;Aacs;Clpx;Ak2	P16460;P62827;P80313;Q569Z6;Q8C196;Q91V92;Q9CZD3;Q9D2R0;Q9JHS4;Q9WTP6	10
BP	GO:1901607	alpha-amino acid biosynthetic process	3/28	27/1079	0.0301719	Ass1;Gls2;Sds	P16460;Q571F8;Q8VBT2	3
BP	GO:0045471	response to ethanol	2/28	11/1079	0.0309158	Adh1;Aacs	P00329;Q9D2R0	2
MF	GO:0051287	NAD binding	3/29	27/1097	0.0317202	Adh1;Hadha;Hibadh	P00329;Q8BMS1;Q99L13	3
MF	GO:0016616	oxidoreductase activity, acting on the CH-OH group of donors, NAD or NADP as acceptor	4/29	47/1097	0.0319547	Adh1;Cbr1;Hadha;Hibadh	P00329;P48758;Q8BMS1;Q99L13	4
CC	GO:0036126	sperm flagellum	2/29	11/1090	0.032407	Ran;Ak2	P62827;Q9WTP6	2
CC	GO:0097729	9+2 motile cilium	2/29	11/1090	0.032407	Ran;Ak2	P62827;Q9WTP6	2
Reactome	R-MMU-2142753	Arachidonic acid metabolism	2/23	11/851	0.0331514	Gpx1;Cbr1	P11352;P48758	2
BP	GO:0033993	response to lipid	4/28	49/1079	0.0343641	Adh1;Ass1;Cps1;Aacs	P00329;P16460;Q8C196;Q9D2R0	4
MF	GO:0016747	transferase activity, transferring acyl groups other than amino-acyl groups	3/29	28/1097	0.0349022	Hadha;Acaa2;Hadhb	Q8BMS1;Q8BWT1;Q99JY0	3
BP	GO:0016042	lipid catabolic process	5/28	73/1079	0.0356258	Hadha;Acaa2;Cps1;Hadhb;Etfb	Q8BMS1;Q8BWT1;Q8C196;Q99JY0;Q9DCW4	5
BP	GO:0001678	cellular glucose homeostasis	2/28	12/1079	0.0365094	Gpx1;Aacs	P11352;Q9D2R0	2
MF	GO:0097367	carbohydrate derivative binding	11/29	243/1097	0.0377562	Ass1;Ran;Cct7;Thrap3;Hadha;Cps1;Acly;Gars;Aacs;Clpx;Ak2	P16460;P62827;P80313;Q569Z6;Q8BMS1;Q8C196;Q91V92;Q9CZD3;Q9D2R0;Q9JHS4;Q9WTP6	11
MF	GO:0016879	ligase activity, forming carbon-nitrogen bonds	2/29	12/1097	0.0378068	Ass1;Cps1	P16460;Q8C196	2
BP	GO:0043648	dicarboxylic acid metabolic process	4/28	51/1079	0.039103	Ass1;Gls2;Acly;Qprt	P16460;Q571F8;Q91V92;Q91X91	4
BP	GO:0009636	response to toxic substance	3/28	30/1079	0.0397568	Gpx1;Ass1;Ccs	P11352;P16460;Q9WU84	3
BP	GO:0000380	alternative mRNA splicing, via spliceosome	2/28	13/1079	0.0424628	Hnrnpa1;Thrap3	P49312;Q569Z6	2
BP	GO:0035150	regulation of tube size	2/28	13/1079	0.0424628	Gpx1;Cps1	P11352;Q8C196	2
BP	GO:0035296	regulation of tube diameter	2/28	13/1079	0.0424628	Gpx1;Cps1	P11352;Q8C196	2
BP	GO:0046209	nitric oxide metabolic process	2/28	13/1079	0.0424628	Ass1;Cps1	P16460;Q8C196	2
BP	GO:0097746	blood vessel diameter maintenance	2/28	13/1079	0.0424628	Gpx1;Cps1	P11352;Q8C196	2
MF	GO:0046914	transition metal ion binding	6/29	101/1097	0.0433302	Adh1;Cyp3a11;Cisd1;Lap3;Clpx;Ccs	P00329;Q64459;Q91WS0;Q9CPY7;Q9JHS4;Q9WU84	6
BP	GO:0072329	monocarboxylic acid catabolic process	4/28	53/1079	0.0442059	Hadha;Acaa2;Hadhb;Etfb	Q8BMS1;Q8BWT1;Q99JY0;Q9DCW4	4
MF	GO:0016614	oxidoreductase activity, acting on CH-OH group of donors	4/29	52/1097	0.0442491	Adh1;Cbr1;Hadha;Hibadh	P00329;P48758;Q8BMS1;Q99L13	4
CC	GO:0030496	midbody	2/29	13/1090	0.0444719	Ran;Lap3	P62827;Q9CPY7	2
BP	GO:0019637	organophosphate metabolic process	8/28	161/1079	0.0450611	Ran;Hadha;Acaa2;Cps1;Acly;Qprt;Gars;Ak2	P62827;Q8BMS1;Q8BWT1;Q8C196;Q91V92;Q91X91;Q9CZD3;Q9WTP6	8
CC	GO:0031974	membrane-enclosed lumen	14/29	348/1090	0.0464673	Adh1;Hnrnpa1;Ran;Thrap3;Hadha;Acaa2;Cps1;Acly;Hadhb;Lap3;Etfb;Clpx;Ak2;Ccs	P00329;P49312;P62827;Q569Z6;Q8BMS1;Q8BWT1;Q8C196;Q91V92;Q99JY0;Q9CPY7;Q9DCW4;Q9JHS4;Q9WTP6;Q9WU84	14
CC	GO:0043233	organelle lumen	14/29	348/1090	0.0464673	Adh1;Hnrnpa1;Ran;Thrap3;Hadha;Acaa2;Cps1;Acly;Hadhb;Lap3;Etfb;Clpx;Ak2;Ccs	P00329;P49312;P62827;Q569Z6;Q8BMS1;Q8BWT1;Q8C196;Q91V92;Q99JY0;Q9CPY7;Q9DCW4;Q9JHS4;Q9WTP6;Q9WU84	14
CC	GO:0070013	intracellular organelle lumen	14/29	348/1090	0.0464673	Adh1;Hnrnpa1;Ran;Thrap3;Hadha;Acaa2;Cps1;Acly;Hadhb;Lap3;Etfb;Clpx;Ak2;Ccs	P00329;P49312;P62827;Q569Z6;Q8BMS1;Q8BWT1;Q8C196;Q91V92;Q99JY0;Q9CPY7;Q9DCW4;Q9JHS4;Q9WTP6;Q9WU84	14
BP	GO:0030258	lipid modification	4/28	54/1079	0.0468944	Hadha;Acaa2;Hadhb;Etfb	Q8BMS1;Q8BWT1;Q99JY0;Q9DCW4	4
BP	GO:0046486	glycerolipid metabolic process	3/28	32/1079	0.0469172	Gpx1;Hadha;Cps1	P11352;Q8BMS1;Q8C196	3
BP	GO:0008637	apoptotic mitochondrial changes	2/28	14/1079	0.0487551	Gpx1;Acaa2	P11352;Q8BWT1	2

## Sheet: Hjv IDD - wt HID (up)
from	ID	Description	GeneRatio	BgRatio	pvalue	Genes	Proteins	Count
BP	GO:0051094	positive regulation of developmental process	11/68	65/1079	0.00161073	P4hb;Rap1a;Dbnl;Picalm;Pxn;Trf;Actr3;Ddah1;Rpl4;Coro1b;Pck1	P09103;P62835;Q62418;Q7M6Y3;Q8VI36;Q921I1;Q99JY9;Q9CWS0;Q9D8E6;Q9WUM3;Q9Z2V4	11
BP	GO:0022603	regulation of anatomical structure morphogenesis	10/68	57/1079	0.00202049	P4hb;Glul;Nedd4;Dbnl;Picalm;Pxn;Actr3;Ddah1;Rpl4;Coro1b	P09103;P15105;P46935;Q62418;Q7M6Y3;Q8VI36;Q99JY9;Q9CWS0;Q9D8E6;Q9WUM3	10
BP	GO:0010720	positive regulation of cell development	6/68	23/1079	0.00216084	P4hb;Dbnl;Picalm;Trf;Actr3;Rpl4	P09103;Q62418;Q7M6Y3;Q921I1;Q99JY9;Q9D8E6	6
BP	GO:0050769	positive regulation of neurogenesis	5/68	16/1079	0.00217725	Dbnl;Picalm;Trf;Actr3;Rpl4	Q62418;Q7M6Y3;Q921I1;Q99JY9;Q9D8E6	5
BP	GO:0035556	intracellular signal transduction	16/68	124/1079	0.00280314	P4hb;Rpl26;Rps7;Rap1a;Dnaja1;Ywhaq;Zc3hav1;Dbnl;Pxn;Sfpq;Trf;Kars;Glrx;Coro1b;Apip;Uso1	P09103;P61255;P62082;P62835;P63037;P68254;Q3UPF5;Q62418;Q8VI36;Q8VIJ6;Q921I1;Q99MN1;Q9QUH0;Q9WUM3;Q9WVQ5;Q9Z1Z0	16
BP	GO:0051962	positive regulation of nervous system development	5/68	17/1079	0.00293496	Dbnl;Picalm;Trf;Actr3;Rpl4	Q62418;Q7M6Y3;Q921I1;Q99JY9;Q9D8E6	5
BP	GO:0050770	regulation of axonogenesis	4/68	11/1079	0.00340531	Dbnl;Picalm;Actr3;Rpl4	Q62418;Q7M6Y3;Q99JY9;Q9D8E6	4
BP	GO:0034765	regulation of ion transmembrane transport	6/68	25/1079	0.00342723	Nedd4;Rap1a;Ppp2ca;Ywhaq;Fabp5;Glrx	P46935;P62835;P63330;P68254;Q05816;Q9QUH0	6
MF	GO:0008022	protein C-terminus binding	5/68	18/1097	0.00359847	Nedd4;Ppp2ca;Ywhaq;Stip1;Dbnl	P46935;P63330;P68254;Q60864;Q62418	5
BP	GO:0043269	regulation of ion transport	13/68	93/1079	0.00365191	Glul;Scp2;Nedd4;Rap1a;Dnaja1;Ppp2ca;Ywhaq;Fabp5;Picalm;Ces1d;Trf;Actr3;Glrx	P15105;P32020;P46935;P62835;P63037;P63330;P68254;Q05816;Q7M6Y3;Q8VCT4;Q921I1;Q99JY9;Q9QUH0	13
CC	GO:0030027	lamellipodium	5/69	18/1090	0.00394822	P4hb;Dbnl;Pxn;Actr3;Coro1b	P09103;Q62418;Q8VI36;Q99JY9;Q9WUM3	5
BP	GO:0071702	organic substance transport	22/68	203/1079	0.00410674	Glul;Scp2;Nedd4;Timm8b;Rap1a;Dnaja1;Ppp2ca;Ywhaq;Fabp5;Dtx3l;Picalm;Ces1d;Hdlbp;Sfpq;Gckr;Actr3;Arfgap2;Rrbp1;Snx2;Slco1b2;Glrx;Uso1	P15105;P32020;P46935;P62077;P62835;P63037;P63330;P68254;Q05816;Q3UIR3;Q7M6Y3;Q8VCT4;Q8VDJ3;Q8VIJ6;Q91X44;Q99JY9;Q99K28;Q99PL5;Q9CWK8;Q9JJL3;Q9QUH0;Q9Z1Z0	22
BP	GO:0034762	regulation of transmembrane transport	6/68	26/1079	0.00423647	Nedd4;Rap1a;Ppp2ca;Ywhaq;Fabp5;Glrx	P46935;P62835;P63330;P68254;Q05816;Q9QUH0	6
BP	GO:0006820	anion transport	22/68	205/1079	0.00467102	Glul;Scp2;Nedd4;Timm8b;Rap1a;Dnaja1;Ppp2ca;Ywhaq;Fabp5;Dtx3l;Picalm;Ces1d;Hdlbp;Sfpq;Gckr;Actr3;Arfgap2;Rrbp1;Snx2;Slco1b2;Glrx;Uso1	P15105;P32020;P46935;P62077;P62835;P63037;P63330;P68254;Q05816;Q3UIR3;Q7M6Y3;Q8VCT4;Q8VDJ3;Q8VIJ6;Q91X44;Q99JY9;Q99K28;Q99PL5;Q9CWK8;Q9JJL3;Q9QUH0;Q9Z1Z0	22
BP	GO:0050767	regulation of neurogenesis	5/68	19/1079	0.00499426	Dbnl;Picalm;Trf;Actr3;Rpl4	Q62418;Q7M6Y3;Q921I1;Q99JY9;Q9D8E6	5
BP	GO:0015833	peptide transport	17/68	145/1079	0.00579568	Glul;Nedd4;Timm8b;Dnaja1;Ppp2ca;Ywhaq;Dtx3l;Picalm;Sfpq;Gckr;Actr3;Arfgap2;Rrbp1;Snx2;Slco1b2;Glrx;Uso1	P15105;P46935;P62077;P63037;P63330;P68254;Q3UIR3;Q7M6Y3;Q8VIJ6;Q91X44;Q99JY9;Q99K28;Q99PL5;Q9CWK8;Q9JJL3;Q9QUH0;Q9Z1Z0	17
BP	GO:0042886	amide transport	17/68	145/1079	0.00579568	Glul;Nedd4;Timm8b;Dnaja1;Ppp2ca;Ywhaq;Dtx3l;Picalm;Sfpq;Gckr;Actr3;Arfgap2;Rrbp1;Snx2;Slco1b2;Glrx;Uso1	P15105;P46935;P62077;P63037;P63330;P68254;Q3UIR3;Q7M6Y3;Q8VIJ6;Q91X44;Q99JY9;Q99K28;Q99PL5;Q9CWK8;Q9JJL3;Q9QUH0;Q9Z1Z0	17
BP	GO:0006811	ion transport	24/68	236/1079	0.0061435	Glul;Scp2;Nedd4;Timm8b;Rap1a;Dnaja1;Ppp2ca;Ywhaq;Fabp5;Dtx3l;Lasp1;Picalm;Ces1d;Hdlbp;Sfpq;Gckr;Trf;Actr3;Arfgap2;Rrbp1;Snx2;Slco1b2;Glrx;Uso1	P15105;P32020;P46935;P62077;P62835;P63037;P63330;P68254;Q05816;Q3UIR3;Q61792;Q7M6Y3;Q8VCT4;Q8VDJ3;Q8VIJ6;Q91X44;Q921I1;Q99JY9;Q99K28;Q99PL5;Q9CWK8;Q9JJL3;Q9QUH0;Q9Z1Z0	24
BP	GO:0045597	positive regulation of cell differentiation	8/68	46/1079	0.00621757	P4hb;Rap1a;Dbnl;Picalm;Trf;Actr3;Rpl4;Pck1	P09103;P62835;Q62418;Q7M6Y3;Q921I1;Q99JY9;Q9D8E6;Q9Z2V4	8
BP	GO:0050793	regulation of developmental process	15/68	122/1079	0.00628833	Gamt;P4hb;Glul;Nedd4;Rap1a;Ppp2ca;Dbnl;Picalm;Pxn;Trf;Actr3;Ddah1;Rpl4;Coro1b;Pck1	O35969;P09103;P15105;P46935;P62835;P63330;Q62418;Q7M6Y3;Q8VI36;Q921I1;Q99JY9;Q9CWS0;Q9D8E6;Q9WUM3;Q9Z2V4	15
BP	GO:0051960	regulation of nervous system development	5/68	20/1079	0.00633721	Dbnl;Picalm;Trf;Actr3;Rpl4	Q62418;Q7M6Y3;Q921I1;Q99JY9;Q9D8E6	5
BP	GO:0022604	regulation of cell morphogenesis	6/68	29/1079	0.00751594	P4hb;Dbnl;Picalm;Pxn;Actr3;Coro1b	P09103;Q62418;Q7M6Y3;Q8VI36;Q99JY9;Q9WUM3	6
BP	GO:0048858	cell projection morphogenesis	7/68	38/1079	0.0076024	Nedd4;Dbnl;Picalm;Actr3;Snx2;Rpl4;Coro1b	P46935;Q62418;Q7M6Y3;Q99JY9;Q9CWK8;Q9D8E6;Q9WUM3	7
BP	GO:0120039	plasma membrane bounded cell projection morphogenesis	7/68	38/1079	0.0076024	Nedd4;Dbnl;Picalm;Actr3;Snx2;Rpl4;Coro1b	P46935;Q62418;Q7M6Y3;Q99JY9;Q9CWK8;Q9D8E6;Q9WUM3	7
BP	GO:0044070	regulation of anion transport	11/68	79/1079	0.00792279	Glul;Scp2;Nedd4;Rap1a;Dnaja1;Ppp2ca;Fabp5;Picalm;Ces1d;Actr3;Glrx	P15105;P32020;P46935;P62835;P63037;P63330;Q05816;Q7M6Y3;Q8VCT4;Q99JY9;Q9QUH0	11
CC	GO:0030054	cell junction	20/69	188/1090	0.00873997	Glul;Nedd4;Rpl26;Rps7;Rps23;Rap1a;Ppp2ca;Ywhaq;Rpl19;Fabp5;Lasp1;Tpd52;Dbnl;Picalm;Lpp;Pym1;Pxn;Actr3;Rpl4;Plec	P15105;P46935;P61255;P62082;P62267;P62835;P63330;P68254;P84099;Q05816;Q61792;Q62393;Q62418;Q7M6Y3;Q8BFW7;Q8CHP5;Q8VI36;Q99JY9;Q9D8E6;Q9QXS1	20
BP	GO:0060284	regulation of cell development	6/68	30/1079	0.00893438	P4hb;Dbnl;Picalm;Trf;Actr3;Rpl4	P09103;Q62418;Q7M6Y3;Q921I1;Q99JY9;Q9D8E6	6
BP	GO:0048813	dendrite morphogenesis	4/68	14/1079	0.00893796	Nedd4;Dbnl;Picalm;Actr3	P46935;Q62418;Q7M6Y3;Q99JY9	4
BP	GO:0097581	lamellipodium organization	4/68	14/1079	0.00893796	Pxn;Actr3;Snx2;Coro1b	Q8VI36;Q99JY9;Q9CWK8;Q9WUM3	4
CC	GO:0030055	cell-substrate junction	5/69	22/1090	0.00994419	Lasp1;Lpp;Pxn;Actr3;Plec	Q61792;Q8BFW7;Q8VI36;Q99JY9;Q9QXS1	5
BP	GO:0006955	immune response	11/68	82/1079	0.0105201	Nedd4;Rap1a;Dtx3l;Zc3hav1;Dbnl;Sfpq;Trf;Actr3;Kars;Psma1;Pck1	P46935;P62835;Q3UIR3;Q3UPF5;Q62418;Q8VIJ6;Q921I1;Q99JY9;Q99MN1;Q9R1P4;Q9Z2V4	11
BP	GO:0048583	regulation of response to stimulus	21/68	206/1079	0.0109711	P4hb;Nedd4;Rpl26;Rps7;Rap1a;Dnaja1;Ppp2ca;Fabp5;Dtx3l;Zc3hav1;Pxn;Sfpq;Trf;Kars;Ddah1;Glrx;Psma1;Coro1b;Apip;Uso1;Pck1	P09103;P46935;P61255;P62082;P62835;P63037;P63330;Q05816;Q3UIR3;Q3UPF5;Q8VI36;Q8VIJ6;Q921I1;Q99MN1;Q9CWS0;Q9QUH0;Q9R1P4;Q9WUM3;Q9WVQ5;Q9Z1Z0;Q9Z2V4	21
BP	GO:0000902	cell morphogenesis	9/68	61/1079	0.0112969	P4hb;Nedd4;Dbnl;Picalm;Pxn;Actr3;Snx2;Rpl4;Coro1b	P09103;P46935;Q62418;Q7M6Y3;Q8VI36;Q99JY9;Q9CWK8;Q9D8E6;Q9WUM3	9
BP	GO:0031397	negative regulation of protein ubiquitination	4/68	15/1079	0.0116161	Rps7;Dnaja1;Dtx3l;Ttc36	P62082;P63037;Q3UIR3;Q8VBW8	4
BP	GO:1903321	negative regulation of protein modification by small protein conjugation or removal	4/68	15/1079	0.0116161	Rps7;Dnaja1;Dtx3l;Ttc36	P62082;P63037;Q3UIR3;Q8VBW8	4
BP	GO:0032990	cell part morphogenesis	7/68	41/1079	0.01163	Nedd4;Dbnl;Picalm;Actr3;Snx2;Rpl4;Coro1b	P46935;Q62418;Q7M6Y3;Q99JY9;Q9CWK8;Q9D8E6;Q9WUM3	7
BP	GO:0015031	protein transport	16/68	143/1079	0.0119897	Glul;Nedd4;Timm8b;Dnaja1;Ppp2ca;Ywhaq;Dtx3l;Picalm;Sfpq;Gckr;Actr3;Arfgap2;Rrbp1;Snx2;Glrx;Uso1	P15105;P46935;P62077;P63037;P63330;P68254;Q3UIR3;Q7M6Y3;Q8VIJ6;Q91X44;Q99JY9;Q99K28;Q99PL5;Q9CWK8;Q9QUH0;Q9Z1Z0	16
BP	GO:0009893	positive regulation of metabolic process	22/68	221/1079	0.0120109	Scp2;Nedd4;Rpl26;Rps7;Rap1a;Ppp2ca;Fabp5;Dtx3l;Zc3hav1;Thrap3;Picalm;Pym1;Ces1d;Pxn;Sfpq;Gckr;Trf;Actr3;Kars;Decr1;Ddah1;Pck1	P32020;P46935;P61255;P62082;P62835;P63330;Q05816;Q3UIR3;Q3UPF5;Q569Z6;Q7M6Y3;Q8CHP5;Q8VCT4;Q8VI36;Q8VIJ6;Q91X44;Q921I1;Q99JY9;Q99MN1;Q9CQ62;Q9CWS0;Q9Z2V4	22
BP	GO:0048638	regulation of developmental growth	5/68	24/1079	0.0142581	Gamt;Dbnl;Picalm;Actr3;Rpl4	O35969;Q62418;Q7M6Y3;Q99JY9;Q9D8E6	5
BP	GO:0000165	MAPK cascade	6/68	33/1079	0.0143356	Rap1a;Dnaja1;Pxn;Trf;Kars;Apip	P62835;P63037;Q8VI36;Q921I1;Q99MN1;Q9WVQ5	6
BP	GO:0051051	negative regulation of transport	6/68	33/1079	0.0143356	Nedd4;Rap1a;Ppp2ca;Ywhaq;Fabp5;Picalm	P46935;P62835;P63330;P68254;Q05816;Q7M6Y3	6
BP	GO:0051240	positive regulation of multicellular organismal process	11/68	87/1079	0.0162646	Fabp5;Zc3hav1;Dbnl;Picalm;Pxn;Trf;Actr3;Decr1;Ddah1;Rpl4;Pck1	Q05816;Q3UPF5;Q62418;Q7M6Y3;Q8VI36;Q921I1;Q99JY9;Q9CQ62;Q9CWS0;Q9D8E6;Q9Z2V4	11
BP	GO:0009653	anatomical structure morphogenesis	14/68	123/1079	0.0165547	Gamt;P4hb;Glul;Nedd4;Rps7;Rap1a;Dbnl;Picalm;Pxn;Actr3;Snx2;Ddah1;Rpl4;Coro1b	O35969;P09103;P15105;P46935;P62082;P62835;Q62418;Q7M6Y3;Q8VI36;Q99JY9;Q9CWK8;Q9CWS0;Q9D8E6;Q9WUM3	14
BP	GO:0033674	positive regulation of kinase activity	5/68	25/1079	0.0169658	Rap1a;Ppp2ca;Pxn;Gckr;Trf	P62835;P63330;Q8VI36;Q91X44;Q921I1	5
BP	GO:0048518	positive regulation of biological process	31/68	356/1079	0.0173487	P4hb;Glul;Scp2;Nedd4;Rpl26;Rps7;Rap1a;Dnaja1;Ppp2ca;Fabp5;Dtx3l;Zc3hav1;Thrap3;Tpd52;Dbnl;Picalm;Pym1;Ces1d;Pxn;Sfpq;Gckr;Trf;Actr3;Kars;Decr1;Ddah1;Rpl4;Crip2;Glrx;Coro1b;Pck1	P09103;P15105;P32020;P46935;P61255;P62082;P62835;P63037;P63330;Q05816;Q3UIR3;Q3UPF5;Q569Z6;Q62393;Q62418;Q7M6Y3;Q8CHP5;Q8VCT4;Q8VI36;Q8VIJ6;Q91X44;Q921I1;Q99JY9;Q99MN1;Q9CQ62;Q9CWS0;Q9D8E6;Q9DCT8;Q9QUH0;Q9WUM3;Q9Z2V4	31
BP	GO:0033036	macromolecule localization	23/68	242/1079	0.0176076	Glul;Scp2;Nedd4;Timm8b;Rap1a;Dnaja1;Ppp2ca;Ywhaq;Fabp5;Dtx3l;Picalm;Ces1d;Hdlbp;Sfpq;Gckr;Actr3;Arfgap2;Rrbp1;Snx2;Slco1b2;Glrx;Coro1b;Uso1	P15105;P32020;P46935;P62077;P62835;P63037;P63330;P68254;Q05816;Q3UIR3;Q7M6Y3;Q8VCT4;Q8VDJ3;Q8VIJ6;Q91X44;Q99JY9;Q99K28;Q99PL5;Q9CWK8;Q9JJL3;Q9QUH0;Q9WUM3;Q9Z1Z0	23
BP	GO:0045893	positive regulation of transcription, DNA-templated	8/68	55/1079	0.0183199	Dtx3l;Thrap3;Picalm;Sfpq;Trf;Actr3;Kars;Pck1	Q3UIR3;Q569Z6;Q7M6Y3;Q8VIJ6;Q921I1;Q99JY9;Q99MN1;Q9Z2V4	8
BP	GO:1902680	positive regulation of RNA biosynthetic process	8/68	55/1079	0.0183199	Dtx3l;Thrap3;Picalm;Sfpq;Trf;Actr3;Kars;Pck1	Q3UIR3;Q569Z6;Q7M6Y3;Q8VIJ6;Q921I1;Q99JY9;Q99MN1;Q9Z2V4	8
BP	GO:1903508	positive regulation of nucleic acid-templated transcription	8/68	55/1079	0.0183199	Dtx3l;Thrap3;Picalm;Sfpq;Trf;Actr3;Kars;Pck1	Q3UIR3;Q569Z6;Q7M6Y3;Q8VIJ6;Q921I1;Q99JY9;Q99MN1;Q9Z2V4	8
BP	GO:0120036	plasma membrane bounded cell projection organization	10/68	77/1079	0.0183618	Nedd4;Rap1a;Dbnl;Picalm;Ttc36;Pxn;Actr3;Snx2;Rpl4;Coro1b	P46935;P62835;Q62418;Q7M6Y3;Q8VBW8;Q8VI36;Q99JY9;Q9CWK8;Q9D8E6;Q9WUM3	10
BP	GO:0009743	response to carbohydrate	4/68	17/1079	0.0184015	Glul;Ppp2ca;Gckr;Pck1	P15105;P63330;Q91X44;Q9Z2V4	4
BP	GO:0009746	response to hexose	4/68	17/1079	0.0184015	Glul;Ppp2ca;Gckr;Pck1	P15105;P63330;Q91X44;Q9Z2V4	4
BP	GO:0034284	response to monosaccharide	4/68	17/1079	0.0184015	Glul;Ppp2ca;Gckr;Pck1	P15105;P63330;Q91X44;Q9Z2V4	4
BP	GO:1990138	neuron projection extension	4/68	17/1079	0.0184015	Dbnl;Picalm;Actr3;Rpl4	Q62418;Q7M6Y3;Q99JY9;Q9D8E6	4
BP	GO:0051254	positive regulation of RNA metabolic process	9/68	66/1079	0.0186579	Dtx3l;Zc3hav1;Thrap3;Picalm;Sfpq;Trf;Actr3;Kars;Pck1	Q3UIR3;Q3UPF5;Q569Z6;Q7M6Y3;Q8VIJ6;Q921I1;Q99JY9;Q99MN1;Q9Z2V4	9
BP	GO:2000026	regulation of multicellular organismal development	9/68	66/1079	0.0186579	Glul;Dbnl;Picalm;Pxn;Trf;Actr3;Ddah1;Rpl4;Pck1	P15105;Q62418;Q7M6Y3;Q8VI36;Q921I1;Q99JY9;Q9CWS0;Q9D8E6;Q9Z2V4	9
Reactome	R-MMU-109581	Apoptosis	4/51	18/851	0.0187471	Ywhaq;Dbnl;Plec;Apip	P68254;Q62418;Q9QXS1;Q9WVQ5	4
BP	GO:0031346	positive regulation of cell projection organization	6/68	35/1079	0.0190059	Rap1a;Dbnl;Picalm;Actr3;Rpl4;Coro1b	P62835;Q62418;Q7M6Y3;Q99JY9;Q9D8E6;Q9WUM3	6
BP	GO:0034329	cell junction assembly	5/68	26/1079	0.0199966	Rap1a;Dbnl;Pxn;Actr3;Plec	P62835;Q62418;Q8VI36;Q99JY9;Q9QXS1	5
BP	GO:0030030	cell projection organization	10/68	78/1079	0.0200062	Nedd4;Rap1a;Dbnl;Picalm;Ttc36;Pxn;Actr3;Snx2;Rpl4;Coro1b	P46935;P62835;Q62418;Q7M6Y3;Q8VBW8;Q8VI36;Q99JY9;Q9CWK8;Q9D8E6;Q9WUM3	10
BP	GO:0071705	nitrogen compound transport	17/68	164/1079	0.020063	Glul;Nedd4;Timm8b;Dnaja1;Ppp2ca;Ywhaq;Dtx3l;Picalm;Sfpq;Gckr;Actr3;Arfgap2;Rrbp1;Snx2;Slco1b2;Glrx;Uso1	P15105;P46935;P62077;P63037;P63330;P68254;Q3UIR3;Q7M6Y3;Q8VIJ6;Q91X44;Q99JY9;Q99K28;Q99PL5;Q9CWK8;Q9JJL3;Q9QUH0;Q9Z1Z0	17
BP	GO:1902533	positive regulation of intracellular signal transduction	8/68	56/1079	0.0203102	Rpl26;Rps7;Rap1a;Zc3hav1;Pxn;Sfpq;Trf;Glrx	P61255;P62082;P62835;Q3UPF5;Q8VI36;Q8VIJ6;Q921I1;Q9QUH0	8
BP	GO:0030516	regulation of axon extension	3/68	10/1079	0.0208729	Dbnl;Actr3;Rpl4	Q62418;Q99JY9;Q9D8E6	3
BP	GO:0032092	positive regulation of protein binding	3/68	10/1079	0.0208729	Ppp2ca;Dtx3l;Actr3	P63330;Q3UIR3;Q99JY9	3
BP	GO:0043112	receptor metabolic process	3/68	10/1079	0.0208729	Nedd4;Dtx3l;Picalm	P46935;Q3UIR3;Q7M6Y3	3
BP	GO:0061387	regulation of extent of cell growth	3/68	10/1079	0.0208729	Dbnl;Actr3;Rpl4	Q62418;Q99JY9;Q9D8E6	3
BP	GO:0016358	dendrite development	4/68	18/1079	0.0225542	Nedd4;Dbnl;Picalm;Actr3	P46935;Q62418;Q7M6Y3;Q99JY9	4
BP	GO:0043393	regulation of protein binding	4/68	18/1079	0.0225542	Ppp2ca;Dtx3l;Ttc36;Actr3	P63330;Q3UIR3;Q8VBW8;Q99JY9	4
BP	GO:0099177	regulation of trans-synaptic signaling	4/68	18/1079	0.0225542	Glul;Nedd4;Rap1a;Fabp5	P15105;P46935;P62835;Q05816	4
BP	GO:0007165	signal transduction	20/68	206/1079	0.022617	P4hb;Nedd4;Rpl26;Rps7;Rap1a;Dnaja1;Ppp2ca;Ywhaq;Fabp5;Dtx3l;Zc3hav1;Dbnl;Pxn;Sfpq;Trf;Kars;Glrx;Coro1b;Apip;Uso1	P09103;P46935;P61255;P62082;P62835;P63037;P63330;P68254;Q05816;Q3UIR3;Q3UPF5;Q62418;Q8VI36;Q8VIJ6;Q921I1;Q99MN1;Q9QUH0;Q9WUM3;Q9WVQ5;Q9Z1Z0	20
BP	GO:0008104	protein localization	19/68	193/1079	0.0231591	Glul;Scp2;Nedd4;Timm8b;Rap1a;Dnaja1;Ppp2ca;Ywhaq;Dtx3l;Picalm;Sfpq;Gckr;Actr3;Arfgap2;Rrbp1;Snx2;Glrx;Coro1b;Uso1	P15105;P32020;P46935;P62077;P62835;P63037;P63330;P68254;Q3UIR3;Q7M6Y3;Q8VIJ6;Q91X44;Q99JY9;Q99K28;Q99PL5;Q9CWK8;Q9QUH0;Q9WUM3;Q9Z1Z0	19
BP	GO:0007154	cell communication	22/68	234/1079	0.0233677	P4hb;Glul;Nedd4;Rpl26;Rps7;Rap1a;Dnaja1;Ppp2ca;Ywhaq;Fabp5;Dtx3l;Zc3hav1;Dbnl;Pxn;Sfpq;Trf;Kars;Glrx;Coro1b;Apip;Uso1;Pck1	P09103;P15105;P46935;P61255;P62082;P62835;P63037;P63330;P68254;Q05816;Q3UIR3;Q3UPF5;Q62418;Q8VI36;Q8VIJ6;Q921I1;Q99MN1;Q9QUH0;Q9WUM3;Q9WVQ5;Q9Z1Z0;Q9Z2V4	22
BP	GO:0045184	establishment of protein localization	16/68	154/1079	0.0238104	Glul;Nedd4;Timm8b;Dnaja1;Ppp2ca;Ywhaq;Dtx3l;Picalm;Sfpq;Gckr;Actr3;Arfgap2;Rrbp1;Snx2;Glrx;Uso1	P15105;P46935;P62077;P63037;P63330;P68254;Q3UIR3;Q7M6Y3;Q8VIJ6;Q91X44;Q99JY9;Q99K28;Q99PL5;Q9CWK8;Q9QUH0;Q9Z1Z0	16
BP	GO:0032989	cellular component morphogenesis	7/68	47/1079	0.0240067	Nedd4;Dbnl;Picalm;Actr3;Snx2;Rpl4;Coro1b	P46935;Q62418;Q7M6Y3;Q99JY9;Q9CWK8;Q9D8E6;Q9WUM3	7
BP	GO:0034330	cell junction organization	7/68	47/1079	0.0240067	Nedd4;Rap1a;Dbnl;Picalm;Pxn;Actr3;Plec	P46935;P62835;Q62418;Q7M6Y3;Q8VI36;Q99JY9;Q9QXS1	7
BP	GO:0051347	positive regulation of transferase activity	6/68	37/1079	0.0246296	Rap1a;Ppp2ca;Dtx3l;Pxn;Gckr;Trf	P62835;P63330;Q3UIR3;Q8VI36;Q91X44;Q921I1	6
BP	GO:1903827	regulation of cellular protein localization	8/68	58/1079	0.024749	Glul;Nedd4;Rap1a;Dnaja1;Ppp2ca;Dtx3l;Picalm;Actr3	P15105;P46935;P62835;P63037;P63330;Q3UIR3;Q7M6Y3;Q99JY9	8
BP	GO:0060341	regulation of cellular localization	9/68	70/1079	0.0267048	Glul;Scp2;Nedd4;Rap1a;Dnaja1;Ppp2ca;Dtx3l;Picalm;Actr3	P15105;P32020;P46935;P62835;P63037;P63330;Q3UIR3;Q7M6Y3;Q99JY9	9
BP	GO:0008206	bile acid metabolic process	3/68	11/1079	0.0274233	Scp2;Ces1d;Acaa1a	P32020;Q8VCT4;Q921H8	3
BP	GO:0048869	cellular developmental process	18/68	183/1079	0.0276136	P4hb;Nedd4;Rps7;Rap1a;Ppp2ca;Rmdn3;Tpd52;Dbnl;Picalm;Ttc36;Ces1d;Pxn;Trf;Actr3;Snx2;Rpl4;Coro1b;Pck1	P09103;P46935;P62082;P62835;P63330;Q3UJU9;Q62393;Q62418;Q7M6Y3;Q8VBW8;Q8VCT4;Q8VI36;Q921I1;Q99JY9;Q9CWK8;Q9D8E6;Q9WUM3;Q9Z2V4	18
BP	GO:0010975	regulation of neuron projection development	6/68	38/1079	0.0278222	Nedd4;Rap1a;Dbnl;Picalm;Actr3;Rpl4	P46935;P62835;Q62418;Q7M6Y3;Q99JY9;Q9D8E6	6
BP	GO:0071407	cellular response to organic cyclic compound	6/68	38/1079	0.0278222	Rap1a;Dnaja1;Zc3hav1;Ces1d;Glrx;Pck1	P62835;P63037;Q3UPF5;Q8VCT4;Q9QUH0;Q9Z2V4	6
BP	GO:0000904	cell morphogenesis involved in differentiation	7/68	49/1079	0.0296363	P4hb;Nedd4;Dbnl;Picalm;Pxn;Actr3;Rpl4	P09103;P46935;Q62418;Q7M6Y3;Q8VI36;Q99JY9;Q9D8E6	7
BP	GO:0048522	positive regulation of cellular process	28/68	325/1079	0.0298832	P4hb;Glul;Scp2;Rpl26;Rps7;Rap1a;Dnaja1;Ppp2ca;Fabp5;Dtx3l;Zc3hav1;Thrap3;Tpd52;Dbnl;Picalm;Pym1;Pxn;Sfpq;Gckr;Trf;Actr3;Kars;Ddah1;Rpl4;Crip2;Glrx;Coro1b;Pck1	P09103;P15105;P32020;P61255;P62082;P62835;P63037;P63330;Q05816;Q3UIR3;Q3UPF5;Q569Z6;Q62393;Q62418;Q7M6Y3;Q8CHP5;Q8VI36;Q8VIJ6;Q91X44;Q921I1;Q99JY9;Q99MN1;Q9CWS0;Q9D8E6;Q9DCT8;Q9QUH0;Q9WUM3;Q9Z2V4	28
BP	GO:1902531	regulation of intracellular signal transduction	11/68	95/1079	0.0300295	P4hb;Rpl26;Rps7;Rap1a;Dnaja1;Zc3hav1;Pxn;Sfpq;Trf;Glrx;Apip	P09103;P61255;P62082;P62835;P63037;Q3UPF5;Q8VI36;Q8VIJ6;Q921I1;Q9QUH0;Q9WVQ5	11
Reactome	R-MMU-199992	trans-Golgi Network Vesicle Budding	3/51	12/851	0.0303959	Tpd52;Picalm;Snx2	Q62393;Q7M6Y3;Q9CWK8	3
BP	GO:0051049	regulation of transport	13/68	120/1079	0.0307303	Glul;Scp2;Nedd4;Rap1a;Dnaja1;Ppp2ca;Ywhaq;Fabp5;Picalm;Ces1d;Trf;Actr3;Glrx	P15105;P32020;P46935;P62835;P63037;P63330;P68254;Q05816;Q7M6Y3;Q8VCT4;Q921I1;Q99JY9;Q9QUH0	13
BP	GO:0023052	signaling	21/68	226/1079	0.0307562	P4hb;Glul;Nedd4;Rpl26;Rps7;Rap1a;Dnaja1;Ppp2ca;Ywhaq;Fabp5;Dtx3l;Zc3hav1;Dbnl;Pxn;Sfpq;Trf;Kars;Glrx;Coro1b;Apip;Uso1	P09103;P15105;P46935;P61255;P62082;P62835;P63037;P63330;P68254;Q05816;Q3UIR3;Q3UPF5;Q62418;Q8VI36;Q8VIJ6;Q921I1;Q99MN1;Q9QUH0;Q9WUM3;Q9WVQ5;Q9Z1Z0	21
BP	GO:2001242	regulation of intrinsic apoptotic signaling pathway	5/68	29/1079	0.0311566	P4hb;Rpl26;Rps7;Dnaja1;Sfpq	P09103;P61255;P62082;P63037;Q8VIJ6	5
BP	GO:0006810	transport	25/68	283/1079	0.031677	Glul;Scp2;Nedd4;Timm8b;Rap1a;Dnaja1;Ppp2ca;Ywhaq;Fabp5;Dtx3l;Lasp1;Dbnl;Picalm;Ces1d;Hdlbp;Sfpq;Gckr;Trf;Actr3;Arfgap2;Rrbp1;Snx2;Slco1b2;Glrx;Uso1	P15105;P32020;P46935;P62077;P62835;P63037;P63330;P68254;Q05816;Q3UIR3;Q61792;Q62418;Q7M6Y3;Q8VCT4;Q8VDJ3;Q8VIJ6;Q91X44;Q921I1;Q99JY9;Q99K28;Q99PL5;Q9CWK8;Q9JJL3;Q9QUH0;Q9Z1Z0	25
BP	GO:0009889	regulation of biosynthetic process	20/68	213/1079	0.0318993	Scp2;Nedd4;Rplp1;Shmt1;Rpl26;Rap1a;Ppp2ca;Ywhaq;Fabp5;Dtx3l;Thrap3;Picalm;Pym1;Ces1d;Sfpq;Trf;Actr3;Kars;Ddah1;Pck1	P32020;P46935;P47955;P50431;P61255;P62835;P63330;P68254;Q05816;Q3UIR3;Q569Z6;Q7M6Y3;Q8CHP5;Q8VCT4;Q8VIJ6;Q921I1;Q99JY9;Q99MN1;Q9CWS0;Q9Z2V4	20
BP	GO:0033500	carbohydrate homeostasis	4/68	20/1079	0.0324618	Ppp2ca;Fabp5;Gckr;Pck1	P63330;Q05816;Q91X44;Q9Z2V4	4
BP	GO:0042593	glucose homeostasis	4/68	20/1079	0.0324618	Ppp2ca;Fabp5;Gckr;Pck1	P63330;Q05816;Q91X44;Q9Z2V4	4
BP	GO:0060560	developmental growth involved in morphogenesis	4/68	20/1079	0.0324618	Dbnl;Picalm;Actr3;Rpl4	Q62418;Q7M6Y3;Q99JY9;Q9D8E6	4
BP	GO:0031326	regulation of cellular biosynthetic process	19/68	200/1079	0.0329339	Scp2;Nedd4;Rplp1;Shmt1;Rpl26;Ppp2ca;Ywhaq;Fabp5;Dtx3l;Thrap3;Picalm;Pym1;Ces1d;Sfpq;Trf;Actr3;Kars;Ddah1;Pck1	P32020;P46935;P47955;P50431;P61255;P63330;P68254;Q05816;Q3UIR3;Q569Z6;Q7M6Y3;Q8CHP5;Q8VCT4;Q8VIJ6;Q921I1;Q99JY9;Q99MN1;Q9CWS0;Q9Z2V4	19
CC	GO:0005925	focal adhesion	4/69	20/1090	0.0329522	Lasp1;Lpp;Pxn;Plec	Q61792;Q8BFW7;Q8VI36;Q9QXS1	4
BP	GO:0000209	protein polyubiquitination	3/68	12/1079	0.034942	Nedd4;Dtx3l;Ttc36	P46935;Q3UIR3;Q8VBW8	3
BP	GO:0001678	cellular glucose homeostasis	3/68	12/1079	0.034942	Ppp2ca;Gckr;Pck1	P63330;Q91X44;Q9Z2V4	3
BP	GO:0019751	polyol metabolic process	3/68	12/1079	0.034942	Scp2;Galk1;Pck1	P32020;Q9R0N0;Q9Z2V4	3
BP	GO:0051648	vesicle localization	3/68	12/1079	0.034942	Picalm;Arfgap2;Uso1	Q7M6Y3;Q99K28;Q9Z1Z0	3
BP	GO:0071363	cellular response to growth factor stimulus	5/68	30/1079	0.0356011	Nedd4;Rap1a;Pxn;Actr3;Coro1b	P46935;P62835;Q8VI36;Q99JY9;Q9WUM3	5
BP	GO:0045595	regulation of cell differentiation	9/68	74/1079	0.0369766	P4hb;Rap1a;Ppp2ca;Dbnl;Picalm;Trf;Actr3;Rpl4;Pck1	P09103;P62835;P63330;Q62418;Q7M6Y3;Q921I1;Q99JY9;Q9D8E6;Q9Z2V4	9
Reactome	R-MMU-5357801	Programmed Cell Death	4/51	22/851	0.037498	Ywhaq;Dbnl;Plec;Apip	P68254;Q62418;Q9QXS1;Q9WVQ5	4
BP	GO:0007264	small GTPase mediated signal transduction	4/68	21/1079	0.0382373	Rap1a;Ywhaq;Dbnl;Uso1	P62835;P68254;Q62418;Q9Z1Z0	4
BP	GO:0045860	positive regulation of protein kinase activity	4/68	21/1079	0.0382373	Rap1a;Ppp2ca;Pxn;Trf	P62835;P63330;Q8VI36;Q921I1	4
BP	GO:0070371	ERK1 and ERK2 cascade	4/68	21/1079	0.0382373	Rap1a;Trf;Kars;Apip	P62835;Q921I1;Q99MN1;Q9WVQ5	4
BP	GO:0051234	establishment of localization	25/68	288/1079	0.0389179	Glul;Scp2;Nedd4;Timm8b;Rap1a;Dnaja1;Ppp2ca;Ywhaq;Fabp5;Dtx3l;Lasp1;Dbnl;Picalm;Ces1d;Hdlbp;Sfpq;Gckr;Trf;Actr3;Arfgap2;Rrbp1;Snx2;Slco1b2;Glrx;Uso1	P15105;P32020;P46935;P62077;P62835;P63037;P63330;P68254;Q05816;Q3UIR3;Q61792;Q62418;Q7M6Y3;Q8VCT4;Q8VDJ3;Q8VIJ6;Q91X44;Q921I1;Q99JY9;Q99K28;Q99PL5;Q9CWK8;Q9JJL3;Q9QUH0;Q9Z1Z0	25
BP	GO:0035239	tube morphogenesis	6/68	41/1079	0.0390168	Glul;Nedd4;Rps7;Rap1a;Pxn;Ddah1	P15105;P46935;P62082;P62835;Q8VI36;Q9CWS0	6
BP	GO:0031344	regulation of cell projection organization	7/68	52/1079	0.0396697	Nedd4;Rap1a;Dbnl;Picalm;Actr3;Rpl4;Coro1b	P46935;P62835;Q62418;Q7M6Y3;Q99JY9;Q9D8E6;Q9WUM3	7
BP	GO:0051223	regulation of protein transport	7/68	52/1079	0.0396697	Glul;Nedd4;Dnaja1;Ppp2ca;Picalm;Actr3;Glrx	P15105;P46935;P63037;P63330;Q7M6Y3;Q99JY9;Q9QUH0	7
BP	GO:0090087	regulation of peptide transport	7/68	52/1079	0.0396697	Glul;Nedd4;Dnaja1;Ppp2ca;Picalm;Actr3;Glrx	P15105;P46935;P63037;P63330;Q7M6Y3;Q99JY9;Q9QUH0	7
BP	GO:0120035	regulation of plasma membrane bounded cell projection organization	7/68	52/1079	0.0396697	Nedd4;Rap1a;Dbnl;Picalm;Actr3;Rpl4;Coro1b	P46935;P62835;Q62418;Q7M6Y3;Q99JY9;Q9D8E6;Q9WUM3	7
BP	GO:0043408	regulation of MAPK cascade	5/68	31/1079	0.0404213	Rap1a;Dnaja1;Pxn;Trf;Apip	P62835;P63037;Q8VI36;Q921I1;Q9WVQ5	5
BP	GO:0070848	response to growth factor	5/68	31/1079	0.0404213	Nedd4;Rap1a;Pxn;Actr3;Coro1b	P46935;P62835;Q8VI36;Q99JY9;Q9WUM3	5
MF	GO:0048027	mRNA 5'-UTR binding	3/68	13/1097	0.0416265	Shmt1;Rpl26;Rps7	P50431;P61255;P62082	3
MF	GO:0043177	organic acid binding	4/68	22/1097	0.0423152	Glul;Scp2;Shmt1;Fabp5	P15105;P32020;P50431;Q05816	4
MF	GO:0008092	cytoskeletal protein binding	11/68	102/1097	0.0430766	P4hb;Tbca;Ppp2ca;Rmdn3;Lasp1;Dbnl;Picalm;Pxn;Actr3;Plec;Coro1b	P09103;P48428;P63330;Q3UJU9;Q61792;Q62418;Q7M6Y3;Q8VI36;Q99JY9;Q9QXS1;Q9WUM3	11
BP	GO:0010770	positive regulation of cell morphogenesis involved in differentiation	3/68	13/1079	0.0434149	P4hb;Dbnl;Actr3	P09103;Q62418;Q99JY9	3
BP	GO:0032412	regulation of ion transmembrane transporter activity	3/68	13/1079	0.0434149	Nedd4;Ppp2ca;Glrx	P46935;P63330;Q9QUH0	3
BP	GO:0048639	positive regulation of developmental growth	3/68	13/1079	0.0434149	Dbnl;Picalm;Rpl4	Q62418;Q7M6Y3;Q9D8E6	3
BP	GO:1904375	regulation of protein localization to cell periphery	3/68	13/1079	0.0434149	Rap1a;Picalm;Actr3	P62835;Q7M6Y3;Q99JY9	3
BP	GO:2001244	positive regulation of intrinsic apoptotic signaling pathway	3/68	13/1079	0.0434149	Rpl26;Rps7;Sfpq	P61255;P62082;Q8VIJ6	3
BP	GO:0072329	monocarboxylic acid catabolic process	7/68	53/1079	0.043459	Scp2;Ldhd;Ces1d;Acaa1a;Decr1;Hao1;Pck1	P32020;Q7TNG8;Q8VCT4;Q921H8;Q9CQ62;Q9WU19;Q9Z2V4	7
CC	GO:0043679	axon terminus	3/69	13/1090	0.0439238	Glul;Rpl26;Ppp2ca	P15105;P61255;P63330	3
CC	GO:0044306	neuron projection terminus	3/69	13/1090	0.0439238	Glul;Rpl26;Ppp2ca	P15105;P61255;P63330	3
MF	GO:0005102	signaling receptor binding	10/68	90/1097	0.0445654	P4hb;Scp2;Nedd4;Dnaja1;Ppp2ca;Thrap3;Picalm;Pxn;Trf;Snx2	P09103;P32020;P46935;P63037;P63330;Q569Z6;Q7M6Y3;Q8VI36;Q921I1;Q9CWK8	10
BP	GO:0006898	receptor-mediated endocytosis	4/68	22/1079	0.0445678	Nedd4;Dbnl;Picalm;Trf	P46935;Q62418;Q7M6Y3;Q921I1	4
BP	GO:0048588	developmental cell growth	4/68	22/1079	0.0445678	Dbnl;Picalm;Actr3;Rpl4	Q62418;Q7M6Y3;Q99JY9;Q9D8E6	4
BP	GO:0050803	regulation of synapse structure or activity	4/68	22/1079	0.0445678	Nedd4;Dbnl;Picalm;Actr3	P46935;Q62418;Q7M6Y3;Q99JY9	4
BP	GO:0050807	regulation of synapse organization	4/68	22/1079	0.0445678	Nedd4;Dbnl;Picalm;Actr3	P46935;Q62418;Q7M6Y3;Q99JY9	4
BP	GO:0099536	synaptic signaling	4/68	22/1079	0.0445678	Glul;Nedd4;Rap1a;Fabp5	P15105;P46935;P62835;Q05816	4
BP	GO:0099537	trans-synaptic signaling	4/68	22/1079	0.0445678	Glul;Nedd4;Rap1a;Fabp5	P15105;P46935;P62835;Q05816	4
BP	GO:0034613	cellular protein localization	15/68	153/1079	0.0460217	Glul;Scp2;Nedd4;Rap1a;Dnaja1;Ppp2ca;Ywhaq;Dtx3l;Picalm;Sfpq;Gckr;Actr3;Snx2;Coro1b;Uso1	P15105;P32020;P46935;P62835;P63037;P63330;P68254;Q3UIR3;Q7M6Y3;Q8VIJ6;Q91X44;Q99JY9;Q9CWK8;Q9WUM3;Q9Z1Z0	15
CC	GO:0045202	synapse	15/69	153/1090	0.0478358	Glul;Nedd4;Rpl26;Rps7;Rps23;Rap1a;Ppp2ca;Ywhaq;Rpl19;Fabp5;Tpd52;Dbnl;Picalm;Actr3;Rpl4	P15105;P46935;P61255;P62082;P62267;P62835;P63330;P68254;P84099;Q05816;Q62393;Q62418;Q7M6Y3;Q99JY9;Q9D8E6	15
BP	GO:0070727	cellular macromolecule localization	15/68	154/1079	0.0484186	Glul;Scp2;Nedd4;Rap1a;Dnaja1;Ppp2ca;Ywhaq;Dtx3l;Picalm;Sfpq;Gckr;Actr3;Snx2;Coro1b;Uso1	P15105;P32020;P46935;P62835;P63037;P63330;P68254;Q3UIR3;Q7M6Y3;Q8VIJ6;Q91X44;Q99JY9;Q9CWK8;Q9WUM3;Q9Z1Z0	15
BP	GO:0009891	positive regulation of biosynthetic process	12/68	115/1079	0.0487712	Scp2;Rpl26;Dtx3l;Thrap3;Picalm;Pym1;Sfpq;Trf;Actr3;Kars;Ddah1;Pck1	P32020;P61255;Q3UIR3;Q569Z6;Q7M6Y3;Q8CHP5;Q8VIJ6;Q921I1;Q99JY9;Q99MN1;Q9CWS0;Q9Z2V4	12
BP	GO:0048584	positive regulation of response to stimulus	12/68	115/1079	0.0487712	Rpl26;Rps7;Rap1a;Fabp5;Dtx3l;Zc3hav1;Pxn;Sfpq;Trf;Kars;Glrx;Pck1	P61255;P62082;P62835;Q05816;Q3UIR3;Q3UPF5;Q8VI36;Q8VIJ6;Q921I1;Q99MN1;Q9QUH0;Q9Z2V4	12
BP	GO:0051338	regulation of transferase activity	8/68	66/1079	0.0493522	Rps7;Rap1a;Dnaja1;Ppp2ca;Dtx3l;Pxn;Gckr;Trf	P62082;P62835;P63037;P63330;Q3UIR3;Q8VI36;Q91X44;Q921I1	8

## Sheet: Hjv IDD - wt HID (down)
from	ID	Description	GeneRatio	BgRatio	pvalue	Genes	Proteins	Count
BP	GO:0043436	oxoacid metabolic process	30/46	296/1079	4.95349e-08	Agmat;Agxt;Ugdh;Papss2;Idh1;Adh1;Ldha;Otc;Ass1;Mif;Hal;Gck;Abat;Gclc;Gcdh;Cyp2c29;Acsf2;Baat;Qprt;Aass;Hibadh;Glo1;Gars;Aacs;Pipox;Csad;Ehhadh;Ivd;Fbp1;Gnmt	A2AS89;O35423;O70475;O88428;O88844;P00329;P06151;P11725;P16460;P34884;P35492;P52792;P61922;P97494;Q60759;Q64458;Q8VCW8;Q91X34;Q91X91;Q99K67;Q99L13;Q9CPU0;Q9CZD3;Q9D2R0;Q9D826;Q9DBE0;Q9DBM2;Q9JHI5;Q9QXD6;Q9QXF8	30
BP	GO:0006082	organic acid metabolic process	30/46	305/1079	1.06752e-07	Agmat;Agxt;Ugdh;Papss2;Idh1;Adh1;Ldha;Otc;Ass1;Mif;Hal;Gck;Abat;Gclc;Gcdh;Cyp2c29;Acsf2;Baat;Qprt;Aass;Hibadh;Glo1;Gars;Aacs;Pipox;Csad;Ehhadh;Ivd;Fbp1;Gnmt	A2AS89;O35423;O70475;O88428;O88844;P00329;P06151;P11725;P16460;P34884;P35492;P52792;P61922;P97494;Q60759;Q64458;Q8VCW8;Q91X34;Q91X91;Q99K67;Q99L13;Q9CPU0;Q9CZD3;Q9D2R0;Q9D826;Q9DBE0;Q9DBM2;Q9JHI5;Q9QXD6;Q9QXF8	30
BP	GO:0019752	carboxylic acid metabolic process	29/46	292/1079	1.84172e-07	Agmat;Agxt;Ugdh;Idh1;Adh1;Ldha;Otc;Ass1;Mif;Hal;Gck;Abat;Gclc;Gcdh;Cyp2c29;Acsf2;Baat;Qprt;Aass;Hibadh;Glo1;Gars;Aacs;Pipox;Csad;Ehhadh;Ivd;Fbp1;Gnmt	A2AS89;O35423;O70475;O88844;P00329;P06151;P11725;P16460;P34884;P35492;P52792;P61922;P97494;Q60759;Q64458;Q8VCW8;Q91X34;Q91X91;Q99K67;Q99L13;Q9CPU0;Q9CZD3;Q9D2R0;Q9D826;Q9DBE0;Q9DBM2;Q9JHI5;Q9QXD6;Q9QXF8	29
BP	GO:0006790	sulfur compound metabolic process	15/46	92/1079	1.71689e-06	Agxt;Ugdh;Papss2;Idh1;Gstm1;Hmgcs2;Gclc;Gcdh;Baat;Glo1;Pipox;Csad;Ehhadh;Gnmt;Sqor	O35423;O70475;O88428;O88844;P10649;P54869;P97494;Q60759;Q91X34;Q9CPU0;Q9D826;Q9DBE0;Q9DBM2;Q9QXF8;Q9R112	15
BP	GO:0044281	small molecule metabolic process	31/46	399/1079	1.85697e-05	Agmat;Agxt;Ugdh;Papss2;Idh1;Adh1;Ldha;Otc;Ass1;Mif;Hal;Gck;Hmgcs2;Abat;Gclc;Gcdh;Cyp2c29;Acsf2;Baat;Qprt;Aass;Hibadh;Glo1;Gars;Aacs;Pipox;Csad;Ehhadh;Ivd;Fbp1;Gnmt	A2AS89;O35423;O70475;O88428;O88844;P00329;P06151;P11725;P16460;P34884;P35492;P52792;P54869;P61922;P97494;Q60759;Q64458;Q8VCW8;Q91X34;Q91X91;Q99K67;Q99L13;Q9CPU0;Q9CZD3;Q9D2R0;Q9D826;Q9DBE0;Q9DBM2;Q9JHI5;Q9QXD6;Q9QXF8	31
BP	GO:0006520	cellular amino acid metabolic process	15/46	113/1079	2.54502e-05	Agmat;Agxt;Otc;Ass1;Hal;Abat;Gclc;Baat;Aass;Hibadh;Gars;Pipox;Csad;Ivd;Gnmt	A2AS89;O35423;P11725;P16460;P35492;P61922;P97494;Q91X34;Q99K67;Q99L13;Q9CZD3;Q9D826;Q9DBE0;Q9JHI5;Q9QXF8	15
Reactome	R-MMU-1430728	Metabolism	34/41	443/851	2.57018e-05	Agmat;Agxt;Ugdh;Papss2;Idh1;Adh1;Ldha;Gstm1;Otc;Ass1;Hal;Gck;Hmgcs2;Idi1;Gclc;Gchfr;Gcdh;Cyp2c29;Cyp3a11;Hsd17b13;Acsf2;Baat;Qprt;Aass;Hibadh;Mccc1;Glo1;Aacs;Pipox;Ehhadh;Ivd;Fbp1;Gnmt;Sqor	A2AS89;O35423;O70475;O88428;O88844;P00329;P06151;P10649;P11725;P16460;P35492;P52792;P54869;P58044;P97494;P99025;Q60759;Q64458;Q64459;Q8VCR2;Q8VCW8;Q91X34;Q91X91;Q99K67;Q99L13;Q99MR8;Q9CPU0;Q9D2R0;Q9D826;Q9DBM2;Q9JHI5;Q9QXD6;Q9QXF8;Q9R112	34
BP	GO:0009063	cellular amino acid catabolic process	9/46	47/1079	8.45042e-05	Agxt;Otc;Hal;Abat;Aass;Hibadh;Pipox;Csad;Ivd	O35423;P11725;P35492;P61922;Q99K67;Q99L13;Q9D826;Q9DBE0;Q9JHI5	9
BP	GO:0009056	catabolic process	27/46	346/1079	0.00012877	Rnaset2b;Agxt;Idh1;Adh1;Ldha;Gstm1;Otc;Prdx3;Mif;Hal;Prdx1;Gck;Abat;Gclc;Gcdh;Ces1e;Cyp2c29;Qprt;Aass;Hibadh;Glo1;Pipox;Csad;Ehhadh;Ivd;Clpx;Fbp1	C0HKG6;O35423;O88844;P00329;P06151;P10649;P11725;P20108;P34884;P35492;P35700;P52792;P61922;P97494;Q60759;Q64176;Q64458;Q91X91;Q99K67;Q99L13;Q9CPU0;Q9D826;Q9DBE0;Q9DBM2;Q9JHI5;Q9JHS4;Q9QXD6	27
BP	GO:0044282	small molecule catabolic process	15/46	134/1079	0.000204192	Agxt;Adh1;Ldha;Otc;Hal;Abat;Gcdh;Qprt;Aass;Hibadh;Glo1;Pipox;Csad;Ehhadh;Ivd	O35423;P00329;P06151;P11725;P35492;P61922;Q60759;Q91X91;Q99K67;Q99L13;Q9CPU0;Q9D826;Q9DBE0;Q9DBM2;Q9JHI5	15
BP	GO:0046395	carboxylic acid catabolic process	12/46	100/1079	0.000558344	Agxt;Otc;Hal;Abat;Gcdh;Qprt;Aass;Hibadh;Pipox;Csad;Ehhadh;Ivd	O35423;P11725;P35492;P61922;Q60759;Q91X91;Q99K67;Q99L13;Q9D826;Q9DBE0;Q9DBM2;Q9JHI5	12
MF	GO:0016616	oxidoreductase activity, acting on the CH-OH group of donors, NAD or NADP as acceptor	8/49	47/1097	0.000734978	Ugdh;Idh1;Adh1;Ldha;Akr1c13;Hsd17b13;Hibadh;Ehhadh	O70475;O88844;P00329;P06151;Q8VC28;Q8VCR2;Q99L13;Q9DBM2	8
BP	GO:0016054	organic acid catabolic process	12/46	104/1079	0.000809486	Agxt;Otc;Hal;Abat;Gcdh;Qprt;Aass;Hibadh;Pipox;Csad;Ehhadh;Ivd	O35423;P11725;P35492;P61922;Q60759;Q91X91;Q99K67;Q99L13;Q9D826;Q9DBE0;Q9DBM2;Q9JHI5	12
BP	GO:0044283	small molecule biosynthetic process	14/46	135/1079	0.000816523	Agxt;Ugdh;Ldha;Otc;Ass1;Mif;Gck;Hmgcs2;Abat;Baat;Aass;Csad;Fbp1;Gnmt	O35423;O70475;P06151;P11725;P16460;P34884;P52792;P54869;P61922;Q91X34;Q99K67;Q9DBE0;Q9QXD6;Q9QXF8	14
BP	GO:0032787	monocarboxylic acid metabolic process	16/46	171/1079	0.00100077	Agxt;Idh1;Adh1;Ldha;Mif;Gck;Abat;Gcdh;Cyp2c29;Acsf2;Baat;Glo1;Aacs;Ehhadh;Ivd;Fbp1	O35423;O88844;P00329;P06151;P34884;P52792;P61922;Q60759;Q64458;Q8VCW8;Q91X34;Q9CPU0;Q9D2R0;Q9DBM2;Q9JHI5;Q9QXD6	16
MF	GO:0016597	amino acid binding	6/49	28/1097	0.00103579	Agxt;Otc;Ass1;Gclc;Gchfr;Gnmt	O35423;P11725;P16460;P97494;P99025;Q9QXF8	6
BP	GO:1901575	organic substance catabolic process	23/46	303/1079	0.00106064	Rnaset2b;Agxt;Idh1;Adh1;Ldha;Otc;Mif;Hal;Gck;Abat;Gclc;Gcdh;Ces1e;Qprt;Aass;Hibadh;Glo1;Pipox;Csad;Ehhadh;Ivd;Clpx;Fbp1	C0HKG6;O35423;O88844;P00329;P06151;P11725;P34884;P35492;P52792;P61922;P97494;Q60759;Q64176;Q91X91;Q99K67;Q99L13;Q9CPU0;Q9D826;Q9DBE0;Q9DBM2;Q9JHI5;Q9JHS4;Q9QXD6	23
BP	GO:0044248	cellular catabolic process	23/46	304/1079	0.00111613	Rnaset2b;Agxt;Idh1;Gstm1;Otc;Prdx3;Mif;Hal;Prdx1;Gck;Abat;Gclc;Gcdh;Cyp2c29;Qprt;Aass;Hibadh;Glo1;Pipox;Csad;Ehhadh;Ivd;Clpx	C0HKG6;O35423;O88844;P10649;P11725;P20108;P34884;P35492;P35700;P52792;P61922;P97494;Q60759;Q64458;Q91X91;Q99K67;Q99L13;Q9CPU0;Q9D826;Q9DBE0;Q9DBM2;Q9JHI5;Q9JHS4	23
BP	GO:1901605	alpha-amino acid metabolic process	10/46	80/1079	0.00129017	Agmat;Agxt;Otc;Ass1;Gclc;Baat;Aass;Pipox;Csad;Gnmt	A2AS89;O35423;P11725;P16460;P97494;Q91X34;Q99K67;Q9D826;Q9DBE0;Q9QXF8	10
MF	GO:0016614	oxidoreductase activity, acting on CH-OH group of donors	8/49	52/1097	0.00148028	Ugdh;Idh1;Adh1;Ldha;Akr1c13;Hsd17b13;Hibadh;Ehhadh	O70475;O88844;P00329;P06151;Q8VC28;Q8VCR2;Q99L13;Q9DBM2	8
BP	GO:0016053	organic acid biosynthetic process	10/46	82/1079	0.00157145	Agxt;Ugdh;Ldha;Otc;Ass1;Mif;Abat;Baat;Aass;Csad	O35423;O70475;P06151;P11725;P16460;P34884;P61922;Q91X34;Q99K67;Q9DBE0	10
Reactome	R-MMU-71291	Metabolism of amino acids and derivatives	13/41	117/851	0.00193806	Agmat;Agxt;Otc;Ass1;Hal;Gcdh;Aass;Hibadh;Mccc1;Pipox;Ivd;Gnmt;Sqor	A2AS89;O35423;P11725;P16460;P35492;Q60759;Q99K67;Q99L13;Q99MR8;Q9D826;Q9JHI5;Q9QXF8;Q9R112	13
BP	GO:0006629	lipid metabolic process	16/46	183/1079	0.00215407	Idh1;Adh1;Mif;Hmgcs2;Idi1;Gcdh;Ces1e;Cyp2c29;Cyp3a11;Akr1c13;Hsd17b13;Acsf2;Baat;Aacs;Ehhadh;Ivd	O88844;P00329;P34884;P54869;P58044;Q60759;Q64176;Q64458;Q64459;Q8VC28;Q8VCR2;Q8VCW8;Q91X34;Q9D2R0;Q9DBM2;Q9JHI5	16
BP	GO:0006575	cellular modified amino acid metabolic process	7/46	46/1079	0.00243374	Idh1;Gstm1;Ass1;Gclc;Glo1;Pipox;Gnmt	O88844;P10649;P16460;P97494;Q9CPU0;Q9D826;Q9QXF8	7
BP	GO:0008652	cellular amino acid biosynthetic process	5/46	25/1079	0.00316328	Agxt;Otc;Ass1;Abat;Aass	O35423;P11725;P16460;P61922;Q99K67	5
BP	GO:0033993	response to lipid	7/46	49/1079	0.0035416	Agxt;Idh1;Adh1;Ass1;Prdx3;Mif;Aacs	O35423;O88844;P00329;P16460;P20108;P34884;Q9D2R0	7
BP	GO:0046394	carboxylic acid biosynthetic process	9/46	78/1079	0.00414122	Agxt;Ugdh;Ldha;Otc;Ass1;Mif;Abat;Baat;Aass	O35423;O70475;P06151;P11725;P16460;P34884;P61922;Q91X34;Q99K67	9
BP	GO:0055086	nucleobase-containing small molecule metabolic process	13/46	142/1079	0.00429683	Ugdh;Papss2;Mif;Gck;Hmgcs2;Gcdh;Baat;Qprt;Gars;Pipox;Ehhadh;Fbp1;Gnmt	O70475;O88428;P34884;P52792;P54869;Q60759;Q91X34;Q91X91;Q9CZD3;Q9D826;Q9DBM2;Q9QXD6;Q9QXF8	13
BP	GO:0000096	sulfur amino acid metabolic process	4/46	17/1079	0.00458355	Agxt;Gclc;Csad;Gnmt	O35423;P97494;Q9DBE0;Q9QXF8	4
BP	GO:0009066	aspartate family amino acid metabolic process	4/46	17/1079	0.00458355	Ass1;Aass;Pipox;Gnmt	P16460;Q99K67;Q9D826;Q9QXF8	4
BP	GO:0044272	sulfur compound biosynthetic process	5/46	28/1079	0.0053132	Ugdh;Papss2;Gclc;Gcdh;Csad	O70475;O88428;P97494;Q60759;Q9DBE0	5
Reactome	R-MMU-9609507	Protein localization	6/41	36/851	0.00569578	Agxt;Idh1;Otc;Baat;Pipox;Ehhadh	O35423;O88844;P11725;Q91X34;Q9D826;Q9DBM2	6
CC	GO:0005777	peroxisome	7/49	51/1090	0.00608185	Agxt;Idh1;Prdx1;Idi1;Baat;Pipox;Ehhadh	O35423;O88844;P35700;P58044;Q91X34;Q9D826;Q9DBM2	7
CC	GO:0042579	microbody	7/49	51/1090	0.00608185	Agxt;Idh1;Prdx1;Idi1;Baat;Pipox;Ehhadh	O35423;O88844;P35700;P58044;Q91X34;Q9D826;Q9DBM2	7
Reactome	R-MMU-9033241	Peroxisomal protein import	5/41	26/851	0.0062888	Agxt;Idh1;Baat;Pipox;Ehhadh	O35423;O88844;Q91X34;Q9D826;Q9DBM2	5
BP	GO:0005975	carbohydrate metabolic process	9/46	83/1079	0.00634078	Ugdh;Idh1;Ldha;Mif;Gck;Gclc;Glo1;Fbp1;Gnmt	O70475;O88844;P06151;P34884;P52792;P97494;Q9CPU0;Q9QXD6;Q9QXF8	9
MF	GO:0016491	oxidoreductase activity	17/49	212/1097	0.00699198	Ugdh;Idh1;Adh1;Ldha;Prdx3;Prdx1;Gcdh;Cyp2c29;Cyp3a11;Akr1c13;Hsd17b13;Aass;Hibadh;Pipox;Ehhadh;Ivd;Sqor	O70475;O88844;P00329;P06151;P20108;P35700;Q60759;Q64458;Q64459;Q8VC28;Q8VCR2;Q99K67;Q99L13;Q9D826;Q9DBM2;Q9JHI5;Q9R112	17
BP	GO:0032024	positive regulation of insulin secretion	3/46	10/1079	0.00705701	Gck;Abat;Aacs	P52792;P61922;Q9D2R0	3
BP	GO:0048545	response to steroid hormone	4/46	20/1079	0.00849058	Agxt;Idh1;Adh1;Ass1	O35423;O88844;P00329;P16460	4
BP	GO:0009058	biosynthetic process	29/46	484/1079	0.0086659	Agmat;Agxt;Ugdh;Papss2;Idh1;Adh1;Ldha;Otc;Ass1;Prdx3;Mif;Gck;Hmgcs2;Idi1;Abat;Gclc;Gchfr;Gcdh;Caprin1;Hsd17b13;Baat;Qprt;Aass;Glo1;Pbld2;Gars;Csad;Fbp1;Gnmt	A2AS89;O35423;O70475;O88428;O88844;P00329;P06151;P11725;P16460;P20108;P34884;P52792;P54869;P58044;P61922;P97494;P99025;Q60759;Q60865;Q8VCR2;Q91X34;Q91X91;Q99K67;Q9CPU0;Q9CXN7;Q9CZD3;Q9DBE0;Q9QXD6;Q9QXF8	29
BP	GO:0006140	regulation of nucleotide metabolic process	3/46	11/1079	0.00941537	Mif;Gck;Fbp1	P34884;P52792;Q9QXD6	3
BP	GO:0045471	response to ethanol	3/46	11/1079	0.00941537	Adh1;Abat;Aacs	P00329;P61922;Q9D2R0	3
BP	GO:1900542	regulation of purine nucleotide metabolic process	3/46	11/1079	0.00941537	Mif;Gck;Fbp1	P34884;P52792;Q9QXD6	3
BP	GO:0033865	nucleoside bisphosphate metabolic process	6/46	45/1079	0.00993653	Papss2;Hmgcs2;Gcdh;Baat;Pipox;Ehhadh	O88428;P54869;Q60759;Q91X34;Q9D826;Q9DBM2	6
BP	GO:0033875	ribonucleoside bisphosphate metabolic process	6/46	45/1079	0.00993653	Papss2;Hmgcs2;Gcdh;Baat;Pipox;Ehhadh	O88428;P54869;Q60759;Q91X34;Q9D826;Q9DBM2	6
BP	GO:0034032	purine nucleoside bisphosphate metabolic process	6/46	45/1079	0.00993653	Papss2;Hmgcs2;Gcdh;Baat;Pipox;Ehhadh	O88428;P54869;Q60759;Q91X34;Q9D826;Q9DBM2	6
CC	GO:0005739	mitochondrion	25/49	376/1090	0.0109812	Agmat;Agxt;Idh1;Adh1;Ldha;Otc;Ass1;Prdx3;Prdx1;Gck;Hmgcs2;Idi1;Abat;Gcdh;Acsf2;Aass;Hibadh;Mccc1;Gars;Rpl34;Ehhadh;Keg1;Ivd;Clpx;Sqor	A2AS89;O35423;O88844;P00329;P06151;P11725;P16460;P20108;P35700;P52792;P54869;P58044;P61922;Q60759;Q8VCW8;Q99K67;Q99L13;Q99MR8;Q9CZD3;Q9D1R9;Q9DBM2;Q9DCY0;Q9JHI5;Q9JHS4;Q9R112	25
BP	GO:0008654	phospholipid biosynthetic process	3/46	12/1079	0.0121818	Idh1;Hmgcs2;Idi1	O88844;P54869;P58044	3
BP	GO:0043470	regulation of carbohydrate catabolic process	3/46	12/1079	0.0121818	Mif;Gck;Fbp1	P34884;P52792;Q9QXD6	3
BP	GO:0050796	regulation of insulin secretion	3/46	12/1079	0.0121818	Gck;Abat;Aacs	P52792;P61922;Q9D2R0	3
BP	GO:0090277	positive regulation of peptide hormone secretion	3/46	12/1079	0.0121818	Gck;Abat;Aacs	P52792;P61922;Q9D2R0	3
BP	GO:0019637	organophosphate metabolic process	13/46	161/1079	0.0128074	Papss2;Idh1;Mif;Gck;Hmgcs2;Idi1;Gcdh;Baat;Qprt;Gars;Pipox;Ehhadh;Fbp1	O88428;O88844;P34884;P52792;P54869;P58044;Q60759;Q91X34;Q91X91;Q9CZD3;Q9D826;Q9DBM2;Q9QXD6	13
BP	GO:0014070	response to organic cyclic compound	7/46	62/1079	0.0132629	Agxt;Idh1;Adh1;Ass1;Idi1;Abat;Aacs	O35423;O88844;P00329;P16460;P58044;P61922;Q9D2R0	7
BP	GO:0042493	response to drug	5/46	35/1079	0.0140181	Gstm1;Abat;Cyp2c29;Aacs;Fbp1	P10649;P61922;Q64458;Q9D2R0;Q9QXD6	5
BP	GO:0006109	regulation of carbohydrate metabolic process	4/46	23/1079	0.0141238	Mif;Gck;Fbp1;Gnmt	P34884;P52792;Q9QXD6;Q9QXF8	4
BP	GO:0006749	glutathione metabolic process	4/46	23/1079	0.0141238	Idh1;Gstm1;Gclc;Glo1	O88844;P10649;P97494;Q9CPU0	4
BP	GO:0009069	serine family amino acid metabolic process	4/46	23/1079	0.0141238	Agxt;Gclc;Baat;Csad	O35423;P97494;Q91X34;Q9DBE0	4
BP	GO:0006753	nucleoside phosphate metabolic process	11/46	128/1079	0.0146555	Papss2;Mif;Gck;Hmgcs2;Gcdh;Baat;Qprt;Gars;Pipox;Ehhadh;Fbp1	O88428;P34884;P52792;P54869;Q60759;Q91X34;Q91X91;Q9CZD3;Q9D826;Q9DBM2;Q9QXD6	11
BP	GO:0009117	nucleotide metabolic process	11/46	128/1079	0.0146555	Papss2;Mif;Gck;Hmgcs2;Gcdh;Baat;Qprt;Gars;Pipox;Ehhadh;Fbp1	O88428;P34884;P52792;P54869;Q60759;Q91X34;Q91X91;Q9CZD3;Q9D826;Q9DBM2;Q9QXD6	11
BP	GO:0044255	cellular lipid metabolic process	12/46	146/1079	0.0149734	Idh1;Adh1;Mif;Hmgcs2;Idi1;Gcdh;Cyp2c29;Acsf2;Baat;Aacs;Ehhadh;Ivd	O88844;P00329;P34884;P54869;P58044;Q60759;Q64458;Q8VCW8;Q91X34;Q9D2R0;Q9DBM2;Q9JHI5	12
BP	GO:0030073	insulin secretion	3/46	13/1079	0.0153677	Gck;Abat;Aacs	P52792;P61922;Q9D2R0	3
BP	GO:0006090	pyruvate metabolic process	5/46	36/1079	0.0157657	Agxt;Ldha;Mif;Gck;Fbp1	O35423;P06151;P34884;P52792;Q9QXD6	5
BP	GO:0009410	response to xenobiotic stimulus	4/46	24/1079	0.0164258	Gstm1;Gclc;Cyp2c29;Akr1c13	P10649;P97494;Q64458;Q8VC28	4
BP	GO:0006094	gluconeogenesis	3/46	14/1079	0.0189809	Gck;Fbp1;Gnmt	P52792;Q9QXD6;Q9QXF8	3
BP	GO:0010906	regulation of glucose metabolic process	3/46	14/1079	0.0189809	Gck;Fbp1;Gnmt	P52792;Q9QXD6;Q9QXF8	3
BP	GO:0046887	positive regulation of hormone secretion	3/46	14/1079	0.0189809	Gck;Abat;Aacs	P52792;P61922;Q9D2R0	3
BP	GO:0090276	regulation of peptide hormone secretion	3/46	14/1079	0.0189809	Gck;Abat;Aacs	P52792;P61922;Q9D2R0	3
BP	GO:1901606	alpha-amino acid catabolic process	5/46	38/1079	0.0196887	Agxt;Otc;Aass;Pipox;Csad	O35423;P11725;Q99K67;Q9D826;Q9DBE0	5
BP	GO:0072521	purine-containing compound metabolic process	10/46	116/1079	0.0198167	Papss2;Mif;Gck;Hmgcs2;Gcdh;Baat;Pipox;Ehhadh;Fbp1;Gnmt	O88428;P34884;P52792;P54869;Q60759;Q91X34;Q9D826;Q9DBM2;Q9QXD6;Q9QXF8	10
BP	GO:1903532	positive regulation of secretion by cell	4/46	26/1079	0.0217083	Mif;Gck;Abat;Aacs	P34884;P52792;P61922;Q9D2R0	4
BP	GO:1901576	organic substance biosynthetic process	27/46	466/1079	0.0222704	Agmat;Agxt;Ugdh;Papss2;Idh1;Adh1;Ldha;Otc;Ass1;Prdx3;Mif;Gck;Hmgcs2;Idi1;Abat;Gclc;Gcdh;Caprin1;Hsd17b13;Baat;Qprt;Aass;Glo1;Gars;Csad;Fbp1;Gnmt	A2AS89;O35423;O70475;O88428;O88844;P00329;P06151;P11725;P16460;P20108;P34884;P52792;P54869;P58044;P61922;P97494;Q60759;Q60865;Q8VCR2;Q91X34;Q91X91;Q99K67;Q9CPU0;Q9CZD3;Q9DBE0;Q9QXD6;Q9QXF8	27
BP	GO:0019319	hexose biosynthetic process	3/46	15/1079	0.0230262	Gck;Fbp1;Gnmt	P52792;Q9QXD6;Q9QXF8	3
BP	GO:1903578	regulation of ATP metabolic process	3/46	15/1079	0.0230262	Mif;Gck;Fbp1	P34884;P52792;Q9QXD6	3
BP	GO:0051047	positive regulation of secretion	4/46	27/1079	0.0246999	Mif;Gck;Abat;Aacs	P34884;P52792;P61922;Q9D2R0	4
BP	GO:1901607	alpha-amino acid biosynthetic process	4/46	27/1079	0.0246999	Agxt;Otc;Ass1;Aass	O35423;P11725;P16460;Q99K67	4
MF	GO:0042802	identical protein binding	18/49	260/1097	0.0251311	Agxt;Ugdh;Idh1;Adh1;Ldha;Gstm1;Otc;Ass1;Prdx3;Mif;Prdx1;Hmgcs2;Abat;Qprt;Gars;Ivd;Fbp1;Gnmt	O35423;O70475;O88844;P00329;P06151;P10649;P11725;P16460;P20108;P34884;P35700;P54869;P61922;Q91X91;Q9CZD3;Q9JHI5;Q9QXD6;Q9QXF8	18
MF	GO:0016860	intramolecular oxidoreductase activity	3/49	15/1097	0.0260939	Mif;Idi1;Ehhadh	P34884;P58044;Q9DBM2	3
Reactome	R-MMU-70895	Branched-chain amino acid catabolism	3/41	14/851	0.0261009	Hibadh;Mccc1;Ivd	Q99L13;Q99MR8;Q9JHI5	3
BP	GO:0030072	peptide hormone secretion	3/46	16/1079	0.0275052	Gck;Abat;Aacs	P52792;P61922;Q9D2R0	3
BP	GO:0006081	cellular aldehyde metabolic process	4/46	28/1079	0.027931	Agxt;Idh1;Adh1;Glo1	O35423;O88844;P00329;Q9CPU0	4
BP	GO:0009064	glutamine family amino acid metabolic process	4/46	28/1079	0.027931	Agmat;Otc;Ass1;Gclc	A2AS89;P11725;P16460;P97494	4
BP	GO:0023061	signal release	4/46	28/1079	0.027931	Mif;Gck;Abat;Aacs	P34884;P52792;P61922;Q9D2R0	4
MF	GO:0051287	NAD binding	4/49	27/1097	0.0288711	Ugdh;Idh1;Adh1;Hibadh	O70475;O88844;P00329;Q99L13	4
BP	GO:0006637	acyl-CoA metabolic process	5/46	42/1079	0.0293612	Hmgcs2;Gcdh;Baat;Pipox;Ehhadh	P54869;Q60759;Q91X34;Q9D826;Q9DBM2	5
BP	GO:0035383	thioester metabolic process	5/46	42/1079	0.0293612	Hmgcs2;Gcdh;Baat;Pipox;Ehhadh	P54869;Q60759;Q91X34;Q9D826;Q9DBM2	5
BP	GO:0009150	purine ribonucleotide metabolic process	9/46	106/1079	0.029826	Papss2;Mif;Gck;Hmgcs2;Gcdh;Baat;Pipox;Ehhadh;Fbp1	O88428;P34884;P52792;P54869;Q60759;Q91X34;Q9D826;Q9DBM2;Q9QXD6	9
Reactome	R-MMU-211859	Biological oxidations	7/41	65/851	0.0305429	Ugdh;Papss2;Adh1;Gstm1;Gclc;Cyp2c29;Cyp3a11	O70475;O88428;P00329;P10649;P97494;Q64458;Q64459	7
MF	GO:0043168	anion binding	21/49	326/1097	0.0314811	Agxt;Papss2;Adh1;Gstm1;Otc;Ass1;Gck;Abat;Gclc;Gchfr;Gcdh;Acsf2;Mccc1;Gars;Aacs;Csad;Ivd;Clpx;Fbp1;Gnmt;Sqor	O35423;O88428;P00329;P10649;P11725;P16460;P52792;P61922;P97494;P99025;Q60759;Q8VCW8;Q99MR8;Q9CZD3;Q9D2R0;Q9DBE0;Q9JHI5;Q9JHS4;Q9QXD6;Q9QXF8;Q9R112	21
BP	GO:0046883	regulation of hormone secretion	3/46	17/1079	0.032417	Gck;Abat;Aacs	P52792;P61922;Q9D2R0	3
BP	GO:1901565	organonitrogen compound catabolic process	12/46	163/1079	0.0339073	Agxt;Otc;Hal;Abat;Gclc;Qprt;Aass;Hibadh;Pipox;Csad;Ivd;Clpx	O35423;P11725;P35492;P61922;P97494;Q91X91;Q99K67;Q99L13;Q9D826;Q9DBE0;Q9JHI5;Q9JHS4	12
BP	GO:0006163	purine nucleotide metabolic process	9/46	109/1079	0.0350887	Papss2;Mif;Gck;Hmgcs2;Gcdh;Baat;Pipox;Ehhadh;Fbp1	O88428;P34884;P52792;P54869;Q60759;Q91X34;Q9D826;Q9DBM2;Q9QXD6	9
BP	GO:0006006	glucose metabolic process	4/46	30/1079	0.0351253	Ldha;Gck;Fbp1;Gnmt	P06151;P52792;Q9QXD6;Q9QXF8	4
MF	GO:0016740	transferase activity	12/49	156/1097	0.0352565	Agxt;Papss2;Gstm1;Otc;Gck;Hmgcs2;Abat;Baat;Qprt;Gars;Keg1;Gnmt	O35423;O88428;P10649;P11725;P52792;P54869;P61922;Q91X34;Q91X91;Q9CZD3;Q9DCY0;Q9QXF8	12
BP	GO:0009259	ribonucleotide metabolic process	9/46	110/1079	0.03698	Papss2;Mif;Gck;Hmgcs2;Gcdh;Baat;Pipox;Ehhadh;Fbp1	O88428;P34884;P52792;P54869;Q60759;Q91X34;Q9D826;Q9DBM2;Q9QXD6	9
BP	GO:0009725	response to hormone	6/46	60/1079	0.0375536	Agxt;Idh1;Adh1;Ass1;Gck;Gclc	O35423;O88844;P00329;P16460;P52792;P97494	6
BP	GO:0010675	regulation of cellular carbohydrate metabolic process	3/46	18/1079	0.0377583	Gck;Fbp1;Gnmt	P52792;Q9QXD6;Q9QXF8	3
BP	GO:0046942	carboxylic acid transport	3/46	18/1079	0.0377583	Agxt;Mif;Abat	O35423;P34884;P61922	3
MF	GO:0031406	carboxylic acid binding	6/49	59/1097	0.042819	Agxt;Otc;Ass1;Gclc;Gchfr;Gnmt	O35423;P11725;P16460;P97494;P99025;Q9QXF8	6
BP	GO:0019693	ribose phosphate metabolic process	9/46	113/1079	0.043081	Papss2;Mif;Gck;Hmgcs2;Gcdh;Baat;Pipox;Ehhadh;Fbp1	O88428;P34884;P52792;P54869;Q60759;Q91X34;Q9D826;Q9DBM2;Q9QXD6	9
BP	GO:0006091	generation of precursor metabolites and energy	9/46	115/1079	0.0475148	Idh1;Adh1;Ldha;Mif;Gck;Hmgcs2;Aass;Fbp1;Gnmt	O88844;P00329;P06151;P34884;P52792;P54869;Q99K67;Q9QXD6;Q9QXF8	9
CC	GO:0005759	mitochondrial matrix	7/49	76/1090	0.0482103	Agxt;Prdx1;Hmgcs2;Abat;Mccc1;Ivd;Clpx	O35423;P35700;P54869;P61922;Q99MR8;Q9JHI5;Q9JHS4	7
BP	GO:0005996	monosaccharide metabolic process	5/46	48/1079	0.0488087	Ldha;Gck;Gclc;Fbp1;Gnmt	P06151;P52792;P97494;Q9QXD6;Q9QXF8	5
MF	GO:0016874	ligase activity	6/49	61/1097	0.0492877	Ass1;Gclc;Acsf2;Mccc1;Gars;Aacs	P16460;P97494;Q8VCW8;Q99MR8;Q9CZD3;Q9D2R0	6
BP	GO:1901135	carbohydrate derivative metabolic process	11/46	153/1079	0.049522	Ugdh;Papss2;Mif;Gck;Hmgcs2;Gcdh;Baat;Pipox;Ehhadh;Fbp1;Gnmt	O70475;O88428;P34884;P52792;P54869;Q60759;Q91X34;Q9D826;Q9DBM2;Q9QXD6;Q9QXF8	11
BP	GO:0002793	positive regulation of peptide secretion	3/46	20/1079	0.049706	Gck;Abat;Aacs	P52792;P61922;Q9D2R0	3
BP	GO:0007610	behavior	3/46	20/1079	0.049706	Adh1;Mif;Abat	P00329;P34884;P61922	3
BP	GO:0009914	hormone transport	3/46	20/1079	0.049706	Gck;Abat;Aacs	P52792;P61922;Q9D2R0	3
BP	GO:0015711	organic anion transport	3/46	20/1079	0.049706	Agxt;Mif;Abat	O35423;P34884;P61922	3
BP	GO:0046364	monosaccharide biosynthetic process	3/46	20/1079	0.049706	Gck;Fbp1;Gnmt	P52792;Q9QXD6;Q9QXF8	3
BP	GO:0046879	hormone secretion	3/46	20/1079	0.049706	Gck;Abat;Aacs	P52792;P61922;Q9D2R0	3
BP	GO:0050714	positive regulation of protein secretion	3/46	20/1079	0.049706	Gck;Abat;Aacs	P52792;P61922;Q9D2R0	3

[truncated: 2 more sheets: Hjv IDD - Hjv (up), Hjv IDD - Hjv (down)]
