# Supplementary material for: Hemojuvelin deficiency promotes liver mitochondrial dysfunction and predisposes mice to hepatocellular carcinoma
Source: Commun Biol. 2022 Feb 22;5:153. doi: 10.1038/s42003-022-03108-2 (PMC8863832; doi:10.1038/s42003-022-03108-2)
Supplement: Supplementary file 7 — Supplementary Data 4 [file 42003_2022_3108_MOESM7_ESM.xlsx]

## Sheet: Sheet 1
TERM	Liver proteome	Liver proteome (%)	Identified proteins DEN study	Identified proteins DEN study (%)	Quantified proteins DEN study	Quantified proteins DEN study (%)	Identified proteins iron study	Identified proteins iron study (%)	Quantified proteins iron study	Quantified proteins iron study (%)
cytoplasm	5766	0.546074	1501	0.714762	948	0.731481	1357	0.703473	826	0.717014
nucleus	5445	0.515674	975	0.464286	562	0.433642	901	0.467081	479	0.415799
membrane	3770	0.357041	615	0.292857	354	0.273148	617	0.319855	344	0.298611
cytosol	3290	0.311583	1023	0.487143	713	0.550154	981	0.508554	631	0.547743
plasma membrane	2889	0.273605	494	0.235238	283	0.218364	432	0.22395	225	0.195312
mitochondrion	2569	0.2433	1009	0.480476	766	0.591049	1001	0.518922	752	0.652778
nucleoplasm	2502	0.236954	427	0.203333	250	0.192901	396	0.205288	211	0.18316
integral component of membrane	2063	0.195378	184	0.087619	82	0.0632716	209	0.108346	101	0.0876736
endoplasmic reticulum	1283	0.121508	309	0.147143	208	0.160494	328	0.170036	207	0.179688
extracellular space	1039	0.0983995	263	0.125238	174	0.134259	194	0.10057	107	0.0928819
Golgi apparatus	1035	0.0980206	167	0.0795238	83	0.0640432	172	0.0891654	77	0.0668403
cytoskeleton	953	0.0902548	203	0.0966667	122	0.0941358	181	0.093831	103	0.0894097
intracellular membrane-bounded organelle	818	0.0774695	217	0.103333	141	0.108796	204	0.105754	125	0.108507
extracellular region	722	0.0683777	159	0.0757143	102	0.0787037	126	0.0653188	70	0.0607639
nucleolus	700	0.0662942	128	0.0609524	69	0.0532407	118	0.0611716	71	0.0616319
cell projection	647	0.0612747	111	0.0528571	61	0.0470679	98	0.0508035	54	0.046875
protein-containing complex	640	0.0606118	176	0.0838095	110	0.0848765	162	0.0839813	101	0.0876736
endosome	569	0.0538877	107	0.0509524	52	0.0401235	92	0.0476931	42	0.0364583
cytoplasmic vesicle	539	0.0510465	101	0.0480952	49	0.0378086	95	0.0492483	48	0.0416667
cell junction	538	0.0509518	93	0.0442857	52	0.0401235	83	0.0430275	35	0.0303819
synapse	527	0.04991	199	0.0947619	139	0.107253	179	0.0927942	131	0.113715
centrosome	526	0.0498153	68	0.032381	40	0.0308642	61	0.0316226	33	0.0286458
perinuclear region of cytoplasm	503	0.0476371	156	0.0742857	97	0.0748457	133	0.0689476	86	0.0746528
glutamatergic synapse	453	0.0429018	116	0.0552381	71	0.054784	110	0.0570244	61	0.0529514
integral component of plasma membrane	452	0.0428071	44	0.0209524	16	0.0123457	36	0.0186625	9	0.0078125
cell surface	445	0.0421441	90	0.0428571	69	0.0532407	79	0.0409539	56	0.0486111
cellular_component	435	0.0411971	34	0.0161905	17	0.0131173	29	0.0150337	13	0.0112847
mitochondrial inner membrane	417	0.0394924	174	0.0828571	141	0.108796	182	0.0943494	145	0.125868
lysosome	407	0.0385453	90	0.0428571	44	0.0339506	79	0.0409539	34	0.0295139
neuronal cell body	389	0.0368406	89	0.042381	59	0.0455247	78	0.0404355	49	0.0425347
chromosome	384	0.0363671	37	0.017619	22	0.0169753	41	0.0212545	19	0.0164931
endoplasmic reticulum membrane	344	0.0325788	68	0.032381	39	0.0300926	70	0.0362882	48	0.0416667
neuron projection	309	0.0292641	79	0.037619	43	0.033179	67	0.034733	41	0.0355903
dendrite	309	0.0292641	68	0.032381	46	0.0354938	63	0.0326594	36	0.03125
axon	292	0.0276541	61	0.0290476	33	0.025463	56	0.0290306	27	0.0234375
intracellular anatomical structure	282	0.0267071	88	0.0419048	70	0.0540123	86	0.0445827	66	0.0572917
microtubule	281	0.0266124	72	0.0342857	45	0.0347222	63	0.0326594	42	0.0364583
nuclear speck	279	0.026423	60	0.0285714	28	0.0216049	58	0.0300674	29	0.0251736
apical plasma membrane	272	0.02576	62	0.0295238	41	0.0316358	56	0.0290306	28	0.0243056
chromatin	269	0.0254759	27	0.0128571	14	0.0108025	26	0.0134785	12	0.0104167
postsynaptic density	259	0.0245288	77	0.0366667	54	0.0416667	70	0.0362882	46	0.0399306
nuclear body	243	0.0230135	32	0.0152381	15	0.0115741	28	0.0145153	11	0.00954861
external side of plasma membrane	239	0.0226347	34	0.0161905	20	0.0154321	21	0.0108865	13	0.0112847
membrane raft	238	0.02254	48	0.0228571	29	0.0223765	43	0.0222913	25	0.0217014
collagen-containing extracellular matrix	234	0.0221612	68	0.032381	46	0.0354938	58	0.0300674	23	0.0199653
early endosome	219	0.0207406	50	0.0238095	29	0.0223765	43	0.0222913	28	0.0243056
transcription regulator complex	217	0.0205512	16	0.00761905	7	0.00540123	13	0.00673924	2	0.00173611
actin cytoskeleton	205	0.0194147	72	0.0342857	44	0.0339506	63	0.0326594	32	0.0277778
cilium	204	0.01932	23	0.0109524	15	0.0115741	20	0.0103681	13	0.0112847
focal adhesion	196	0.0185624	57	0.0271429	39	0.0300926	56	0.0290306	33	0.0286458
basolateral plasma membrane	196	0.0185624	49	0.0233333	27	0.0208333	31	0.0160705	17	0.0147569
trans-Golgi network	194	0.018373	23	0.0109524	12	0.00925926	27	0.0139969	13	0.0112847
cell-cell junction	188	0.0178047	53	0.0252381	29	0.0223765	40	0.0207361	22	0.0190972
myelin sheath	187	0.01771	116	0.0552381	105	0.0810185	112	0.0580612	95	0.0824653
peroxisome	186	0.0176153	118	0.0561905	101	0.0779321	116	0.0601348	90	0.078125
lamellipodium	171	0.0161947	52	0.0247619	32	0.0246914	42	0.0217729	26	0.0225694
nuclear envelope	171	0.0161947	39	0.0185714	18	0.0138889	28	0.0145153	16	0.0138889
microtubule cytoskeleton	170	0.0161	43	0.0204762	22	0.0169753	36	0.0186625	18	0.015625
Golgi membrane	167	0.0158159	42	0.02	19	0.0146605	37	0.0191809	22	0.0190972
nuclear membrane	167	0.0158159	26	0.012381	11	0.00848765	26	0.0134785	12	0.0104167
mitochondrial matrix	162	0.0153424	91	0.0433333	69	0.0532407	88	0.0456195	72	0.0625
ribosome	159	0.0150582	84	0.04	70	0.0540123	88	0.0456195	70	0.0607639
mitochondrial outer membrane	158	0.0149635	42	0.02	25	0.0192901	44	0.0228097	29	0.0251736
ciliary basal body	158	0.0149635	9	0.00428571	2	0.00154321	10	0.00518403	1	0.000868056
kinetochore	153	0.01449	22	0.0104762	10	0.00771605	18	0.00933126	7	0.00607639
spliceosomal complex	147	0.0139218	37	0.017619	21	0.0162037	41	0.0212545	17	0.0147569
late endosome	141	0.0133535	28	0.0133333	13	0.0100309	26	0.0134785	12	0.0104167
chromosome, centromeric region	139	0.0131641	14	0.00666667	9	0.00694444	12	0.00622084	6	0.00520833
receptor complex	139	0.0131641	10	0.0047619	7	0.00540123	7	0.00362882	4	0.00347222
extracellular matrix	138	0.0130694	20	0.00952381	10	0.00771605	16	0.00829445	4	0.00347222
ribonucleoprotein complex	137	0.0129747	76	0.0361905	60	0.0462963	69	0.0357698	56	0.0486111
midbody	135	0.0127853	25	0.0119048	18	0.0138889	28	0.0145153	12	0.0104167
adherens junction	133	0.0125959	45	0.0214286	24	0.0185185	38	0.0196993	17	0.0147569
centriole	132	0.0125012	5	0.00238095	2	0.00154321	8	0.00414723	2	0.00173611
synaptic vesicle	126	0.0119329	19	0.00904762	12	0.00925926	21	0.0108865	10	0.00868056
dendritic spine	124	0.0117435	33	0.0157143	20	0.0154321	31	0.0160705	18	0.015625
lysosomal membrane	123	0.0116488	14	0.00666667	9	0.00694444	12	0.00622084	8	0.00694444
integral component of endoplasmic reticulum membrane	113	0.0107018	16	0.00761905	6	0.00462963	24	0.0124417	12	0.0104167
bicellular tight junction	111	0.0105124	19	0.00904762	9	0.00694444	12	0.00622084	7	0.00607639
fibrillar center	108	0.0102282	24	0.0114286	12	0.00925926	24	0.0124417	15	0.0130208
growth cone	107	0.0101335	31	0.0147619	19	0.0146605	28	0.0145153	16	0.0138889
cell cortex	106	0.0100388	31	0.0147619	23	0.0177469	28	0.0145153	20	0.0173611
vesicle	105	0.00994412	28	0.0133333	16	0.0123457	23	0.0119233	10	0.00868056
chromosome, telomeric region	105	0.00994412	3	0.00142857	2	0.00154321	4	0.00207361	2	0.00173611
recycling endosome	104	0.00984942	20	0.00952381	16	0.0123457	19	0.00984966	16	0.0138889
sarcolemma	103	0.00975471	31	0.0147619	23	0.0177469	26	0.0134785	17	0.0147569
apical part of cell	103	0.00975471	34	0.0161905	20	0.0154321	26	0.0134785	17	0.0147569
Schaffer collateral - CA1 synapse	103	0.00975471	17	0.00809524	11	0.00848765	15	0.00777605	10	0.00868056
Z disc	101	0.0095653	45	0.0214286	29	0.0223765	34	0.0176257	23	0.0199653
