# Supplementary material for: Hemojuvelin deficiency promotes liver mitochondrial dysfunction and predisposes mice to hepatocellular carcinoma
Source: Commun Biol. 2022 Feb 22;5:153. doi: 10.1038/s42003-022-03108-2 (PMC8863832; doi:10.1038/s42003-022-03108-2)
Supplement: Supplementary file 8 — Supplementary Data 5 [file 42003_2022_3108_MOESM8_ESM.xlsx]

## Sheet: qPCR Results
DEN qPCRs	Liver	Used 500 ng RNA
Hep/RPL 19	Efficiency target	Target Ct 1	Target Ct 2	Target Ct	Delta Ct target	Numerator	Efficiency refer.	Refer. Ct 1	Refer. Ct 2	Refer. Ct	Delta Ct refer.	Denominator	Fold Induction	Hep/RPL19			AVG	STDEV
27	2	18.7293	18.6711	18.7002	-3.53031	0.0865506	2	18.9494	18.4938	18.7216	-0.130802	0.913324	0.0947644	HJV CT		WT CT	1.02409	0.243147
29	2	16.4326	16.4753	16.454	-1.28408	0.410633	2	18.5172	18.4875	18.5023	0.0884806	1.06325	0.386206	HJV CT		WT DEN	1.09384	0.28692
32	2	16.1839	16.1872	16.1856	-1.01568	0.494594	2	18.6497	18.5889	18.6193	-0.0284971	0.980441	0.50446	HJV CT		HJV CT	0.353825	0.19556
62	2	16.1825	16.1259	16.1542	-0.984319	0.505464	2	18.5101	18.4457	18.4779	0.112928	1.08142	0.467408	HJV CT		HJV DEN	0.355402	0.113336
63	2	17.5294	17.5704	17.5499	-2.37996	0.192114	2	18.4927	18.519	18.5059	0.0849444	1.06065	0.181129	HJV CT
64	2	17.0235	17.1068	17.0651	-1.89525	0.268827	2	18.1991	18.3126	18.2559	0.334916	1.2613	0.213134	HJV CT
65	2	15.4503	15.3498	15.4	-0.230144	0.85255	2	18.1139	18.1933	18.1536	0.437183	1.35396	0.629672	HJV CT
66	2	16.5792	16.5276	16.5534	-1.38349	0.383289	2	18.3656	18.3617	18.3636	0.227189	1.17055	0.327443	HJV DEN
67	2	17.2521	17.3148	17.2834	-2.11352	0.231083	2	19.4532	19.4123	19.4328	-0.841959	0.557885	0.414212	HJV DEN
68	2	17.1727	17.2224	17.1976	-2.02767	0.24525	2	18.4968	18.6138	18.5553	0.0355012	1.02491	0.239289	HJV DEN
69	2	15.5658	15.6387	15.6022	-0.432333	0.741062	2	18.3117	18.3444	18.328	0.262757	1.19977	0.617671	HJV DEN
90	2	16.8823	16.6943	16.7883	-1.6184	0.325696	2	18.6258	18.5668	18.5963	-0.00549157	0.996201	0.326938	HJV DEN
91	2	16.3918	16.4039	16.3978	-1.22794	0.426927	2	18.3636	18.4546	18.4091	0.18168	1.1342	0.376411	HJV DEN
93	2	16.6651	16.7167	16.6909	-1.521	0.348444	2	18.576	18.5008	18.5384	0.0523745	1.03697	0.336021	HJV DEN
94	2	16.891	16.8024	16.8467	-1.67678	0.31278	2	18.1722	17.9368	18.0545	0.536319	1.45027	0.21567	HJV DEN
95	2	16.5796	16.5567	16.5682	-1.39827	0.379383	2	18.5944	18.4781	18.5363	0.0545212	1.03851	0.365313	HJV DEN
96	2	16.4688	16.379	16.4239	-1.25398	0.419289	2	18.6246	18.738	18.6813	-0.0905002	0.939197	0.446433	HJV DEN
97	2	17.2732	17.345	17.3091	-2.13922	0.227003	2	18.7045	18.6857	18.6951	-0.104298	0.930258	0.244022	HJV DEN
79	2	14.9709	14.9769	14.9739	0.196005	1.14552	2	18.6725	18.7135	18.693	-0.10216	0.931637	1.22958	WT CT
80	2	15.4456	15.4093	15.4275	-0.257553	0.836506	2	18.79	18.8484	18.8192	-0.228412	0.853574	0.980004	WT CT
81	2	14.6738	14.862	14.7679	0.401984	1.32132	2	18.6166	18.6789	18.6478	-0.056948	0.961296	1.37452	WT CT
82	2	15.2098	15.0262	15.118	0.0519018	1.03663	2	18.3974	18.2759	18.3366	0.254177	1.19266	0.869179	WT CT
83	2	15.3327	15.2406	15.2867	-0.116758	0.922258	2	18.663	18.7194	18.6912	-0.100378	0.932788	0.98871	WT CT
84	2	15.4993	15.3916	15.4455	-0.27558	0.826118	2	18.3178	18.3963	18.3571	0.233721	1.17586	0.702563	WT CT
1	2	15.1494	15.1405	15.145	0.0249352	1.01743	2	18.4039	18.4275	18.4157	0.175124	1.12906	0.901133	WT DEN
2	2	15.6791	15.6686	15.6739	-0.503951	0.705173	2	18.7124	18.822	18.7672	-0.176404	0.884906	0.796891	WT DEN
3	2	15.2533	15.2934	15.2733	-0.103436	0.930813	2	18.3019	18.4563	18.3791	0.211692	1.15805	0.803779	WT DEN
4	2	14.3308	14.367	14.3489	0.820974	1.7666	2	17.9863	18.1532	18.0697	0.521067	1.43502	1.23106	WT DEN
5	2	14.3438	14.3692	14.3565	0.813393	1.75734	2	18.414	18.3798	18.3969	0.193926	1.14387	1.53631	WT DEN
6	2	14.9639	14.9205	14.9422	0.227719	1.17098	2	17.919	17.9175	17.9182	0.67257	1.59391	0.73466	WT DEN
7	2	14.7131	14.5821	14.6476	0.522332	1.43627	2	18.2261	18.2884	18.2573	0.333546	1.26011	1.1398	WT DEN
8	2	14.3678	14.4181	14.393	0.776933	1.71348	2	18.4309	18.4057	18.4183	0.172506	1.12701	1.52037	WT DEN
9	2	14.6942	14.7427	14.7185	0.451437	1.3674	2	18.2573	18.4034	18.3304	0.260427	1.19783	1.14156	WT DEN
10	2	14.4357	14.3759	14.4058	0.764116	1.69833	2	18.0062	18.0069	18.0066	0.584217	1.49922	1.1328	WT DEN
			Avg WT CT	15.1699						18.5908
			Zeros:	31.7909						30.4606
DEN qPCRs	Liver	Used 500 ng RNA
Hjv/RPL 19	Efficiency target	Target Ct 1	Target Ct 2	Target Ct	Delta Ct target	Numerator	Efficiency refer.	Refer. Ct 1	Refer. Ct 2	Refer. Ct	Delta Ct refer.	Denominator	Fold Induction	Hjv/RPL19			AVG	STDEV
27	2	30.1194	29.8963	30.0079	-7.3094	0.0063045	2	18.9494	18.4938	18.7216	-0.130802	0.913324	0.0069028	HJV CT		WT CT	1.07422	0.455382	0.356918
29	2	30.4932	30.6426	30.5679	-7.86944	0.00427624	2	18.5172	18.4875	18.5023	0.0884806	1.06325	0.00402186	HJV CT		WT DEN	1.26581	0.347438
32	2	31.4856	29.8992	30.6924	-7.9939	0.0039228	2	18.6497	18.5889	18.6193	-0.0284971	0.980441	0.00400105	HJV CT		HJV CT	0.00502666	0.00128817
62	2	30.7915	30.3462	30.5688	-7.87037	0.00427348	2	18.5101	18.4457	18.4779	0.112928	1.08142	0.00395173	HJV CT		HJV DEN	0.00776544	0.00427573
63	2	30.1104	30.4645	30.2875	-7.589	0.00519378	2	18.4927	18.519	18.5059	0.0849444	1.06065	0.0048968	HJV CT
64	2	29.6477	29.4911	29.5694	-6.87093	0.00854365	2	18.1991	18.3126	18.2559	0.334916	1.2613	0.00677366	HJV CT
65	2	30.3019	29.7248	30.0133	-7.31488	0.00628059	2	18.1139	18.1933	18.1536	0.437183	1.35396	0.00463869	HJV CT
66	2	30.863	30.6157	30.7394	-8.0409	0.00379705	2	18.3656	18.3617	18.3636	0.227189	1.17055	0.00324382	HJV DEN
67	2	31.2909	31.3378	31.3144	-8.6159	0.00254892	2	19.4532	19.4123	19.4328	-0.841959	0.557885	0.0045689	HJV DEN
68	2	29.7849	29.4866	29.6358	-6.93732	0.00815939	2	18.4968	18.6138	18.5553	0.0355012	1.02491	0.00796106	HJV DEN
69	2	29.8457	28.9266	29.3862	-6.6877	0.0097007	2	18.3117	18.3444	18.328	0.262757	1.19977	0.00808547	HJV DEN
90	2	29.3676	29.4152	29.3914	-6.69291	0.00966569	2	18.6258	18.5668	18.5963	-0.00549157	0.996201	0.00970256	HJV DEN
91	2	29.3992	29.6089	29.504	-6.80558	0.00893959	2	18.3636	18.4546	18.4091	0.18168	1.1342	0.00788182	HJV DEN
93	2	29.5421	28.9959	29.269	-6.57053	0.0105214	2	18.576	18.5008	18.5384	0.0523745	1.03697	0.0101463	HJV DEN
94	2	29.932	29.6134	29.7727	-7.07427	0.00742049	2	18.1722	17.9368	18.0545	0.536319	1.45027	0.00511663	HJV DEN
95	2	31.7184	31.3006	31.5095	-8.81104	0.00222645	2	18.5944	18.4781	18.5363	0.0545212	1.03851	0.00214388	HJV DEN
96	2	29.6918	29.5936	29.6427	-6.94428	0.00812015	2	18.6246	18.738	18.6813	-0.0905002	0.939197	0.00864584	HJV DEN
97	2	28.7355	28.474	28.6048	-5.9063	0.0166735	2	18.7045	18.6857	18.6951	-0.104298	0.930258	0.0179236	HJV DEN
79	2	23.327	23.3401	23.3336	-0.635128	0.643884	2	18.6725	18.7135	18.693	-0.10216	0.931637	0.691131	WT CT
80	2	23.3594	23.3456	23.3525	-0.654063	0.635488	2	18.79	18.8484	18.8192	-0.228412	0.853574	0.744503	WT CT
81	2	22.7318	22.7253	22.7286	-0.0300988	0.979353	2	18.6166	18.6789	18.6478	-0.056948	0.961296	1.01878	WT CT
82	2	21.7368	21.6778	21.7073	0.991149	1.98777	2	18.3974	18.2759	18.3366	0.254177	1.19266	1.66667	WT CT
83	2	23.223	23.3698	23.2964	-0.597926	0.660703	2	18.663	18.7194	18.6912	-0.100378	0.932788	0.70831	WT CT
84	2	21.7776	21.7672	21.7724	0.926067	1.90009	2	18.3178	18.3963	18.3571	0.233721	1.17586	1.61591	WT CT
1	2	22.7252	22.658	22.6916	0.00684563	1.00476	2	18.4039	18.4275	18.4157	0.175124	1.12906	0.889904	WT DEN
2	2	22.151	22.1341	22.1425	0.555924	1.47011	2	18.7124	18.822	18.7672	-0.176404	0.884906	1.66132	WT DEN
3	2	22.5551	22.4914	22.5232	0.175228	1.12914	2	18.3019	18.4563	18.3791	0.211692	1.15805	0.975042	WT DEN
4	2	21.6711	21.807	21.739	0.959414	1.94452	2	17.9863	18.1532	18.0697	0.521067	1.43502	1.35505	WT DEN
5	2	21.844	21.9146	21.8793	0.819177	1.7644	2	18.414	18.3798	18.3969	0.193926	1.14387	1.54248	WT DEN
6	2	21.7484	21.8138	21.7811	0.91733	1.88862	2	17.919	17.9175	17.9182	0.67257	1.59391	1.1849	WT DEN
7	2	21.7766	21.7674	21.772	0.926467	1.90062	2	18.2261	18.2884	18.2573	0.333546	1.26011	1.5083	WT DEN
8	2	22.5677	22.5629	22.5653	0.133168	1.0967	2	18.4309	18.4057	18.4183	0.172506	1.12701	0.973102	WT DEN
9	2	21.5943	21.638	21.6162	1.08229	2.1174	2	18.2573	18.4034	18.3304	0.260427	1.19783	1.76769	WT DEN
10	2	22.4182	22.4531	22.4357	0.262786	1.19979	2	18.0062	18.0069	18.0066	0.584217	1.49922	0.800276	WT DEN
			Avg WT	22.6985						18.5908
			Zeros:	35.4694						30.4606
807/808 qPCRs	Liver
Hep/RPL 19	Efficiency target	Target Ct 1	Target Ct 2	Target Ct	Delta Ct target	Numerator	Efficiency refer.	Refer. Ct 1	Refer. Ct 2	Refer. Ct	Delta Ct refer.	Denominator	Fold Induction	Hep/RPL19
807 1	2	14.4187	14.3792	14.399	0.19619	1.14567	2	17.1259	17.1166	17.1212	0.186037	1.13763	1.00706	ND CT
807 2	2	13.8784	13.8193	13.8488	0.746339	1.67753	2	17.6136	17.3261	17.4699	-0.162567	0.893434	1.87762	ND CT
807 3	2	14.8789	14.8201	14.8495	-0.254344	0.838369	2	17.3264	17.0022	17.1643	0.143008	1.10421	0.759251	ND CT
807 4	2	14.6908	14.6946	14.6927	-0.097528	0.934633	2	17.2685	17.3213	17.2949	0.0123749	1.00861	0.92665	ND CT
808 1	2	14.5819	14.66	14.6209	-0.0257707	0.982296	2	17.2325	17.2154	17.2239	0.0833654	1.05949	0.927143	ND CT
808 2	2	14.8705	14.8963	14.8834	-0.288239	0.818901	2	17.3877	17.4467	17.4172	-0.109962	0.926612	0.883758	ND CT
808 3	2	14.9131	14.8305	14.8718	-0.276648	0.825507	2	17.5504	17.3687	17.4595	-0.152256	0.899842	0.917391	ND CT
807 58	2	12.6971	12.7837	12.7404	1.85476	3.61691	2	17.2036	17.3365	17.27	0.0372343	1.02614	3.52476	CID CT
807 59	2	12.3221	12.2383	12.2802	2.31498	4.97599	2	16.9883	16.7782	16.8832	0.424034	1.34167	3.70879	CID CT
807 60	2	12.4545	12.4901	12.4723	2.12282	4.35545	2	16.8229	16.8537	16.8383	0.469002	1.38415	3.14666	CID CT
807 61	2	12.2041	12.2531	12.2286	2.36655	5.15705	2	16.6985	16.8066	16.7526	0.554726	1.46889	3.51085	CID CT
807 5	2	15.8636	15.7908	15.8272	-1.23205	0.425711	2	17.3291	17.4693	17.3992	-0.0919399	0.93826	0.453724	KO ND CT
807 6	2	15.4969	15.3818	15.4393	-0.844189	0.557024	2	17.4494	17.2248	17.3371	-0.0298071	0.979551	0.568652	KO ND CT
807 7	2	15.2284	15.3593	15.2939	-0.698728	0.616115	2	17.0232	17.0427	17.0329	0.274337	1.20944	0.509423	KO ND CT
807 8	2	17.1443	17.2065	17.1754	-2.58022	0.167215	2	17.2447	17.2571	17.2509	0.0563526	1.03983	0.16081	KO ND CT
807 9	2	15.4867	15.5592	15.523	-0.927833	0.525647	2	16.9777	16.9146	16.9461	0.361163	1.28446	0.409236	KO ND CT
807 10	2	17.8302	17.8973	17.8638	-3.26862	0.103764	2	17.5566	17.5434	17.55	-0.242755	0.84513	0.122779	KO ND CT
808 4	2	15.4189	15.6499	15.5344	-0.939253	0.521503	2	17.0098	16.9601	16.985	0.32232	1.25034	0.417089	KO ND CT
808 5	2	16.6739	16.561	16.6175	-2.02229	0.246167	2	16.8825	16.8844	16.8834	0.42386	1.34151	0.1835	KO ND CT
808 6	2	18.6839	18.6427	18.6633	-4.06814	0.0596167	2	17.7002	17.6576	17.6789	-0.371611	0.772919	0.0771318	KO ND CT
808 7	2	15.423	14.9669	15.195	-0.599807	0.659842	2	17.2129	17.2042	17.2086	0.0987234	1.07083	0.6162	KO ND CT
808 8	2	15.3592	15.3173	15.3382	-0.743088	0.597459	2	17.1482	16.9911	17.0697	0.237607	1.17904	0.506736	KO ND CT
807 21	2	24.7122	24.7002	24.7062	-10.111	0.000904238	2	16.8271	16.9978	16.9125	0.394821	1.31478	0.000687749	KO IDD CT
807 22	2	24.9656	25.2767	25.1211	-10.526	0.000678209	2	16.7522	16.5805	16.6664	0.640908	1.55931	0.000434942	KO IDD CT
807 23	2	23.7076	23.5515	23.6296	-9.0344	0.0019071	2	16.9779	16.9507	16.9643	0.342957	1.26835	0.0015036	KO IDD CT
807 34	2	26.2841	26.2748	26.2795	-11.6843	0.000303863	2	16.8772	16.9517	16.9144	0.392853	1.31299	0.000231429	KO IDD CT
807 35	2	24.8684	25.1877	25.028	-10.4329	0.000723427	2	16.9631	17.1378	17.0504	0.25686	1.19488	0.000605441	KO IDD CT
808 15	2	23.6298	23.8187	23.7243	-9.1291	0.00178594	2	17.5199	17.6084	17.5642	-0.256882	0.836895	0.00213401	KO IDD CT
808 16	2	25.3771	25.6153	25.4962	-10.901	0.000522961	2	17.16	17.1586	17.1593	0.147991	1.10803	0.000471976	KO IDD CT
				14.5952						17.3073
				29.3095						30.7582

## Sheet: Liver Iron Ferrozine
Sample #	Tissue Weight (mg)	Vol. Acid (ul)	OD 562nm Zeroed	Fe (ug) using adjusted Std Curve	weight of tissue assayed (g)	Fe (ug/g) liver	Genotype		Ferrozine redo. Amir's Samples + 807/808 on same plate.	All HJV diluted and WT CID (1:5)
94	4.4	220	0.6325	0.463747	0.0002	2318.74	HJV DEN		0.042	0.037	0.672	0.501	0.988	0.586	0.624	0.293	0.64	0.29		0.6325	0.4615	0.9485	0.5465	0.5845	0.2535	0.6005	0.2505
95	6.7	335	0.6905	0.507236	0.0002	2536.18	HJV DEN		0.084	0.087	0.73	0.512	0.981	0.605	0.621	0.225	0.589	0.233		0.6905	0.4725	0.9415	0.5655	0.5815	0.1855	0.5495	0.1935
96	11.8	590	0.8185	0.603209	0.0002	3016.05	HJV DEN		0.125	0.119	0.858	0.493	0.728	0.561	0.347	0.277	0.638	0.234		0.8185	0.4535	0.6885	0.5215	0.3075	0.2375	0.5985	0.1945
97	6.7	335	0.7665	0.56422	0.0002	2821.1	HJV DEN		0.245	0.251	0.806	1.076	0.661	0.654	0.482	1.475	0.682	0.33		0.7665	1.0365	0.6215	0.6145	0.4425	1.4355	0.6425	0.2905
68	10	500	0.6275	0.459999	0.0002	2299.99	HJV DEN		0.441	0.434	0.667	0.938	1.572	0.653	0.098	1.239	0.472			0.6275	0.8985	1.5325	0.6135	0.0585	1.1995	0.4325
69	11	550	0.6915	0.507985	0.0002	2539.93	HJV DEN		0.817	0.807	0.731	0.84	0.621	0.537	0.488	0.858	0.673			0.6915	0.8005	0.5815	0.4975	0.4485	0.8185	0.6335
90	6.6	330	0.7475	0.549974	0.0002	2749.87	HJV DEN		1.91	1.905	0.787	0.848	0.469	0.62	0.901	1.238	0.319			0.7475	0.8085	0.4295	0.5805	0.8615	1.1985	0.2795
91	5.8	290	0.6995	0.513984	0.0002	2569.92	HJV DEN		3.364	3.365	0.739	0.726	0.641	0.501	0.241	0.771	0.31			0.6995	0.6865	0.6015	0.4615	0.2015	0.7315	0.2705
93	13.6	680	0.4615	0.335533	0.0002	1677.66	HJV DEN
67	7.3	365	0.4725	0.34378	0.0002	1718.9	HJV DEN		Ladder AVG:	0.0395
66	9.6	480	0.4535	0.329534	0.0002	1647.67	HJV DEN
65	8.9	445	1.0365	0.766664	0.0002	3833.32	HJV CT			Concentration ferric chloride (uM)	Concentration Ferric Chloride (mg/dL)	Concentration Ferric Chloride (ug/dL)	Concentration Ferric Chloride (ug/50 uL)	Ladder
64	10.2	510	0.8985	0.663193	0.0002	3315.96	HJV CT			0	0	0	0	0
27	13.4	670	0.8005	0.589713	0.0002	2948.56	HJV CT			10	0.05585	55.85	0.027925	0.046
29	13.9	695	0.8085	0.595711	0.0002	2978.56	HJV CT			20	0.1117	111.7	0.05585	0.0825
32	7.4	370	0.6865	0.504236	0.0002	2521.18	HJV CT			50	0.27925	279.25	0.139625	0.2085
62	7.8	390	0.9485	0.700682	0.0002	3503.41	HJV CT			100	0.5585	558.5	0.27925	0.398
63	5.2	260	0.9415	0.695434	0.0002	3477.17	HJV CT			200	1.117	1117	0.5585	0.7725
10	6.6	330	0.6885	0.505736	0.001	505.736	WT DEN			500	2.7925	2792.5	1.39625	1.868
1	9.9	495	0.6215	0.4555	0.001	455.5	WT DEN			1000	5.585	5585	2.7925	3.325
9	5.1	255	1.5325	1.13856	0.001	1138.56	WT DEN
8	11.5	575	0.5815	0.425508	0.001	425.508	WT DEN
7	7.7	385	0.4295	0.311539	0.001	311.539	WT DEN
5	6.1	305	0.6015	0.440504	0.001	440.504	WT DEN
6	12	600	0.5465	0.399265	0.001	399.265	WT DEN
2	4.3	215	0.5655	0.413511	0.001	413.511	WT DEN
3	14.3	715	0.5215	0.38052	0.001	380.52	WT DEN
4	14.4	720	0.6145	0.450251	0.001	450.251	WT DEN
79	11.2	560	0.6135	0.449501	0.001	449.501	WT CT
80	8.7	435	0.4975	0.362525	0.001	362.525	WT CT
81	10.8	540	0.5805	0.424758	0.001	424.758	WT CT
82	9.7	485	0.4615	0.335533	0.001	335.533	WT CT
84	9.7	485	0.5845	0.427757	0.001	427.757	WT CT
83	5.3	265	0.5815	0.425508	0.001	425.508	WT CT
808.15	9.2	460	0.3075	0.220064	0.0002	1100.32	KO IDD 5W
808.16	10.7	535	0.4425	0.321287	0.0002	1606.43	KO IDD 5W
808.64	6.9	345	0.0585	0.0333658	0.0002	166.829	KO IDD 5W
808.65	8	400	0.4485	0.325785	0.0002	1628.93	KO IDD 5W
807.21	8.1	405	0.8615	0.63545	0.0002	3177.25	KO IDD 5W
807.22	11.6	580	0.2015	0.140586	0.0002	702.932	KO IDD 5W
807.23	12.7	635	0.2535	0.179576	0.0002	897.878	KO IDD 5W
807.34	13.1	655	0.1855	0.12859	0.0002	642.948	KO IDD 5W
807.35	13.2	660	0.2375	0.167579	0.0002	837.895	KO IDD 5W
808.4	9.9	495	1.4355	1.06583	0.0002	5329.16	KO ND 5W
808.5	6.8	340	1.1995	0.888881	0.0002	4444.4	KO ND 5W
808.6	13.2	660	0.8185	0.603209	0.0002	3016.05	KO ND 5W
808.7	5.8	290	1.1985	0.888131	0.0002	4440.65	KO ND 5W
808.8	8.2	410	0.7315	0.537977	0.0002	2689.89	KO ND 5W
808.61	18.4	920	0.6005	0.439754	0.0002	2198.77	WT CID 5W
808.62	7	350	0.5495	0.401515	0.0002	2007.57	WT CID 5W
807.58	12.2	610	0.5985	0.438254	0.0002	2191.27	WT CID 5W
807.59	12.9	645	0.6425	0.471245	0.0002	2356.23	WT CID 5W
807.6	6.3	315	0.4325	0.313789	0.0002	1568.94	WT CID 5W
807.61	7.1	355	0.6335	0.464497	0.0002	2322.49	WT CID 5W
808.1	9.1	455	0.2795	0.19907	0.001	199.07	WT ND 5W
808.2	8.9	445	0.2705	0.192322	0.001	192.322	WT ND 5W
807.1	6.4	320	0.2505	0.177326	0.001	177.326	WT ND 5W
807.2	9.6	480	0.1935	0.134588	0.001	134.588	WT ND 5W
807.3	7.2	360	0.1945	0.135338	0.001	135.338	WT ND 5W
807.4	6.3	315	0.2905	0.207318	0.001	207.318	WT ND 5W

## Sheet: Serum Parameters
DEN Mice								Diet Mice
Serum Iron	WT CT	WT DEN		Hjv-/- CT	Hjv-/- DEN			Serum Iron	WT ND	WT HID	Hjv-/- ND	Hjv-/- IDD
	33	35.44		73.33	81.88				36	53	58	58
	32.22	29		70.88	56.37				40	63	60	60
	31.77	31		62	69				40	49	54	59
	31	35.75		64.62	74.25				35	51	61	51
	25.66	33		51.33	62				44	48	57	60
	28	31.77		52	62				30	43	57	61
		36.66		72	61.11				30		54	55
		35			64.77				36
		35									56	69
		27			67.37						58
					61.87						56
Average	30.275	32.962		63.7371	66.062			Average	36.375	51.1667	57.1	59.125
Transferrin Saturation	WT CT	WT DEN		Hjv-/- CT	Hjv-/- DEN			Transferrin Saturation	WT ND	WT HID	Hjv-/- ND	Hjv-/- IDD
	40	39		94	91				51	85	84	88
	43	37		89	93				56	86	86
	38	38		70	95				52	91	89	69
	37	43		85	93				54	89	87	75
	27	39		93	89				67	94	80	90
	37	40		55	89				49	88	79	91
		38		88	89				49		87	87
		45			95				58			94
		44									93	96
		36			91						94
					90						92
Average	37	39.9		82	91.5			Average	54.5	88.8333	87.1	86.25
TIBC	WT CT	WT DEN		Hjv-/- CT	Hjv-/- DEN			TIBC	WT ND	WT HID	Hjv-/- ND	Hjv-/- IDD
	82.5	91.66		78.22	90.44				70	62	69	66
	83.11	78		79.44	60.5				71	73	70
	83.11	81		88	73				77	54	61	85
	83	82.5		75.62	79.75				65	57	70	68
	85	84		55	70				66	51	71	67
	75	79.44		94	70				61	49	72	67
		87.77		82	68.44				61		62	63
		77			68.44				62
		79									60	72
		74			74.25						62
					68.75						61
Average	81.9533	81.437		78.8971	72.357			Average	66.625	57.6667	65.8	69.7143
								Serum Ferritin	WT ND	WT HID	Hjv-/- ND	Hjv-/- IDD
									126	220	241	176
									127	316	278	177
									137	181	285	196
									143	207	320	109
									106	193	263	149
									96	168	289	134
									115		246	137
									106			243
											213	272
											191
											229
								Average	119.5	214.167	255.5	177

## Sheet: Body Weight
Body Weights (g)
2 Weeks	WT CT	WT DEN		Hjv-/- CT	Hjv-/- DEN
	8	8		9	8.3
	8	8.5		9.1	8.4
	8.2	8		8.3	8
	7.5	8		9	7.2
	8.8	8.5		9.1	8.5
	7.2	8.4		7.5	7.2
		7.8		7.5	8.2
		8			7.6
		8.3			6.9
		8.1			7.1
					7.1
26 Weeks	WT CT	WT DEN		Hjv-/- CT	Hjv-/- DEN
	32	24.6		29.4	36.2
	32.3	34.8		29.5	28.9
	30.8	33.7		23.1	31
	39.4	29.6		27.9	32.2
	26.3	27.4		30.7	30.9
	25.7	31.3		28.2	29
		34.5		24.6	29.1
		35			28.5
		30.1			28.1
		33.1			26.2
					31.3

## Sheet: OCR
Time (minutes)	wt								wt + FAC								Hjv-/-								Hjv-/- + DFO
X	A:Y1	A:Y2	A:Y3	A:Y4	A:Y5	A:Y6	A:Y7	A:Y8	B:Y1	B:Y2	B:Y3	B:Y4	B:Y5	B:Y6	B:Y7	B:Y8	C:Y1	C:Y2	C:Y3	C:Y4	C:Y5	C:Y6	C:Y7	C:Y8	D:Y1	D:Y2	D:Y3	D:Y4	D:Y5	D:Y6	D:Y7
1.30988	34.5291	41.3278	15.1247	65.0666	41.1404	21.9026	24.4684		59.2046	70.321	7.64301	41.1186	37.9744	36.6122	34.7608	38.8534	52.1424	71.2816	49.0719	176.12	45.633	275.504	48.7026	344.932	53.5557	49.1654	70.5539	49.6109	87.2269	44.6698	47.7853
7.79871	32.3731	42.4278	10.9858	59.7662	39.2595	18.1192	23.0354		58.5396	67.5262	8.49645	39.1689	37.3266	35.4002	35.5046	39.6257	48.1511	67.6667	48.4117	168.119	45.5254	258.042	47.5012	327.358	49.3812	40.7679	64.5929	46.3778	86.3473	46.7417	44.7441
14.2964	32.114	41.5509	11.1857	58.861	37.7376	17.377	22.0086		56.9544	65.0704	6.43219	38.3053	36.4428	34.0864	34.9137	38.2454	46.2471	66.5102	46.4696	165.733	43.9463	255.483	46.5341	325.696	46.9299	36.5048	61.7756	43.5304	84.5407	45.9909	44.0451
20.8918	25.4586	37.7755	4.24609	58.3559	35.4568	11.3698	16.0772		51.4441	54.1238	4.11583	36.5428	33.9737	30.8107	33.2838	35.33	43.6387	56.9312	44.7973	136.583	44.5592	230.079	43.4044	282.866	45.5084	36.187	57.8384	46.2608	72.8307	44.2128	40.9223
27.3853	24.6329	39.8476	4.23242	58.0831	35.1378	7.10837	15.1937		49.3058	51.8472	3.53868	35.7138	33.0841	31.5775	31.908	35.3164	42.9175	54.4792	44.3083	112.809	44.1167	191.215	42.1022	234.105	45.8225	34.2623	54.3731	43.6988	61.5972	43.8267	41.1596
33.882	22.9943	38.9591	2.12184	57.5612	34.1974	6.00075	14.4577		47.7008	50.0638	3.77456	35.6937	32.1463	30.8868	32.9262	35.0283	41.1475	52.3398	43.3412	106.061	43.1661	170.372	41.3645	209.496	43.6428	36.1782	49.8309	42.8294	58.3769	42.6373	40.0962
40.4927	36.164	62.8629	24.5104	81.7265	41.4883	51.4841	39.5598		67.4447	79.7587	9.61755	38.3719	35.0346	33.5989	32.3144	37.8839	49.449	84.2454	44.0119	281.112	43.2302	481.129	45.4238	595.989	49.6618	32.4897	79.7949	46.9191	132.487	51.7352	47.697
46.9933	37.2542	59.6709	22.9514	82.7496	42.7762	45.0349	36.4403		64.7922	75.4897	11.7164	38.5118	37.0328	34.9284	34.3553	38.5095	49.055	81.1523	42.7701	235.979	44.0502	397.577	45.1236	474.337	48.7011	34.6611	73.6494	47.9323	120.039	52.6042	46.9666
53.4941	37	56.8915	20.2837	82.9618	41.2942	39.6844	32.7237		62.4848	70.399	7.51853	38.2123	36.4764	34.8719	32.9691	37.7338	47.9166	77.0107	41.2482	210.04	43.0241	351.298	44.1006	414.692	48.2405	29.4424	70.5228	47.7059	110.55	50.0899	45.4857
60.07	22.89	55.2257	-3.06003	45.1954	32.8802	1.16403	10.0642		45.2437	45.7421	2.4203	33.947	31.7896	30.3856	30.2319	33.7705	37.7967	44.5966	36.4743	70.6509	37.6737	91.4015	37.5788	100.759	39.2487	29.0763	38.5586	38.4761	45.4976	36.5632	35.7562
66.5469	20.1863	52.9683	-4.65523	40.8119	31.2767	-2.60922	9.29121		44.4	42.9496	2.24253	33.1137	31.5586	29.6337	30.6014	32.4259	36.2174	42.6395	35.6496	68.555	37.1331	89.7644	36.2501	101.555	37.7481	24.4353	38.491	36.0927	45.0599	36.0014	35.0742
73.0536	18.1934	52.6101	-4.75894	39.6016	30.396	-3.99059	9.42647		42.6352	42.363	0.118305	32.5045	30.4869	29.4889	30.3675	32.1618	35.4055	42.1067	35.1653	64.9003	36.5689	84.1954	35.7445	96.6742	37.1334	27.0531	38.0385	32.8099	43.2905	34.16	33.7074

## Sheet: basal respiration
basal respiration
wt	wt + FAC	Hjv-/-	Hjv-/- + DFO
3.02349	14.14	12.3737	11.9122
1.18409	23.9543	25.3719	15.2911
3.6262	5.93017	12.2213	27.2781
2.23691	6.34251	101.955	10.7134
1.89454	5.96958	7.90962	41.4223
3.51096	5.53021	174.556	10.226
2.79708	4.65942	11.0549	10.6789
	6.12211	232.999

## Sheet: spare resp capacity
spare respiratory capacity
wt	wt + FAC	Hjv-/-	Hjv-/- + DFO
3.80068	6.67436	-0.04001	-1.08778
18.0396	7.57658	12.3166	-9.94825
10.1497	2.09361	-5.30769	9.0149
21.248	-1.16557	72.386	1.01273
2.47373	-1.06667	-1.60007	34.9869
26.2682	-0.89987	146.992	5.67558
13.0704	-1.84674	-2.69666	1.19163
	-0.86579	162.344

## Sheet: proton leak
proton leak
wt	wt + FAC	Hjv-/-	Hjv-/- + DFO
3.93871	5.39061	6.09469	6.94782
-14.7407	8.32669	11.4691	8.68759
7.69152	2.21598	8.38587	15.6514
16.1304	2.79504	50.4487	8.47007
3.41302	1.78971	6.82207	19.6523
9.97155	1.25558	108.769	7.98405
5.64889	2.30572	5.76592	5.88009
	2.43881	142.493

## Sheet: ATP
ATP production
wt	wt + FAC	Hjv-/-	Hjv-/- + DFO
8.64347	8.74933	6.27897	4.96436
2.90808	15.6276	13.9028	6.60353
8.89862	3.71419	3.83549	11.6267
3.2312	3.54746	51.5065	2.24337
4.44853	4.17987	1.08755	21.7701
10.9733	4.27463	65.7876	2.24192
7.92795	2.3537	5.28895	4.7988
	3.6833	90.5061

## Sheet: max resp capacity
maximal respiratory capacity
wt	wt + FAC	Hjv-/-	Hjv-/- + DFO
16.3829	20.8143	12.3337	10.8244
6.20702	31.5309	37.6885	5.34286
26.7399	8.02378	6.91366	36.293
40.6097	5.17694	174.341	11.7262
10.3353	4.90291	6.30955	76.4092
47.2131	4.63035	321.548	15.9016
26.6473	2.81268	8.35821	11.8705
	5.25633	395.343
